# Supplementary material for: Identification of novel alternative splicing isoform biomarkers and their association with overall survival in colorectal cancer
Source: BMC Gastroenterol. 2020 Jun 5;20:171. doi: 10.1186/s12876-020-01288-x (PMC7275609; doi:10.1186/s12876-020-01288-x)
Supplement: Supplementary file 14 — Additional file 14. [file 12876_2020_1288_MOESM14_ESM.xlsx]

## Sheet: s1.SampleList
Supplementary table 1: RNA-seq samples used in this study
Dataset	Sample name	MBases	Run	Sample_Name	tissue_type
CRC10P	NC.32	1252	SRR5275286	GSM2496685	adjacent normal colon, patient #32
	CRC.32	1269	SRR5275287	GSM2496686	CRC, patient #32
	NC.41	1085	SRR5275288	GSM2496687	adjacent normal colon, patient #41
	CRC.41	1206	SRR5275289	GSM2496688	CRC, patient #41
	NC.42	1113	SRR5275290	GSM2496689	adjacent normal colon, patient #42
	CRC.42	1235	SRR5275291	GSM2496690	CRC, patient #42
	NC.15	1018	SRR5275292	GSM2496691	adjacent normal colon, patient #15
	CRC.15	1169	SRR5275293	GSM2496692	CRC, patient #15
	NC.16	1275	SRR5275294	GSM2496693	adjacent normal colon, patient #16
	CRC.16	1918	SRR5275295	GSM2496694	CRC, patient #16
	NC.8	1550	SRR5275296	GSM2496695	adjacent normal colon, patient #8
	CRC.8	1725	SRR5275297	GSM2496696	CRC, patient #8
	CRC.50	2621	SRR5275298	GSM2496697	CRC, patient #50
	NC.50	2558	SRR5275299	GSM2496698	adjacent normal colon, patient #50
	CRC.51	2586	SRR5275300	GSM2496699	CRC, patient #51
	NC.51	2493	SRR5275301	GSM2496700	adjacent normal colon, patient #51
	CRC.54	2081	SRR5275302	GSM2496701	CRC, patient #54
	NC.54	2292	SRR5275303	GSM2496702	adjacent normal colon, patient #54
	CRC.60	2267	SRR5275304	GSM2496703	CRC, patient #60
	NC.60	2122	SRR5275305	GSM2496704	adjacent normal colon, patient #60
CRC18P	CRC.2	7560	SRR975551	GSM1228184	primary colorectal cancer AMC_2-1
	CRC.3	6509	SRR975552	GSM1228185	primary colorectal cancer AMC_3-1
	CRC.5	5220	SRR975553	GSM1228186	primary colorectal cancer AMC_5-1
	CRC.6	6658	SRR975554	GSM1228187	primary colorectal cancer AMC_6-1
	CRC.7	6787	SRR975555	GSM1228188	primary colorectal cancer AMC_7-1
	CRC.8	5952	SRR975556	GSM1228189	primary colorectal cancer AMC_8-1
	CRC.9	5166	SRR975557	GSM1228190	primary colorectal cancer AMC_9-1
	CRC.10	6726	SRR975558	GSM1228191	primary colorectal cancer AMC_10-1
	CRC.12	5601	SRR975559	GSM1228192	primary colorectal cancer AMC_12-1
	CRC.13	6395	SRR975560	GSM1228193	primary colorectal cancer AMC_13-1
	CRC.17	4465	SRR975561	GSM1228194	primary colorectal cancer AMC_17-1
	CRC.18	5516	SRR975562	GSM1228195	primary colorectal cancer AMC_18-1
	CRC.19	8202	SRR975563	GSM1228196	primary colorectal cancer AMC_19-1
	CRC.20	6266	SRR975564	GSM1228197	primary colorectal cancer AMC_20-1
	CRC.21	4826	SRR975565	GSM1228198	primary colorectal cancer AMC_21-1
	CRC.22	4618	SRR975566	GSM1228199	primary colorectal cancer AMC_22-1
	CRC.23	5938	SRR975567	GSM1228200	primary colorectal cancer AMC_23-1
	CRC.24	5288	SRR975568	GSM1228201	primary colorectal cancer AMC_24-1
	NC.2	6689	SRR975569	GSM1228202	normal colon AMC_2-2
	NC.3	2800	SRR975570	GSM1228203	normal colon AMC_3-2
	NC.5	8030	SRR975571	GSM1228204	normal colon AMC_5-2
	NC.6	6095	SRR975572	GSM1228205	normal colon AMC_6-2
	NC.7	4648	SRR975573	GSM1228206	normal colon AMC_7-2
	NC.8	6191	SRR975574	GSM1228207	normal colon AMC_8-2
	NC.9	7034	SRR975575	GSM1228208	normal colon AMC_9-2
	NC.10	6540	SRR975576	GSM1228209	normal colon AMC_10-2
	NC.12	6422	SRR975577	GSM1228210	normal colon AMC_12-2
	NC.13	4295	SRR975578	GSM1228211	normal colon AMC_13-2
	NC.17	3640	SRR975579	GSM1228212	normal colon AMC_17-2
	NC.18	6330	SRR975580	GSM1228213	normal colon AMC_18-2
	NC.19	4574	SRR975581	GSM1228214	normal colon AMC_19-2
	NC.20	6196	SRR975582	GSM1228215	normal colon AMC_20-2
	NC.21	4689	SRR975583	GSM1228216	normal colon AMC_21-2
	NC.22	4441	SRR975584	GSM1228217	normal colon AMC_22-2
	NC.23	6524	SRR975585	GSM1228218	normal colon AMC_23-2
	NC.24	6005	SRR975586	GSM1228219	normal colon AMC_24-2
	MC.2	6589	SRR975587	GSM1228220	metastasized cancer AMC_2-3
	MC.3	7080	SRR975588	GSM1228221	metastasized cancer AMC_3-3
	MC.5	6867	SRR975589	GSM1228222	metastasized cancer AMC_5-3
	MC.6	5127	SRR975590	GSM1228223	metastasized cancer AMC_6-3
	MC.7	6340	SRR975591	GSM1228224	metastasized cancer AMC_7-3
	MC.8	4562	SRR975592	GSM1228225	metastasized cancer AMC_8-3
	MC.9	7542	SRR975593	GSM1228226	metastasized cancer AMC_9-3
	MC.10	4633	SRR975594	GSM1228227	metastasized cancer AMC_10-3
	MC.12	4809	SRR975595	GSM1228228	metastasized cancer AMC_12-3
	MC.13	5258	SRR975596	GSM1228229	metastasized cancer AMC_13-3
	MC.17	5003	SRR975597	GSM1228230	metastasized cancer AMC_17-3
	MC.18	5463	SRR975598	GSM1228231	metastasized cancer AMC_18-3
	MC.19	5695	SRR975599	GSM1228232	metastasized cancer AMC_19-3
	MC.20	5336	SRR975600	GSM1228233	metastasized cancer AMC_20-3
	MC.21	5872	SRR975601	GSM1228234	metastasized cancer AMC_21-3
	MC.22	5078	SRR975602	GSM1228235	metastasized cancer AMC_22-3
	MC.23	8137	SRR975603	GSM1228236	metastasized cancer AMC_23-3
	MC.24	7593	SRR975604	GSM1228237	metastasized cancer AMC_24-3

## Sheet: s2.column.names
Supplementary table 2, Column names in supplementary table 3-8
Note:
	All positions are based on human genome version hg19
	For Regulation type, UP, DN, NC and na indicate up-regulation, down-regulation, no significant change, and not available respectively, using the criteria in the title of the table.
Common column names:
	Gene symbol	NCBI gene symbol
	contig	chromosome name
	strand
	Gene ID	NCBI gene ID
	Refseq ID	Representative Refseq ID
	Gene description
Supplementary table 3:
	start_pos	start position of an exon
	end_pos	end position of an exon
	skip_intron	the coordinate of the intron which once spliced (removed) will cause exon skipping
	Exon_Length	length of the exon
	Exon_ID	the ID (1, 2, 3, ...) of the exon in the transcript as indicated by column "Refseq ID"
	PSI_NC_CRC18P	Average PSI value in NC samples of CRC18P
	PSI_NC_CRC10P	Average PSI value in NC samples of CRC10P
	Pwilcox.CRC_vs_NC.18P	P-value of Wilcoxon rank-sum test using CRC vs. NC in CRC18P data
	Pwilcox.MC_vs_NC.18P	P-value of Wilcoxon rank-sum test using MC vs. NC in CRC18P data
	Pwilcox.CRC_vs_NC.10P	P-value of Wilcoxon rank-sum test using CRC vs. NC in CRC10P data
	ΔPSI.CRC_vs_NC.18P	delta-PSI of CRC vs. NC in CRC18P data
	ΔPSI.MC_vs_NC.18P	delta-PSI of MC vs. NC in CRC18P data
	ΔPSI.CRC_vs_NC.10P	delta-PSI of CRC vs. NC in CRC10P data
	ReguType.CRC_vs_NC.18P	Regulation type of CRC vs. NC in CRC18P data
	ReguType.MC_vs_NC.18P	Regulation type of MC vs. NC in CRC18P data
	ReguType.CRC_vs_NC.10P	Regulation type of CRC vs. NC in CRC10P data
	if_metastasis_related	TRUE or FALSE indicating whether the event was identified as metastasis-related
Supplementary table 4:
	start	start position of the exon region
	end	end position of the exon region
	start Position type	start position type: ts, transcript start; ss3, 3' splice site; ce, CDS end.
	end Position type	end position type: te, transcript end; ss5, 5' splice site; cs, CDS start.
	start Position annotation	start position annotation based on the Refseq transcript exon IDs or cs (CDS start) and ce (CDS end)
	end Position annotation	end position annotation based on the Refseq transcript exon IDs or cs (CDS start) and ce (CDS end)
	region length	exon region length
	P.CRC_vs_NC.18P	adjusted P-value of DEXSeq using CRC vs. NC in CRC18P data
	P.MC_vs_NC.18P	adjusted P-value of DEXSeq using MC vs. NC in CRC18P data
	P.CRC_vs_NC.10P	adjusted P-value of DEXSeq using CRC vs. NC in CRC10P data
	Log2R.CRC_vs_NC.18P	Log 2 based ratio of relative exon expression of CRC vs. NC in CRC18P data
	Log2R.MC_vs_NC.18P	Log 2 based ratio of relative exon expression of MC vs. NC in CRC18P data
	Log2R.CRC_vs_NC.10P	Log 2 based ratio of relative exon expression of CRC vs. NC in CRC10P data
	ReguType.CRC_vs_NC.18P	Regulation type of CRC vs. NC in CRC18P data
	ReguType.MC_vs_NC.18P	Regulation type of MC vs. NC in CRC18P data
	ReguType.CRC_vs_NC.10P	Regulation type of CRC vs. NC in CRC10P data
	Terminal exon	TRUE or FALSE indicate whether the exon is a terminal exon
Supplementary table 5, 6, 7, 8
	junction_pos5'	5' splice site coordinate of the splice junction
	junction_pos3'	3' splice site coordinate of the splice junction
	ss5_Annotation	junction_pos5' annotated as matching a Refseq transcript exon ID
	ss3_Annotation	junction_pos3' annotated as matching a Refseq transcript exon ID
Supplementary table 5, 6, 7
	P.CRC_vs_NC.18P	P-value of Wilcoxon rank-sum test using CRC vs. NC in CRC18P data
	P.MC_vs_NC.18P	P-value of Wilcoxon rank-sum test using MC vs. NC in CRC18P data
	P.CRC_vs_NC.10P	P-value of Wilcoxon rank-sum test using CRC vs. NC in CRC10P data
	ΔPSI.CRC_vs_NC.18P	delta-PSI of CRC vs. NC in CRC18P data
	ΔPSI.MC_vs_NC.18P	delta-PSI of MC vs. NC in CRC18P data
	ΔPSI.CRC_vs_NC.10P	delta-PSI of CRC vs. NC in CRC10P data
	ReguType.CRC_vs_NC.18P	Regulation type of CRC vs. NC in CRC18P data
	ReguType.MC_vs_NC.18P	Regulation type of MC vs. NC in CRC18P data
	ReguType.CRC_vs_NC.10P	Regulation type of CRC vs. NC in CRC10P data
	if_metastasis_related	TRUE or FALSE indicating whether the event was identified as metastasis-related
Supplementary table 7
	P.Wilcoxon.TCGA	nominal P-value of Wilcoxon rank-sum test
	P_bonferroni.Wilcoxon.TCGA	P-values adjusted using Bonferroni correction
Supplementary table 8
	Spearman_N_Stroma	number of tumor sample with both junction usage and percent of stromal data
	Spearman_Rho_Stroma	Rho value (correlation coefficient) of Spearman's correlation
	Spearman_P_Stroma	P-value of Spearman's correlation
	Spearman_P.bonferroni_Stroma	P-values adjusted using Bonferroni correction

## Sheet: s3.anoExon.PSI
Supplementary table 3: exons with PSIs significantly changed (P-value of Wilcoxon rank-sum test<0.05 and |ΔPSI|>20%) in CRC or MC vs. NCs
Gene symbol	contig	strand	start_pos	end_pos	skip_intron	Exon_Length	Gene ID	Refseq ID	Exon_ID	PSI_NC_CRC18P	PSI_NC_CRC10P	Pwilcox.CRC_vs_NC.18P	Pwilcox.MC_vs_NC.18P	Pwilcox.CRC_vs_NC.10P	ΔPSI.CRC_vs_NC.18P	ΔPSI.MC_vs_NC.18P	ΔPSI.CRC_vs_NC.10P	ReguType.CRC_vs_NC.18P	ReguType.MC_vs_NC.18P	ReguType.CRC_vs_NC.10P	Gene description	if_metastasis_related
ABCA5	chr17	-	67248007	67247888	chr17:-:67249714:67246762	120	23461	NM_018672	34	87.894	66.346	0.0170141	0.437137	0.0398748	4.6	0.6	23.1	NC	NC	UP	ATP binding cassette subfamily A member 5	FALSE
ABCB9	chr12	-	123425542	123425354	chr12:-:123428938:123424831	189	23457	NM_019625	8	67.366	NA	0.895533	0.049746	NA	-0.3	-22.9	NA	NC	DN	na	ATP binding cassette subfamily B member 9	#VALUE!
ABCC6	chr16	-	16257049	16256850	chr16:-:16259480:16255421	200	368	NM_001171	24	65.162	NA	0.156171	0.000438167	NA	-15.5	22.3	NA	NC	UP	na	ATP binding cassette subfamily C member 6	#VALUE!
ACTN1	chr14	-	69345240	69345175	chr14:-:69345706:69343957	66	87	NM_001130004	20	16.648	64.907	0.084686	1.11954e-07	0.0015984	-2.3	-11.7	-61.3	NC	NC	DN	actinin alpha 1	FALSE
ACTN1	chr14	-	69345786	69345706	chr14:-:69346679:69345240	81	87	NM_001130004	19	55.403	28.696	0.110796	2.13771e-08	0.00295299	6.7	26	60	NC	UP	UP	actinin alpha 1	TRUE
ADAM15	chr1	+	155034380	155034451	chr1:+:155033308:155034721	72	8751	NM_207195	20	69.998	43.571	0.000154765	0.0016358	0.21978	-18.2	-21.3	17.9	NC	DN	NC	ADAM metallopeptidase domain 15	FALSE
ADD3	chr10	+	111892063	111892158	chr10:+:111890244:111893084	96	120	NM_016824	14	85.829	70.124	0.0257033	0.541796	0.00300877	2.4	0	27.7	NC	NC	UP	adducin 3	FALSE
ADHFE1	chr8	+	67355033	67355079	chr8:+:67352434:67356602	47	137872	NM_144650	3	65.474	NA	0.373103	3.60171e-05	NA	-7	27.6	NA	NC	UP	na	alcohol dehydrogenase, iron containing 1	#VALUE!
AKAP11	chr13	+	42887183	42887266	chr13:+:42882745:42888030	84	11215	NM_016248	10	49.019	40.399	0.987538	0.6503	0.0327054	-1	-3.3	28	NC	NC	UP	A-kinase anchoring protein 11	FALSE
AKAP2	chr9	+	112918599	112918777	chr9:+:112900819:112930679	179	11217	NM_001136562	3	64.408	72.657	0.170788	0.0246267	0.00865801	-4.7	-7.2	-26.5	NC	NC	DN	A-kinase anchoring protein 2	FALSE
AKAP7	chr6	+	131574177	131574245	chr6:+:131571756:131602670	69	9465	NM_138633	2	61.711	42.857	0.173399	0.00104213	NA	-8.2	-21.9	-23.8	NC	DN	na	A-kinase anchoring protein 7	FALSE
ANXA6	chr5	-	150490205	150490188	chr5:-:150496688:150489407	18	309	NM_001155	21	80.578	76.351	0.0508592	1.54268e-09	0.101399	-9.8	-21.5	-22.9	NC	DN	NC	annexin A6	FALSE
APBB2	chr4	-	40937156	40937094	chr4:-:40946882:40936716	63	323	NM_001166050	8	38.991	78.261	0.00385678	0.000547764	0.333333	23.2	31.5	-32.9	UP	UP	NC	amyloid beta precursor protein binding family B member 2	FALSE
ARHGEF10	chr8	+	1828214	1828330	chr8:+:1824900:1830801	117	9639	NM_014629	9	50.785	54.947	0.0020481	0.00182545	NA	-19.5	-20.2	NA	NC	DN	na	Rho guanine nucleotide exchange factor 10	#VALUE!
ARRB1	chr11	-	74982768	74982745	chr11:-:74983939:74980003	24	408	NM_004041	13	26.346	42.384	0.000577964	0.766563	0.00793651	-7.3	-2.3	-31.4	NC	NC	DN	arrestin beta 1	FALSE
ATP2B4	chr1	+	203702351	203702528	chr1:+:203696699:203708674	178	493	NM_001001396	21	30.723	77.533	0.0256938	5.20019e-06	NA	-9.1	-25	-67.5	NC	DN	na	ATPase plasma membrane Ca2+ transporting 4	TRUE
ATP5C1	chr10	+	7848937	7848973	chr10:+:7844817:7849622	37	509	NM_001001973	9	95.467	66.867	0.0078738	0.0435428	0.00145056	-2.6	0.7	30.9	NC	NC	UP	ATP synthase F1 subunit gamma	FALSE
BBX	chr3	+	107508634	107508723	chr3:+:107497366:107510087	90	56987	NM_001142568	14	68.575	47.303	0.680774	0.884982	0.0303479	-0.4	-0.9	28.5	NC	NC	UP	BBX, HMG-box containing	FALSE
BZRAP1	chr17	-	56381760	56381699	chr17:-:56382422:56379808	62	9256	NM_024418	30	61.721	81.818	0.197922	0.00281221	NA	-8.8	-20.2	NA	NC	DN	na	TSPO associated protein 1	#VALUE!
CACNA2D4	chr12	-	1919753	1919709	chr12:-:1920828:1919506	45	93589	NM_172364	28	68.095	NA	0.141899	0.0127323	NA	-11.1	-20.8	NA	NC	DN	na	calcium voltage-gated channel auxiliary subunit alpha2delta 4	#VALUE!
CADM2	chr3	+	86028314	86028433	chr3:+:86010797:86114755	120	253559	NM_153184	8	63.171	NA	0.0121212	NA	NA	23.4	36.8	NA	UP	na	na	cell adhesion molecule 2	#VALUE!
CALD1	chr7	+	134620439	134620516	chr7:+:134618141:134625843	78	800	NM_033139	4	36.645	66.376	0.00264831	4.29746e-08	0.0380533	-15	-30.9	-46.3	NC	DN	DN	caldesmon 1	TRUE
CAPN3	chr15	+	42682151	42682294	chr15:+:42681294:42684837	144	825	NM_000070	6	36.766	NA	0.550267	0.00309436	NA	-3.3	26.3	NA	NC	UP	na	calpain 3	#VALUE!
CAPN3	chr15	+	42698124	42698141	chr15:+:42695975:42700409	18	825	NM_173088	4	18.05	NA	0.496409	0.0108003	NA	7.6	24.2	NA	NC	UP	na	calpain 3	#VALUE!
CAST	chr5	+	96062498	96062563	chr5:+:96058402:96063193	66	831	NM_001190442	5	10.348	28.888	0.719269	0.406418	0.000700291	2.6	-0.5	-28.3	NC	NC	DN	calpastatin	FALSE
CCBL2	chr1	-	89454034	89453935	chr1:-:89458268:89435150	100	56267	NM_001008661	2	49.714	46.627	0.0142006	0.200008	0.049746	-6.5	-4.5	22.5	NC	NC	UP	kynurenine aminotransferase 3	FALSE
CCDC50	chr3	+	191092851	191093378	chr3:+:191087825:191097948	528	152137	NM_178335	6	59.529	44.026	0.0187059	0.000132246	0.838186	-10.5	-21	8	NC	DN	NC	coiled-coil domain containing 50	FALSE
CD22	chr19	+	35826939	35827244	chr19:+:35823827:35831784	306	933	NM_001185101	4	91.376	NA	1	0.0444444	NA	-5.7	-20.5	NA	NC	DN	na	CD22 molecule	#VALUE!
CD44	chr11	+	35232793	35232996	chr11:+:35211612:35236399	204	960	NM_001202555	6	18.922	19.812	0.000132246	0.000132246	0.000851748	26.6	22.2	55.8	UP	UP	UP	CD44 molecule (Indian blood group)	FALSE
CEP41	chr7	-	130040095	130039880	chr7:-:130040548:130038880	216	95681	NM_018718	10	93.81	NA	0.0203831	0.00342667	NA	-18.8	-22.5	NA	NC	DN	na	centrosomal protein 41	#VALUE!
CEP57L1	chr6	+	109421395	109421489	chr6:+:109416778:109427238	95	285753	NM_001083535	2	62.221	NA	0.0541403	0.0184711	NA	-20.8	-24.4	NA	NC	DN	na	centrosomal protein 57 like 1	#VALUE!
CLEC2D	chr12	+	9845630	9845711	chr12:+:9845527:9847356	82	29121	NM_001004419	5	51.026	NA	0.048951	0.111888	NA	-27.4	-20.3	NA	DN	NC	na	C-type lectin domain family 2 member D	#VALUE!
CLK1	chr2	-	201724938	201724848	chr2:-:201725961:201724469	91	1195	NM_001162407	4	49.214	52.758	4.88786e-06	1.11119e-05	0.00331872	27.7	23.7	37	UP	UP	UP	CDC like kinase 1	FALSE
CLK4	chr5	-	178044435	178044345	chr5:-:178045557:178043949	91	57396	NM_020666	4	62.865	52.978	2.94202e-05	0.00510715	0.638592	20.5	15.4	29.6	UP	NC	NC	CDC like kinase 4	FALSE
CLSTN1	chr1	-	9797612	9797556	chr1:-:9801152:9796100	57	22883	NM_014944	10	9.03	48.385	0.00871403	0.125979	0.0411255	5.7	2.2	-45	NC	NC	DN	calsyntenin 1	FALSE
COL16A1	chr1	-	32136247	32136203	chr1:-:32137216:32134456	45	1307	NM_001856	49	96.873	97.333	7.52346e-05	8.56875e-07	NA	-22.9	-26.8	NA	DN	DN	na	collagen type XVI alpha 1 chain	#VALUE!
COL16A1	chr1	-	32145452	32145405	chr1:-:32145643:32145286	48	1307	NM_001856	41	38.191	48.404	0.000154765	3.25526e-06	NA	20.5	25.2	NA	UP	UP	na	collagen type XVI alpha 1 chain	#VALUE!
COL6A3	chr2	-	238287878	238287279	chr2:-:238289558:238285987	600	1293	NM_057165	5	7.276	6.973	2.07664e-05	5.67395e-07	0.0139219	24.1	25.3	45.7	UP	UP	UP	collagen type VI alpha 3 chain	FALSE
COLEC11	chr2	+	3685123	3685194	chr2:+:3652060:3687868	72	78989	NM_001255982	3	70.238	NA	0.0851524	0.0233918	NA	28.2	23.7	NA	NC	UP	na	collectin subfamily member 11	#VALUE!
CPEB2	chr4	+	15042088	15042111	chr4:+:15034835:15054038	24	132864	NM_001177382	6	55.26	39.111	0.000331741	7.46468e-05	0.839198	-25.6	-25.7	-1.9	DN	DN	NC	cytoplasmic polyadenylation element binding protein 2	FALSE
CTNND1	chr11	+	57583387	57583473	chr11:+:57582972:57583769	87	1500	NM_001206883	19	91.033	64.371	0.000865277	2.53263e-06	0.684211	-13.2	-22.4	18.7	NC	DN	NC	catenin delta 1	FALSE
CTTN	chr11	+	70267576	70267686	chr11:+:70266616:70269046	111	2017	NM_005231	11	46.553	41.832	2.38923e-05	2.01562e-06	0.00567235	20.5	27.7	23.3	UP	UP	UP	cortactin	FALSE
DLG3	chrX	+	69717030	69717071	chrX:+:69713325:69718370	42	1741	NM_001166278	6	92.43	63.815	0.541796	0.461871	0.000411353	-0.6	0.3	23.4	NC	NC	UP	discs large MAGUK scaffold protein 3	FALSE
DMD	chrX	-	31144790	31144759	chrX:-:31152219:31140047	32	1756	NM_004020	31	38.532	80.851	0.130859	0.00128932	NA	-11	-24.5	NA	NC	DN	na	dystrophin	#VALUE!
DNM1	chr9	+	131010203	131010214	chr9:+:131009765:131010862	12	1759	NM_001288737	17	94.543	NA	0.0815776	0.000592616	NA	-9.8	-28.2	NA	NC	DN	na	dynamin 1	#VALUE!
DNM2	chr19	+	10919245	10919256	chr19:+:10916643:10922940	12	1785	NM_001190716	14	59.647	64.376	7.4249e-06	5.81106e-05	0.000487129	14.6	19.2	24.3	NC	NC	UP	dynamin 2	FALSE
DUSP16	chr12	-	12653616	12653453	chr12:-:12672796:12640121	164	80824	NM_030640	4	95.512	95.556	0.886523	0.274668	0.049746	0	-1.4	-20.9	NC	NC	DN	dual specificity phosphatase 16	FALSE
DYNC1I2	chr2	+	172569277	172569336	chr2:+:172563887:172571838	60	1781	NM_001378	6	38.041	100	0.000757768	4.59497e-07	NA	-19.5	-25.8	0	NC	DN	na	dynein cytoplasmic 1 intermediate chain 2	FALSE
DYSF	chr2	+	71776480	71776521	chr2:+:71766369:71778171	42	8291	NM_001130978	17	32.27	68.25	0.00694778	0.0125428	NA	-24.1	-23.3	NA	DN	DN	na	dysferlin	#VALUE!
ENAH	chr1	-	225692755	225692693	chr1:-:225695653:225688772	63	55740	NM_001008493	12	62.35	20.387	0.562777	1	0.000999001	-3.4	0.5	54.8	NC	NC	UP	ENAH, actin regulator	FALSE
EPB41	chr1	+	29386934	29386996	chr1:+:29379824:29391494	63	2035	NM_004437	14	52.583	74.301	1.11119e-05	0.0204181	0.818182	20.7	16.1	5.2	UP	NC	NC	erythrocyte membrane protein band 4.1	FALSE
EPB41L3	chr18	-	5394792	5394676	chr18:-:5395066:5393477	117	23136	NM_001281535	21	27.581	59.21	2.23402e-05	1.6385e-06	NA	35.4	49.1	-18	UP	UP	na	erythrocyte membrane protein band 4.1 like 3	FALSE
EVA1C	chr21	+	33829905	33830028	chr21:+:33785321:33840004	124	59271	NR_104472	2	58.141	83.333	0.381011	0.00759022	NA	-5.9	-21.6	-23.1	NC	DN	na	eva-1 homolog C	FALSE
EXOC1	chr4	+	56755054	56755098	chr4:+:56750094:56756389	45	55763	NM_001024924	11	81.803	60.609	0.124865	0.886778	0.0111636	2	1	33.7	NC	NC	UP	exocyst complex component 1	FALSE
FAM228B	chr2	+	24360779	24360970	chr2:+:24358057:24362240	192	375190	NM_001145710	4	49.874	33.333	0.00968608	0.0780578	NA	25.3	12.9	NA	UP	NC	na	family with sequence similarity 228 member B	#VALUE!
FBLN2	chr3	+	13663275	13663415	chr3:+:13661331:13667945	141	2199	NM_001004019	9	67.006	71.618	6.03693e-06	6.12663e-08	NA	-40.4	-54.3	NA	DN	DN	na	fibulin 2	#VALUE!
FBXW11	chr5	-	171384702	171384601	chr5:-:171433462:171337801	102	23291	NM_012300	2	42.293	NA	0.0138274	0.00379751	NA	-19.2	-24.7	NA	NC	DN	na	F-box and WD repeat domain containing 11	#VALUE!
FGFR2	chr10	-	123276977	123276833	chr10:-:123278196:123274833	145	2263	NR_073009	7	12.501	68.421	0.0386348	0.00155282	NA	16.1	21.8	-63.7	NC	UP	na	fibroblast growth factor receptor 2	FALSE
FGFR2	chr10	-	123278343	123278196	chr10:-:123279493:123276977	148	2263	NR_073009	6	74.689	100	0.0530969	0.0303533	NA	-18.4	-21.5	NA	NC	DN	na	fibroblast growth factor receptor 2	#VALUE!
FGFR3	chr4	+	1805419	1805563	chr4:+:1803752:1806057	145	2261	NM_000142	8	56.771	NA	0.231052	0.00360097	NA	10.2	26.9	NA	NC	UP	na	fibroblast growth factor receptor 3	#VALUE!
FKBP14	chr7	-	30059920	30059829	chr7:-:30062281:30058739	92	55033	NR_046478	3	67.075	42.857	0.0126497	0.0136758	NA	-20.9	-18.1	NA	DN	NC	na	FK506 binding protein 14	#VALUE!
FLNA	chrX	-	153585642	153585619	chrX:-:153585802:153583440	24	2316	NM_001110556	30	28.872	33.988	0.00640223	8.22026e-08	0.0152201	12.4	25.2	32	NC	UP	UP	filamin A	FALSE
FXR1	chr3	+	180693101	180693192	chr3:+:180688146:180693910	92	8087	NM_001013439	17	34.113	53.354	0.673001	0.0591472	0.0266466	-2	-4.3	-20.4	NC	NC	DN	FMR1 autosomal homolog 1	FALSE
FYB	chr5	-	39126237	39126100	chr5:-:39127843:39124380	138	2533	NM_001243093	12	48.582	55.556	0.000159296	3.67024e-05	NA	18.2	27	NA	NC	UP	na	FYN binding protein 1	#VALUE!
GAS2L3	chr12	+	100985514	100985634	chr12:+:100967563:100988653	121	283431	NM_174942	2	61.987	NA	0.0426581	0.340051	NA	-24.6	-9.4	NA	DN	NC	na	growth arrest specific 2 like 3	#VALUE!
GGT6	chr17	-	4462733	4462638	chr17:-:4462853:4461762	96	124975	NM_001288703	3	80.899	83.333	0.0344088	0.00130682	NA	-11.9	-27.9	NA	NC	DN	na	gamma-glutamyltransferase 6	#VALUE!
GK5	chr3	-	141905109	141905036	chr3:-:141905294:141904831	74	256356	NR_033289	8	72.117	51.232	0.0381648	0.000960121	0.8	-11.4	-21.8	15.4	NC	DN	NC	glycerol kinase 5 (putative)	FALSE
GPCPD1	chr20	-	5566915	5566840	chr20:-:5573973:5564968	76	56261	NM_019593	5	82.492	89.178	0.0817195	0.0576371	0.042197	-6.1	-7.6	-20.8	NC	NC	DN	glycerophosphocholine phosphodiesterase 1	FALSE
GPR126	chr6	+	142704897	142704980	chr6:+:142703156:142711395	84	57211	NM_020455	6	57.58	NA	0.00339378	0.517923	NA	22.1	5.5	NA	UP	NC	na	adhesion G protein-coupled receptor G6	#VALUE!
HDDC2	chr6	-	125619962	125619860	chr6:-:125621684:125614055	103	51020	NM_016063	3	53.399	42.103	0.39294	0.103752	0.000699301	1.1	3.1	23.2	NC	NC	UP	HD domain containing 2	FALSE
HIVEP3	chr1	-	42384195	42384084	chr1:-:42501478:42314760	112	59269	NR_038261	2	94	NA	0.0241478	0.313522	NA	-28.5	-12.5	NA	DN	NC	na	human immunodeficiency virus type I enhancer binding protein 3	#VALUE!
HNRNPR	chr1	-	23667510	23667345	chr1:-:23670704:23665101	166	10236	NM_001102398	2	25.484	22.289	0.461871	0.29642	0.0424242	-1.1	-1.5	21.3	NC	NC	UP	heterogeneous nuclear ribonucleoprotein R	FALSE
IGF2BP2	chr3	-	185390457	185390329	chr3:-:185393084:185376197	129	10644	NM_001291875	8	65.567	62.106	0.447628	0.482772	0.0121212	-1.1	2.8	24.3	NC	NC	UP	insulin like growth factor 2 mRNA binding protein 2	FALSE
IGSF3	chr1	-	117149173	117149114	chr1:-:117150564:117146647	60	3321	NM_001542	5	74.13	NA	7.99199e-05	1.48776e-05	NA	-29.3	-40.8	NA	DN	DN	na	immunoglobulin superfamily member 3	#VALUE!
KALRN	chr3	+	124356055	124356150	chr3:+:124352800:124369655	96	8997	NM_001024660	37	73.732	65.051	0.0106301	5.9944e-08	0.303589	-16.9	-27.8	-8.3	NC	DN	NC	kalirin RhoGEF kinase	FALSE
KCNC4	chr1	+	110774843	110775219	chr1:+:110768800:110775533	377	3749	NR_036437	4	39.221	NA	0.0427315	0.0348568	NA	23.2	25.2	NA	UP	UP	na	potassium voltage-gated channel subfamily C member 4	#VALUE!
KHK	chr2	+	27317668	27317802	chr2:+:27315316:27319597	135	3795	NM_006488	3	63.191	NA	0.737489	0.000164267	NA	-4.7	30.8	NA	NC	UP	na	ketohexokinase	#VALUE!
KIAA1217	chr10	+	24783429	24783533	chr10:+:24762989:24784076	105	56243	NM_001098500	8	91.924	92.452	3.43847e-05	4.29746e-08	0.0249128	-22.9	-38.3	-25.1	DN	DN	DN	KIAA1217	TRUE
KIF21B	chr1	-	200952222	200952184	chr1:-:200953987:200950224	39	23046	NM_001252102	28	43.843	NA	0.0933308	0.0450619	NA	18.1	22	NA	NC	UP	na	kinesin family member 21B	#VALUE!
KLHL3	chr5	-	136973084	136972983	chr5:-:136974642:136969854	102	26249	NM_017415	11	83.092	NA	1	0.049746	NA	-4.8	-22.4	NA	NC	DN	na	kelch like family member 3	#VALUE!
KRAS	chr12	-	25368494	25368371	chr12:-:25378548:25362845	124	3845	NM_033360	5	53.023	29.29	0.00236356	1.09893e-06	0.685714	-16.1	-28.7	-5.4	NC	DN	NC	KRAS proto-oncogene, GTPase	FALSE
LARGE	chr22	-	34252790	34252728	chr22:-:34315983:34157545	63	9215	NM_004737	2	50.283	49.483	0.00278414	2.03077e-05	NA	-13.3	-21.4	-19	NC	DN	na	LARGE xylosyl- and glucuronyltransferase 1	FALSE
LAS1L	chrX	-	64744494	64744444	chrX:-:64744845:64744142	51	81887	NM_031206	9	15.56	54.61	0.0669661	0.00452806	0.0285714	-4.6	-9	-49.5	NC	NC	DN	LAS1 like, ribosome biogenesis factor	FALSE
LCOR	chr10	+	98703870	98704002	chr10:+:98667504:98708765	133	84458	NM_001170765	5	89.673	92.798	0.0284505	0.000127109	0.0324764	-7.1	-14.7	-21.1	NC	NC	DN	ligand dependent nuclear receptor corepressor	FALSE
LEF1	chr4	-	109002825	109002742	chr4:-:109004512:109000770	84	51176	NM_016269	6	73.65	NA	0.0274948	0.10036	NA	-23	-19.4	NA	DN	NC	na	lymphoid enhancer binding factor 1	#VALUE!
LIMCH1	chr4	+	41640949	41640984	chr4:+:41621457:41646517	36	22998	NM_001112719	4	87.389	100	0.0745817	0.00411534	NA	-22.2	-34.7	NA	NC	DN	na	LIM and calponin homology domains 1	#VALUE!
LINC00893	chrX	-	148619310	148619165	chrX:-:148619647:148617787	146	100131434	NR_027455	4	46.42	NA	0.0218059	NA	NA	34.9	28.6	NA	UP	na	na	long intergenic non-protein coding RNA 893	#VALUE!
LOXL3	chr2	-	74764055	74763836	chr2:-:74776496:74763598	220	84695	NM_032603	5	79.431	NA	0.11181	0.00883158	NA	-19.9	-28.6	NA	NC	DN	na	lysyl oxidase like 3	#VALUE!
LRRFIP1	chr2	+	238659843	238659914	chr2:+:238657967:238661952	72	9208	NM_001137550	14	6.906	43.232	0.924377	0.00251376	0.00372018	0.5	-4.5	-42	NC	NC	DN	LRR binding FLII interacting protein 1	FALSE
MAP3K6	chr1	-	27691175	27691152	chr1:-:27691264:27690885	24	9064	NM_004672	3	38.805	76.471	0.410565	0.00806259	NA	6.8	33.6	NA	NC	UP	na	mitogen-activated protein kinase kinase kinase 6	#VALUE!
MAP3K7	chr6	-	91254351	91254271	chr6:-:91256977:91246120	81	6885	NM_145331	12	71.512	47.87	0.763715	0.442944	0.0214034	0.6	2.9	43.1	NC	NC	UP	mitogen-activated protein kinase kinase kinase 7	FALSE
MAP4K4	chr2	+	102477287	102477448	chr2:+:102476326:102481392	162	9448	NM_145687	16	61.504	37.037	0.0257033	0.00750344	0.049746	-8.4	-11.7	41.7	NC	NC	UP	mitogen-activated protein kinase kinase kinase kinase 4	FALSE
MARK3	chr14	+	103966493	103966537	chr14:+:103958371:103969219	45	4140	NM_001128919	16	13.773	48.115	0.37562	0.634978	0.0266003	-0.4	-0.9	-42.1	NC	NC	DN	microtubule affinity regulating kinase 3	FALSE
MBNL1	chr3	+	152017194	152018156	chr3:+:151986881:152132730	963	4154	NM_021038	2	83.013	54.032	1.11119e-05	5.96796e-07	0.0100794	8.5	11.1	25.8	NC	NC	UP	muscleblind like splicing regulator 1	FALSE
MBNL1	chr3	+	152164493	152164546	chr3:+:152163328:152165409	54	4154	NM_207293	5	42.436	25.064	0.00112214	0.00464486	0.000259802	12.7	15.6	45.5	NC	NC	UP	muscleblind like splicing regulator 1	FALSE
MBNL1	chr3	+	152173331	152173366	chr3:+:152165562:152177060	36	4154	NM_207297	6	59.472	41.164	0.0169004	2.7571e-05	0.00799201	15.2	23.2	42.3	NC	UP	UP	muscleblind like splicing regulator 1	FALSE
MBNL1	chr3	+	152174056	152174150	chr3:+:152165562:152177060	95	4154	NM_207292	7	79.922	58.317	0.0763963	0.000177247	0.00206067	6	11.3	34.6	NC	NC	UP	muscleblind like splicing regulator 1	FALSE
MCU	chr10	+	74474869	74474984	chr10:+:74452059:74475612	116	90550	NR_073062	2	49.721	NA	0.111197	0.0414798	NA	14.4	26.6	NA	NC	UP	na	mitochondrial calcium uniporter	#VALUE!
MDM1	chr12	-	68710390	68710361	chr12:-:68715127:68710033	30	56890	NM_001205028	7	63.23	100	0.906018	0.032967	NA	1	-23	NA	NC	DN	na	Mdm1 nuclear protein	#VALUE!
MEIS1	chr2	+	66796182	66796277	chr2:+:66795888:66798378	96	4211	NM_002398	12	49.803	66.487	0.000404092	0.0349052	NA	21.7	16.9	NA	UP	NC	na	Meis homeobox 1	#VALUE!
MROH7	chr1	+	55145564	55145718	chr1:+:55145112:55148329	155	374977	NR_026782	13	81.382	29.412	0.35188	0.0409037	NA	-10.9	-31.1	NA	NC	DN	na	maestro heat like repeat family member 7	#VALUE!
MRPL33	chr2	+	27997291	27997397	chr2:+:27995559:28002300	107	9553	NM_004891	3	40.253	49.487	0.037114	0.000379499	0.0163838	5.2	8.9	20.8	NC	NC	UP	mitochondrial ribosomal protein L33	FALSE
MSI2	chr17	+	55754348	55754420	chr17:+:55752487:55756910	73	124540	NM_138962	13	67.357	89.286	0.00124945	2.01562e-06	0.94133	13.8	20.3	3.5	NC	UP	NC	musashi RNA binding protein 2	FALSE
MSRB3	chr12	+	65702309	65702435	chr12:+:65672645:65720606	127	253827	NM_001031679	2	58.487	62.86	0.000293686	0.000760873	NA	-24.5	-26.2	NA	DN	DN	na	methionine sulfoxide reductase B3	#VALUE!
MYH11	chr16	-	15802698	15802660	chr16:-:15808766:15797980	39	4629	NM_022844	41	56.442	65.888	4.88786e-06	4.84242e-06	NA	-24.2	-37.4	-18.7	DN	DN	na	myosin heavy chain 11	FALSE
MYO6	chr6	+	76608090	76608128	chr6:+:76604977:76617322	39	4646	NM_004999	30	91.579	85.4	2.97444e-05	7.69575e-07	0.0484848	-15.8	-20.6	-14	NC	DN	NC	myosin VI	FALSE
MYOM1	chr18	-	3085130	3085043	chr18:-:3086036:3084025	88	8736	NM_019856	30	68.036	98.693	0.0525739	0.000118582	NA	16.3	25.5	NA	NC	UP	na	myomesin 1	#VALUE!
NAPB	chr20	-	23377825	23377709	chr20:-:23383630:23375822	117	63908	NM_022080	3	86.564	NA	0.479525	0.00385905	NA	-5.1	-22.2	NA	NC	DN	na	NSF attachment protein beta	#VALUE!
NBPF9	chr1	+	144617150	144617252	chr1:+:144615303:144618082	103	400818	NM_001037675	3	73.718	NA	0.0261637	0.000807017	NA	-15.9	-25.9	NA	NC	DN	na	NBPF member 9	#VALUE!
NDEL1	chr17	+	8366638	8366672	chr17:+:8363478:8370248	35	81565	NM_001025579	9	9.767	41.028	0.388832	0.159129	0.025974	1.7	2.3	-33.9	NC	NC	DN	nudE neurodevelopment protein 1 like 1	FALSE
NFASC	chr1	+	204960420	204960434	chr1:+:204957934:204978685	15	23114	NM_001160331	24	48.727	NA	0.130521	0.0230943	NA	-19.4	-27.1	NA	NC	DN	na	neurofascin	#VALUE!
NFIX	chr19	+	13189427	13189549	chr19:+:13186485:13192494	123	4784	NM_002501	7	82.02	59.246	0.0223594	7.4249e-06	0.0335446	4.9	8.7	25.5	NC	NC	UP	nuclear factor I X	FALSE
NME7	chr1	-	169159943	169159881	chr1:-:169199956:169138792	63	29922	NR_104229	11	28.271	0	0.589948	0.0450557	NA	-10.8	-25	NA	NC	DN	na	NME/NM23 family member 7	#VALUE!
NPNT	chr4	+	106853771	106853860	chr4:+:106848585:106858166	90	255743	NM_001184691	4	23.444	10.714	4.60642e-05	3.72758e-06	0.566765	-16.5	-20.4	-8.5	NC	DN	NC	nephronectin	FALSE
NT5C3A	chr7	-	33075600	33075546	chr7:-:33102180:33066527	55	51251	NM_001002009	2	85.449	100	3.16645e-06	2.67103e-07	NA	-15.5	-20.1	0	NC	DN	na	5'-nucleotidase, cytosolic IIIA	FALSE
OSBPL9	chr1	+	52135106	52135184	chr1:+:52117713:52179675	79	114883	NM_148908	3	90.646	60.246	0.323126	0.501011	0.0424242	1.1	1.2	21.4	NC	NC	UP	oxysterol binding protein like 9	FALSE
OXR1	chr8	+	107749748	107749828	chr8:+:107738537:107751686	81	55074	NM_001198534	2	81.16	57.229	0.015459	0.00385297	0.0179428	-15.3	-17.2	38.1	NC	NC	UP	oxidation resistance 1	FALSE
P2RY10	chrX	+	78203312	78203360	chrX:+:78200992:78207690	49	27334	NM_014499	2	44.796	NA	0.176507	0.0190841	NA	-10.4	-24.1	NA	NC	DN	na	P2Y receptor family member 10	#VALUE!
PAM	chr5	+	102309820	102310140	chr5:+:102296933:102325976	321	5066	NM_000919	14	69.185	73.599	0.00264198	9.10047e-06	0.00156314	-16.5	-23.6	-34.8	NC	DN	DN	peptidylglycine alpha-amidating monooxygenase	FALSE
PAPSS2	chr10	+	89481513	89481527	chr10:+:89475600:89487041	15	9060	NM_001015880	8	61.074	73.812	0.000437478	7.69575e-07	0.0021645	-31.2	-33.8	-43.8	DN	DN	DN	3'-phosphoadenosine 5'-phosphosulfate synthase 2	FALSE
PCBP3	chr21	+	47333865	47333939	chr21:+:47330944:47337502	75	54039	NM_020528	8	88.708	NA	0.132707	0.0104746	NA	-9.5	-29	NA	NC	DN	na	poly(rC) binding protein 3	#VALUE!
PDE9A	chr21	+	44151880	44152059	chr21:+:44119121:44152180	180	5152	NM_002606	5	78.533	79.457	0.000677255	1.13101e-05	0.240919	-16.9	-25	-12.4	NC	DN	NC	phosphodiesterase 9A	FALSE
PDGFA	chr7	-	540136	540068	chr7:-:540753:538211	69	5154	NM_002607	6	76.804	58.856	0.00127452	6.03693e-06	1	-20	-37.9	12.7	NC	DN	NC	platelet derived growth factor subunit A	FALSE
PELO	chr5	+	52095719	52096954	chr5:+:52084248:52097243	1236	53918	NM_015946	2	68.413	39.244	0.0118614	0.0688601	0.0206376	13	8.5	51.2	NC	NC	UP	pelota mRNA surveillance and ribosome rescue factor	FALSE
PEX19	chr1	-	160253429	160253320	chr1:-:160254845:160252899	110	5824	NM_002857	2	68.805	73.555	0.005761	1.11954e-07	0.0214034	6.2	13.2	20.5	NC	NC	UP	peroxisomal biogenesis factor 19	FALSE
PI4KB	chr1	-	151282731	151282687	chr1:-:151288049:151280277	45	5298	NM_002651	4	39.524	56.365	0.00203578	7.15249e-05	0.0198051	-10.7	-14.1	-27.5	NC	NC	DN	phosphatidylinositol 4-kinase beta	FALSE
PPFIBP1	chr12	+	27811749	27811781	chr12:+:27809663:27813817	33	8496	NM_003622	10	33.307	57.18	0.01033	0.000184689	0.015873	-12.9	-20.4	-42.5	NC	DN	DN	PPFIA binding protein 1	FALSE
PQLC1	chr18	-	77694022	77693969	chr18:-:77703329:77679400	54	80148	NM_025078	4	23.956	49.053	0.0170782	0.000843573	0.0303479	4.2	10.4	-29.2	NC	NC	DN	PQ loop repeat containing 1	FALSE
PRMT2	chr21	+	48056351	48056459	chr21:+:48055675:48056808	109	3275	NM_206962	2	19.433	47.059	0.912933	0.406418	0.0271474	0.3	2.9	-29.5	NC	NC	DN	protein arginine methyltransferase 2	FALSE
PSMD5-AS1	chr9	+	123607271	123607474	chr9:+:123605717:123609572	204	253039	NR_024408	2	43.359	NA	0.377642	0.042197	NA	8.9	25.5	NA	NC	UP	na	cutA divalent cation tolerance homolog-like, pseudogene	#VALUE!
PTK2B	chr8	+	27303311	27303436	chr8:+:27301788:27308266	126	2185	NM_173176	24	81.057	64.973	0.406418	0.371707	0.0372599	2	-5	23.9	NC	NC	UP	protein tyrosine kinase 2 beta	FALSE
PUM2	chr2	-	20478580	20478344	chr2:-:20482708:20463221	237	23369	NM_001282752	12	55.785	43.049	0.371707	0.251577	0.00699301	2.4	2.5	25.1	NC	NC	UP	pumilio RNA binding family member 2	FALSE
PVT1	chr8	+	129111616	129111819	chr8:+:129108900:129113226	204	5820	NR_003367	7	35.544	NA	0.0668752	0.033435	NA	-27	-31	NA	NC	DN	na	Pvt1 oncogene (non-protein coding)	#VALUE!
RAI14	chr5	+	34813679	34813765	chr5:+:34812313:34814688	87	26064	NM_015577	11	80.93	69.07	5.60615e-06	0.000320314	1	-31.4	-20.4	-3.4	DN	DN	NC	retinoic acid induced 14	FALSE
RCC1	chr1	+	28857035	28857085	chr1:+:28856451:28858315	51	1104	NM_001048195	3	32.152	48.252	0.000757768	0.00208559	0.00909091	-8.9	-8.1	-23.5	NC	NC	DN	regulator of chromosome condensation 1	FALSE
RNASEH1-AS1	chr2	+	3606994	3607319	chr2:+:3606588:3608907	326	100506054	NR_038430	2	31.56	NA	0.00105377	0.000280812	NA	18.2	25.3	NA	NC	UP	na	RNASEH1 antisense RNA 1	#VALUE!
RNASEH1-AS1	chr2	+	3607038	3607319	chr2:+:3606588:3608907	282	100506054	NR_038429	2	37.84	57.143	0.00179744	0.00068233	NA	14.8	20.6	4.6	NC	UP	na	RNASEH1 antisense RNA 1	FALSE
RNPS1	chr16	-	2314761	2314574	chr16:-:2318056:2314332	188	10921	NM_080594	2	45.979	31.022	0.742798	0.987538	0.0166667	0.1	0.1	22.6	NC	NC	UP	RNA binding protein with serine rich domain 1	FALSE
RPS24	chr10	+	79799959	79799983	chr10:+:79797062:79800373	25	6229	NM_001142282	5	88.059	84.09	0.000210508	4.29746e-08	0.075256	-20.3	-28.2	-15.6	DN	DN	NC	ribosomal protein S24	FALSE
RPS24	chr10	+	79799962	79799983	chr10:+:79797062:79800373	22	6229	NM_033022	5	90.718	87.719	0.000503332	5.9944e-08	0.0630128	-17	-22.6	-14.1	NC	DN	NC	ribosomal protein S24	FALSE
SCMH1	chr1	-	41625605	41625397	chr1:-:41626547:41608784	209	22955	NM_012236	5	67.835	79.808	0.0232876	0.011207	NA	-14.7	-21.8	NA	NC	DN	na	Scm polycomb group protein homolog 1	#VALUE!
SEMA4F	chr2	+	74884980	74885078	chr2:+:74884751:74889859	99	10505	NM_004263	4	38.889	NA	0.0683572	0.0390332	NA	22.9	29.9	NA	NC	UP	na	ssemaphorin 4F	#VALUE!
SEMA6D	chr15	+	48060778	48060945	chr15:+:48059290:48062694	168	80031	NM_153618	18	32.819	NA	0.0133644	0.0394938	NA	22.6	46.6	NA	UP	UP	na	semaphorin 6D	#VALUE!
SENP5	chr3	+	196650285	196650422	chr3:+:196630481:196654667	138	205564	NM_152699	7	58.419	70.243	0.00321786	0.000824765	0.248633	18.7	21.8	15.8	NC	UP	NC	SUMO specific peptidase 5	FALSE
SEPT4	chr17	-	56604339	56604043	chr17:-:56606476:56603674	297	5414	NM_004574	2	85.68	NA	0.0535084	0.00771905	NA	-21.4	-32	NA	NC	DN	na	septin 4	#VALUE!
SERPINA1	chr14	-	94854997	94854897	chr14:-:94856794:94849578	101	5265	NM_001127707	2	22.358	17.381	0.00640223	8.22026e-08	0.0769231	15.1	64.6	37.4	NC	UP	NC	serpin family A member 1	TRUE
SERPINA1	chr14	-	94855000	94854897	chr14:-:94856794:94849578	104	5265	NM_001127706	2	23.912	17.487	0.00640223	8.22026e-08	0.160839	15.1	63.2	37.1	NC	UP	NC	serpin family A member 1	TRUE
SLC37A2	chr11	+	124956100	124956156	chr11:+:124955914:124958015	57	219855	NM_198277	18	36.68	63.934	0.402807	7.94982e-05	NA	-5.2	-34.8	33.5	NC	DN	na	solute carrier family 37 member 2	FALSE
SLC37A4	chr11	-	118899544	118899445	chr11:-:118900102:118899136	100	2542	NM_001164279	3	52.828	NA	0.571429	0.0357143	NA	11.4	37	NA	NC	UP	na	solute carrier family 37 member 4	#VALUE!
SLC38A4	chr12	-	47197577	47197386	chr12:-:47219686:47186966	192	55089	NM_018018	2	6.973	NA	0.0973067	6.34692e-05	NA	5.5	47.5	NA	NC	UP	na	solute carrier family 38 member 4	#VALUE!
SLK	chr10	+	105770574	105770666	chr10:+:105768114:105777918	93	9748	NM_014720	13	75.341	41.554	0.307873	0.278784	0.0101323	-6.2	-3.9	40.1	NC	NC	UP	STE20 like kinase	FALSE
SMTN	chr22	+	31496871	31496939	chr22:+:31495882:31500302	69	6525	NM_134270	20	69.451	61.026	0.00823784	1.0046e-05	0.0168366	13.6	24.9	33.4	NC	UP	UP	smoothelin	FALSE
SMTN	chr22	+	31496871	31497035	chr22:+:31495882:31500302	165	6525	NM_134269	20	80.388	71.24	0.0068248	7.45574e-06	0.00433947	8.7	16.2	26.3	NC	NC	UP	smoothelin	FALSE
SPATA20	chr17	+	48625026	48625128	chr17:+:48624646:48625644	103	64847	NM_001258373	2	87.625	69.812	0.442944	0.406418	0.0237091	-2.3	-1.3	26.3	NC	NC	UP	spermatogenesis associated 20	FALSE
SPATA20	chr17	+	48625081	48625128	chr17:+:48624646:48625644	48	64847	NM_022827	2	81.978	75.326	0.342478	0.442944	0.00366455	-3.2	-2.1	23.2	NC	NC	UP	spermatogenesis associated 20	FALSE
SPTAN1	chr9	+	131355262	131355321	chr9:+:131353904:131356454	60	6709	NM_001130438	23	83.949	73.984	0.0636823	0.00234923	0.00157249	1.7	6.1	23	NC	NC	UP	spectrin alpha, non-erythrocytic 1	FALSE
STX16	chr20	+	57234679	57234690	chr20:+:57227143:57242546	12	8675	NM_001134773	2	51.267	70.986	0.0470848	0.00332595	0.0266003	-5.7	-9.8	-26.1	NC	NC	DN	syntaxin 16	FALSE
STX2	chr12	-	131280665	131280540	chr12:-:131283070:131276522	126	2054	NM_194356	10	35.636	NA	0.0237609	0.0012889	NA	17.7	23.5	NA	NC	UP	na	syntaxin 2	#VALUE!
SUCO	chr1	+	172522400	172522510	chr1:+:172520766:172525009	111	51430	NM_014283	3	38.74	60.279	0.00281395	0.000905384	0.460606	18.7	22	7.9	NC	UP	NC	SUN domain containing ossification factor	FALSE
SULF1	chr8	+	70408000	70408161	chr8:+:70379185:70414109	162	23213	NM_015170	2	46.982	70.88	0.0575901	7.15467e-05	0.7	9.5	33.6	-11.5	NC	UP	NC	sulfatase 1	FALSE
SULF1	chr8	+	70408000	70408161	chr8:+:70405360:70414109	162	23213	NM_001128205	2	51.784	47.952	0.0323531	0.00522812	0.0357143	-8.7	-11.8	30.4	NC	NC	UP	sulfatase 1	FALSE
SULF2	chr20	-	46288196	46288143	chr20:-:46288441:46287136	54	55959	NM_018837	20	48.77	75.292	0.0029666	1.35233e-05	0.669473	14.5	20.5	-9.6	NC	UP	NC	sulfatase 2	FALSE
SVIL	chr10	-	29821101	29820931	chr10:-:29821458:29820217	171	6840	NM_021738	9	57.923	44.777	0.102546	0.0175484	NA	16.6	35.8	NA	NC	UP	na	supervillin	#VALUE!
SYTL2	chr11	-	85428573	85428526	chr11:-:85429833:85425550	48	54843	NM_001289610	3	8.587	11.458	5.81106e-05	6.50919e-06	0.857143	18	24.2	1.5	NC	UP	NC	synaptotagmin like 2	FALSE
TBC1D15	chr12	+	72288105	72288155	chr12:+:72287104:72288466	51	64786	NM_022771	7	33.692	11.897	0.00059595	8.33909e-06	0.40035	-17	-20.7	-4.4	NC	DN	NC	TBC1 domain family member 15	FALSE
TBRG1	chr11	+	124496369	124496505	chr11:+:124495799:124496800	137	84897	NM_032811	4	67.656	45.437	0.00264198	2.87063e-05	0.761905	-18	-27	2.3	NC	DN	NC	transforming growth factor beta regulator 1	FALSE
TCF7L2	chr10	+	114919679	114919751	chr10:+:114918476:114920378	73	6934	NM_001198525	13	55.316	NA	0.660454	0.00804559	NA	6.7	23.3	NA	NC	UP	na	transcription factor 7 like 2	#VALUE!
TJP1	chr15	-	30012220	30011981	chr15:-:30012562:30011342	240	7082	NM_003257	20	77.306	75.714	0.00124945	0.000242029	1	-16.1	-20.6	-4.9	NC	DN	NC	tight junction protein 1	FALSE
TMEM52	chr1	-	1850373	1850332	chr1:-:1850484:1849870	42	339456	NM_178545	3	92.857	NA	0.190346	0.0444444	NA	-20.7	-34.6	NA	NC	DN	na	transmembrane protein 52	#VALUE!
TRERF1	chr6	-	42231306	42230998	chr6:-:42232442:42227461	309	55809	NM_001297573	8	25.525	NA	0.0316986	NA	NA	21.1	26.9	NA	UP	na	na	transcriptional regulating factor 1	#VALUE!
TRIP10	chr19	+	6746040	6746207	chr19:+:6745005:6746463	168	9322	NM_001288962	10	21.61	33.686	0.0217936	0.00991695	0.0281274	-5.1	-6.2	-20.1	NC	NC	DN	thyroid hormone receptor interactor 10	FALSE
TRPM2	chr21	+	45846893	45846994	chr21:+:45846619:45855014	102	7226	NM_003307	27	81.263	100	0.000102305	0.00143635	NA	-37.9	-32.3	-56.2	DN	DN	na	transient receptor potential cation channel subfamily M member 2	FALSE
TSC2	chr16	+	2132437	2132505	chr16:+:2131799:2133696	69	7249	NM_000548	32	11.446	23.986	0.00293735	0.0141821	0.004329	-4.7	-4.1	-21	NC	NC	DN	TSC complex subunit 2	FALSE
UBE3A	chr15	-	25653831	25653767	chr15:-:25654235:25650649	65	7337	NM_000462	4	6.757	65.9	0.33544	0.496557	0.00793651	2.3	1	-26.6	NC	NC	DN	ubiquitin protein ligase E3A	FALSE
VCL	chr10	+	75871667	75871870	chr10:+:75868914:75873942	204	7414	NM_014000	19	14.326	48.267	0.0246729	1.68823e-06	0.00443248	-5	-13.3	-42.3	NC	NC	DN	vinculin	FALSE
ZDHHC4	chr7	+	6617221	6617351	chr7:+:6617129:6618197	131	55146	NM_001134388	2	27.768	38.798	0.861847	0.457059	0.0372425	0.3	1.8	26.4	NC	NC	UP	zinc finger DHHC-type containing 4	FALSE
ZNF133	chr20	+	18270543	18270718	chr20:+:18269248:18286325	176	7692	NM_001283001	2	44.583	NA	0.310863	0.0349263	NA	-10.2	-21.1	NA	NC	DN	na	zinc finger protein 133	#VALUE!
ZNF484	chr9	-	95637341	95637297	chr9:-:95640172:95618600	45	83744	NM_031486	2	81.667	NA	0.0380952	0.0190476	NA	-26.2	-32.3	NA	DN	DN	na	zinc finger protein 484	#VALUE!
ZNF619	chr3	+	40523354	40523507	chr3:+:40519494:40524079	154	285267	NM_001145093	3	62.195	NA	0.00567265	0.478532	NA	24.6	11	NA	UP	NC	na	zinc finger protein 619	#VALUE!

## Sheet: s4.DEXSeq exons
Supplementary table 4: Alternative exon regulation events identified using DEXSeq. (Adjusted P-value<0.001 and fold change>2 were used to select significant events.)
Gene symbol	Gene ID	Refseq ID	Contig	Strand	start	end	start Position type	end Position type	start Position annotation	end Position annotation	region length	P.CRC_vs_NC.18P	P.MC_vs_NC.18P	P.CRC_vs_NC.10P	Log2R.CRC_vs_NC.18P	Log2R.MC_vs_NC.18P	Log2R.CRC_vs_NC.10P	ReguType.CRC_vs_NC.18P	ReguType.MC_vs_NC.18P	ReguType.CRC_vs_NC.10P	Gene description	Terminal exon
ADH4	127	NM_001306172	chr4	-	100052915	100052655	ss3	ss5	E7	E7	261	1.22979e-08	4.15357e-42	0.000168764	1.17	2.88	1.27	UP	UP	UP	alcohol dehydrogenase 4 (class II), pi polypeptide	FALSE
ANXA9	8416	NM_003568	chr1	+	150954499	150954855	ts	ss5	E1	E1	357	2.64622e-05	1.87009e-23	0.000884765	3.33	5.08	2.53	UP	UP	UP	annexin A9	TRUE
ANXA9	8416	NM_003568	chr1	+	150954963	150955059	ss3	ss5	E2	E2	97	3.47734e-08	2.34265e-20	0.000119593	3.66	4.72	4.6	UP	UP	UP	annexin A9	FALSE
ANXA9	8416	NM_003568	chr1	+	150955814	150955910	ss3	ss5	E4	E4	97	2.59759e-07	3.31154e-25	5.53886e-06	3.63	4.83	4.25	UP	UP	UP	annexin A9	FALSE
ANXA9	8416	NM_003568	chr1	+	150956451	150956545	ss3	ss5	E5	E5	95	1.67834e-08	1.99664e-21	5.30739e-05	3.66	4.64	3.28	UP	UP	UP	annexin A9	FALSE
ANXA9	8416	NM_003568	chr1	+	150957062	150957152	ss3	ss5	E7	E7	91	4.60429e-08	5.73379e-22	3.3123e-06	3.65	5.05	4.28	UP	UP	UP	annexin A9	FALSE
ARHGEF9	23229	NM_001330495	chrX	-	63005426	63004996	ts	ss5	E1	E1	431	7.8002e-06	2.15428e-16	6.89455e-05	-1.02	-2.38	-2.2	DN	DN	DN	Cdc42 guanine nucleotide exchange factor 9	TRUE
AUNIP	79000	NM_001287490	chr1	-	26162337	26161513	ss3	ss5	E3	E3	825	1.58171e-06	4.92676e-09	3.15287e-08	2.03	2.18	2.69	UP	UP	UP	aurora kinase A and ninein interacting protein	FALSE
AUNIP	79000	NM_001287490	chr1	-	26164045	26163904	ss3	ss5	E2	E2	142	0.000106071	1.21964e-09	4.01206e-07	2.23	2.42	3.27	UP	UP	UP	aurora kinase A and ninein interacting protein	FALSE
CCDC162P	221262	NR_152435	chr6	+	109575651	109575851	ss3	ss5	E17	E17	201	0.000405727	5.73829e-14	0.000390843	2.51	2.82	1.62	UP	UP	UP	coiled-coil domain containing 162, pseudogene	FALSE
CCDC162P	221262	NR_152435	chr6	+	109576574	109576695	ss3	ss5	E18	E18	122	0.000641722	3.90218e-07	0.000180584	1.75	2.09	1.94	UP	UP	UP	coiled-coil domain containing 162, pseudogene	FALSE
CCDC162P	221262	NR_152435	chr6	+	109578749	109578977	ss3	ss5	E19	E19	229	2.65282e-05	2.98487e-09	0.00014929	2.06	2.3	2.53	UP	UP	UP	coiled-coil domain containing 162, pseudogene	FALSE
CCDC162P	221262	NR_152435	chr6	+	109586004	109586159	ss3	ss5	E21	E21	156	0.000971979	2.9127e-08	0.000191683	1.97	2.37	2.23	UP	UP	UP	coiled-coil domain containing 162, pseudogene	FALSE
CCDC162P	221262	NR_152435	chr6	+	109589011	109589104	ss3	ss5	E22	E22	94	0.0007409	2.12821e-08	0.000669674	2.05	2.14	1.91	UP	UP	UP	coiled-coil domain containing 162, pseudogene	FALSE
CELSR1	9620	NM_014246	chr22	-	46768954	46768780	ss3	ss5	E25	E25	175	5.45641e-08	3.37308e-06	0.000320513	1.76	1.51	1.07	UP	UP	UP	cadherin EGF LAG seven-pass G-type receptor 1	FALSE
CEMIP	57214	NM_001293304	chr15	+	81172057	81172195	ss3	ss5	E5	E5	139	7.66339e-07	1.92201e-07	8.71908e-08	1.04	1.07	2.06	UP	UP	UP	cell migration inducing hyaluronidase 1	FALSE
CEMIP	57214	NM_001293304	chr15	+	81173241	81173477	ss3	ss5	E6	E6	237	3.26876e-08	1.74593e-09	1.51916e-05	1.19	1.18	1.53	UP	UP	UP	cell migration inducing hyaluronidase 1	FALSE
CEMIP	57214	NM_001293304	chr15	+	81176516	81176695	ss3	ss5	E7	E7	180	1.50804e-07	2.26284e-08	1.00331e-06	1.36	1.38	1.73	UP	UP	UP	cell migration inducing hyaluronidase 1	FALSE
CEMIP	57214	NM_001293304	chr15	+	81181812	81181933	ss3	ss5	E10	E10	122	1.84469e-08	1.32045e-13	2.47777e-05	1.73	1.76	1.64	UP	UP	UP	cell migration inducing hyaluronidase 1	FALSE
CEMIP	57214	NM_001293304	chr15	+	81187331	81187463	ss3	ss5	E11	E11	133	7.62914e-09	1.07771e-07	1.55393e-08	1.23	1.17	2.19	UP	UP	UP	cell migration inducing hyaluronidase 1	FALSE
CEMIP	57214	NM_001293304	chr15	+	81225586	81225801	ss3	ss5	E23	E23	216	3.28651e-10	9.13284e-11	0.000297498	1.14	1.14	1.17	UP	UP	UP	cell migration inducing hyaluronidase 1	FALSE
CEMIP	57214	NM_001293304	chr15	+	81241266	81244003	ce	te	ce	E30	2738	1.84154e-07	3.60775e-11	0.000405612	1.09	1.16	2.36	UP	UP	UP	cell migration inducing hyaluronidase 1	TRUE
CHEK1	1111	NM_001114121	chr11	+	125495031	125495907	ts	ss5	E1	E1	877	1.67792e-05	1.50671e-07	0.00026948	-1.28	-1.49	-2.37	DN	DN	DN	checkpoint kinase 1	TRUE
COL28A1	340267	NM_001037763	chr7	-	7571535	7570979	ss3	ss5	E3	E3	557	5.44653e-05	4.63448e-09	3.0195e-05	-1.02	-1.85	-3.26	DN	DN	DN	collagen type XXVIII alpha 1 chain	FALSE
DHRS2	10202	NM_005794	chr14	+	24105573	24105981	ts	ss5	E1	E1	409	1.31444e-05	1.70741e-11	8.47625e-05	2.92	3.28	2.54	UP	UP	UP	dehydrogenase/reductase 2	TRUE
DIXDC1	85458	NM_001037954	chr11	+	111835273	111835402	ss3	ss5	E2	E2	130	5.75058e-07	6.79757e-08	5.85968e-05	1.22	1.58	1.79	UP	UP	UP	DIX domain containing 1	FALSE
DIXDC1	85458	NM_001037954	chr11	+	111845600	111845707	ss3	ss5	E5	E5	108	1.7432e-05	2.28012e-07	3.37981e-08	1.04	1.49	2.34	UP	UP	UP	DIX domain containing 1	FALSE
EEF1AKMT4-ECE2	110599583	NM_014693	chr3	+	184010027	184010819	ce	te	ce	E19	793	0.000160532	6.19321e-18	2.43837e-05	-2.48	-8.03	-3.66	DN	DN	DN	EEF1AKMT4-ECE2 readthrough	TRUE
ESR2	2100	NM_001291712	chr14	-	64805268	64804616	ts	ss5	E1	E1	653	3.70887e-09	3.24694e-10	0.00011763	2.58	2.72	2.2	UP	UP	UP	estrogen receptor 2	TRUE
FAIM2	23017	NM_012306	chr12	-	50291366	50291302	ss3	ss5	E4	E4	65	6.85857e-06	5.65636e-19	8.55342e-05	-2.18	-3.94	-35.91	DN	DN	DN	Fas apoptotic inhibitory molecule 2	FALSE
FAIM2	23017	NM_012306	chr12	-	50295108	50294913	ss3	ss5	E2	E2	196	1.48468e-05	2.12833e-17	6.84636e-08	-2	-3.9	-5.95	DN	DN	DN	Fas apoptotic inhibitory molecule 2	FALSE
FAIM2	23017	NM_012306	chr12	-	50297760	50297576	ts	cs	E1	cs	185	1.10498e-06	4.61723e-12	0.000496943	-2.47	-3.55	-3.93	DN	DN	DN	Fas apoptotic inhibitory molecule 2	TRUE
GRAMD2A	196996	NM_001012642	chr15	-	72461337	72461280	ss3	ss5	E3	E3	58	0.00015795	9.86794e-05	9.2387e-05	1.59	1.73	2.55	UP	UP	UP	GRAM domain containing 2A	FALSE
GRIN2D	2906	NM_000836	chr19	+	48917248	48917362	ss3	ss5	E4	E4	115	8.11118e-06	7.34555e-13	0.000388969	1.43	1.16	1.44	UP	UP	UP	glutamate ionotropic receptor NMDA type subunit 2D	FALSE
GRIN2D	2906	NM_000836	chr19	+	48918121	48918289	ss3	ss5	E6	E6	169	1.5454e-06	9.12867e-17	6.27036e-06	1.58	1.25	1.74	UP	UP	UP	glutamate ionotropic receptor NMDA type subunit 2D	FALSE
GRIP2	80852	NM_001080423	chr3	-	14535172	14530619	ce	te	ce	E25	4554	1.03207e-06	3.21872e-34	8.87515e-05	-1.05	-1.53	1.76	DN	DN	UP	glutamate receptor interacting protein 2	TRUE
HAVCR1	26762	NM_001173393	chr5	-	156482544	156482212	ss3	ss5	E3	E3	333	1.66825e-06	5.80563e-14	0.000315772	1.14	1.51	1.51	UP	UP	UP	hepatitis A virus cellular receptor 1	FALSE
HECW2	57520	NM_001348768	chr2	-	197138847	197138745	ss3	ss5	E16	E16	103	1.71664e-06	4.55314e-05	0.000790269	1.72	1.69	2.15	UP	UP	UP	HECT, C2 and WW domain containing E3 ubiquitin protein ligase 2	FALSE
HKDC1	80201	NM_025130	chr10	+	70980059	70980191	ts	cs	E1	cs	133	4.9171e-06	4.29057e-12	0.000705713	3.1	3.22	4.76	UP	UP	UP	hexokinase domain containing 1	TRUE
KRT80	144501	NM_182507	chr12	-	52566947	52566822	ss3	ss5	E6	E6	126	3.21566e-11	3.65114e-19	1.97159e-05	4.23	4.85	2.6	UP	UP	UP	keratin 80	FALSE
KRT80	144501	NM_182507	chr12	-	52567548	52567384	ss3	ss5	E5	E5	165	5.32108e-16	1.40873e-24	1.13252e-05	4.75	5.45	2	UP	UP	UP	keratin 80	FALSE
KRT80	144501	NM_182507	chr12	-	52574392	52574297	ss3	ss5	E4	E4	96	2.42193e-12	1.80663e-22	1.7712e-05	4.86	5.48	2.28	UP	UP	UP	keratin 80	FALSE
LOC101928994	101928994	NR_120648	chr10	-	70976528	70975089	ss3	te	E5	E5	1440	1.9666e-09	3.45694e-17	0.000571242	-3.16	-4.68	-2.79	DN	DN	DN	uncharacterized LOC101928994	TRUE
MEX3A	92312	NM_001093725	chr1	-	156046364	156041804	ce	te	ce	E2	4561	0.000166746	2.47693e-13	8.94977e-06	1.65	1.56	1.02	UP	UP	UP	mex-3 RNA binding family member A	TRUE
MEX3A	92312	NM_001093725	chr1	-	156051789	156051336	ts	ss5	E1	E1	454	7.62122e-06	1.22517e-07	1.18143e-05	2.1	1.88	1.76	UP	UP	UP	mex-3 RNA binding family member A	TRUE
MYO7A	4647	NM_000260	chr11	+	76873166	76873376	ss3	ss5	E13	E13	211	0.000993294	5.89964e-19	0.000316876	1.96	3.13	2.05	UP	UP	UP	myosin VIIA	FALSE
OSBPL1A	114876	NM_080597	chr18	-	21894311	21894213	ss3	ss5	E12	E12	99	0.00017155	3.29432e-07	9.14929e-05	1.01	1.09	1.27	UP	UP	UP	oxysterol binding protein like 1A	FALSE
OSBPL1A	114876	NM_080597	chr18	-	21897364	21897291	ss3	ss5	E10	E10	74	3.2504e-06	2.11713e-08	0.000260443	1.11	1.47	1.42	UP	UP	UP	oxysterol binding protein like 1A	FALSE
OSBPL1A	114876	NM_080597	chr18	-	21948336	21948251	ss3	ss5	E3	E3	86	0.000115359	6.38241e-05	1.73894e-05	1.05	1.01	1.32	UP	UP	UP	oxysterol binding protein like 1A	FALSE
PALM2-AKAP2	445815	NM_007203	chr9	+	112694207	112694308	ss3	ss5	E6	E6	102	4.08131e-09	7.34237e-11	0.000567095	2.14	2.72	1.54	UP	UP	UP	PALM2-AKAP2 readthrough	FALSE
PCDHGA1	56114	NM_018912	chr5	+	140710252	140712672	ts	ss5	E1	E1	2421	7.87205e-07	3.91959e-06	4.73818e-05	1.47	1.63	1.71	UP	UP	UP	protocadherin gamma subfamily A, 1	TRUE
PIR-FIGF	100532742	NR_037859	chrX	-	15373420	15373272	ss3	ss5	E12	E12	149	7.45279e-06	3.23757e-12	0.000437283	-2.11	-3.45	-4.78	DN	DN	DN	PIR-FIGF readthrough	FALSE
PIR-FIGF	100532742	NR_037859	chrX	-	15376315	15376125	ss3	ss5	E11	E11	191	0.000108926	1.87702e-11	2.16986e-05	-2.1	-3.59	-3.48	DN	DN	DN	PIR-FIGF readthrough	FALSE
PNPLA7	375775	NM_001098537	chr9	-	140400535	140400435	ss3	ss5	E13	E13	101	1.49061e-05	0.000572019	0.000869545	-1.2	-1.15	-1.7	DN	DN	DN	patatin like phospholipase domain containing 7	FALSE
SPTBN2	6712	NM_006946	chr11	-	66460211	66460007	ss3	ss5	E25	E25	205	5.94832e-06	2.30069e-11	2.41331e-06	1.6	1.46	2.19	UP	UP	UP	spectrin beta, non-erythrocytic 2	FALSE
SPTBN2	6712	NM_006946	chr11	-	66461834	66461610	ss3	ss5	E21	E21	225	2.13302e-05	7.05639e-12	0.000786761	1.44	1.3	1.17	UP	UP	UP	spectrin beta, non-erythrocytic 2	FALSE
TMPRSS3	64699	NM_001256317	chr21	-	43808635	43808512	ss3	ss5	E5	E5	124	6.36859e-13	2.89373e-14	8.51341e-05	1.82	1.98	3.02	UP	UP	UP	transmembrane serine protease 3	FALSE
TMPRSS3	64699	NM_001256317	chr21	-	43809154	43809038	ss3	ss5	E4	E4	117	1.05665e-12	3.27598e-11	0.000948514	1.74	1.74	2.03	UP	UP	UP	transmembrane serine protease 3	FALSE
WDR66	144406	NM_144668	chr12	+	122394980	122395174	ss3	ss5	E11	E11	195	9.12531e-07	1.77509e-09	0.000218155	1.98	2.36	2.19	UP	UP	UP	WD repeat domain 66	FALSE
WDR66	144406	NM_144668	chr12	+	122396178	122396428	ss3	ss5	E12	E12	251	0.000247154	3.54052e-12	0.000530904	2.01	2.53	2.27	UP	UP	UP	WD repeat domain 66	FALSE
ZNF695	57116	NM_001204221	chr1	-	247109098	247108849	ce	te	ce	E6	250	3.0761e-06	5.29003e-05	0.00088305	2.34	1.7	1.4	UP	UP	UP	zinc finger protein 695	TRUE
ABCA13	154664	NM_152701	chr7	+	48559637	48559890	ss3	ss5	E53	E53	254	1.73741e-05	0.000693335	0.578803	-1.85	-2.18	0.43	DN	DN	NC	ATP binding cassette subfamily A member 13	FALSE
ABCB11	8647	NM_003742	chr2	-	169828560	169828357	ss3	ss5	E14	E14	204	0.000698158	3.03908e-20	0.243399	2.19	2.88	1.27	UP	UP	NC	ATP binding cassette subfamily B member 11	FALSE
ABCB11	8647	NM_003742	chr2	-	169830350	169830225	ss3	ss5	E13	E13	126	2.66429e-05	3.59699e-16	0.765747	4.15	4.84	-0.76	UP	UP	NC	ATP binding cassette subfamily B member 11	FALSE
ABCB11	8647	NM_003742	chr2	-	169833197	169833087	ss3	ss5	E12	E12	111	0.000407224	1.01824e-12	0.71032	3.28	4.18	-0.74	UP	UP	NC	ATP binding cassette subfamily B member 11	FALSE
ABCB11	8647	NM_003742	chr2	-	169836489	169836376	ss3	ss5	E11	E11	114	5.85531e-05	1.59593e-21	0.865008	3.04	4.2	-0.21	UP	UP	NC	ATP binding cassette subfamily B member 11	FALSE
ABCC2	1244	NM_000392	chr10	+	101544365	101544538	ss3	ss5	E2	E2	174	0.000361668	3.03464e-06	0.220564	1.96	2.02	0.75	UP	UP	NC	ATP binding cassette subfamily C member 2	FALSE
ABCC2	1244	NM_000392	chr10	+	101553308	101553442	ss3	ss5	E4	E4	135	2.63387e-07	1.28786e-09	0.160082	3.82	3.69	0.93	UP	UP	NC	ATP binding cassette subfamily C member 2	FALSE
ABCC2	1244	NM_000392	chr10	+	101567141	101567278	ss3	ss5	E12	E12	138	0.000883558	3.58524e-07	0.223107	2.06	1.98	1.02	UP	UP	NC	ATP binding cassette subfamily C member 2	FALSE
ABCC2	1244	NM_000392	chr10	+	101569891	101569975	ss3	ss5	E14	E14	85	0.000629402	2.65747e-05	0.806399	2.2	1.88	0.25	UP	UP	NC	ATP binding cassette subfamily C member 2	FALSE
ABCC8	6833	NM_001287174	chr11	-	17464429	17464267	ss3	ss5	E10	E10	163	0.000128858	0.00060947	0.584897	-4.33	-3.97	-1.23	DN	DN	NC	ATP binding cassette subfamily C member 8	FALSE
ABCC9	10060	NM_020297	chr12	-	22048249	22048209	ss3	ss5	E11	E11	41	0.000654209	7.9965e-06	0.4613	3	2.25	-2.28	UP	UP	NC	ATP binding cassette subfamily C member 9	FALSE
ABCG2	9429	NM_001348985	chr4	-	89132955	89132818	ss3	ss5	E2	E2	138	2.7261e-06	0.000238618	0.209848	5.62	4.66	0.84	UP	UP	NC	ATP binding cassette subfamily G member 2 (Junior blood group)	FALSE
ABCG2	9429	NM_001348985	chr4	-	89152778	89152146	ts	ss5	E1	E1	633	2.79267e-08	1.91031e-07	0.36451	2.5	1.93	1.11	UP	UP	NC	ATP binding cassette subfamily G member 2 (Junior blood group)	TRUE
ABLIM2	84448	NM_001130083	chr4	-	7985071	7984991	ss3	ss5	E20	E20	81	6.82197e-13	1.54235e-09	0.616323	-1.19	-1.31	-0.02	DN	DN	NC	actin binding LIM protein family member 2	FALSE
ABLIM2	84448	NM_001130083	chr4	-	8108364	8108221	ss3	ss5	E2	E2	144	2.94261e-05	3.68662e-06	0.412624	1.22	1.24	0.62	UP	UP	NC	actin binding LIM protein family member 2	FALSE
ABLIM2	84448	NM_001130083	chr4	-	8108364	8108221	ss3	ss5	E2	E2	144	2.94261e-05	3.68662e-06	0.412624	1.22	1.24	0.62	UP	UP	NC	actin binding LIM protein family member 2	FALSE
ABLIM2	84448	NM_001130083	chr4	-	8108364	8108221	ss3	ss5	E2	E2	144	2.94261e-05	3.68662e-06	0.412624	1.22	1.24	0.62	UP	UP	NC	actin binding LIM protein family member 2	FALSE
ABLIM2	84448	NM_001130083	chr4	-	8108364	8108221	ss3	ss5	E2	E2	144	2.94261e-05	3.68662e-06	0.412624	1.22	1.24	0.62	UP	UP	NC	actin binding LIM protein family member 2	FALSE
ABLIM2	84448	NM_001130083	chr4	-	8108364	8108221	ss3	ss5	E2	E2	144	2.94261e-05	3.68662e-06	0.210489	1.22	1.24	0.6	UP	UP	NC	actin binding LIM protein family member 2	FALSE
ABLIM2	84448	NM_001130083	chr4	-	8108364	8108221	ss3	ss5	E2	E2	144	2.94261e-05	3.68662e-06	0.210489	1.22	1.24	0.6	UP	UP	NC	actin binding LIM protein family member 2	FALSE
ABLIM2	84448	NM_001130083	chr4	-	8108364	8108221	ss3	ss5	E2	E2	144	2.94261e-05	3.68662e-06	0.210489	1.22	1.24	0.6	UP	UP	NC	actin binding LIM protein family member 2	FALSE
ABLIM2	84448	NM_001130083	chr4	-	8108364	8108221	ss3	ss5	E2	E2	144	2.94261e-05	3.68662e-06	0.210489	1.22	1.24	0.6	UP	UP	NC	actin binding LIM protein family member 2	FALSE
ABLIM2	84448	NM_001130083	chr4	-	8148128	8129274	ss3	ss5			18855	5.4634e-05	5.31985e-11	NA	1.85	2.1	NA	UP	UP	na	actin binding LIM protein family member 2	FALSE
ACE2	59272	NM_021804	chrX	-	15620192	15620079	ts	ss5	E1	E1	114	2.46029e-05	0.000481684	0.471811	2.68	2.16	13.5	UP	UP	NC	angiotensin I converting enzyme 2	TRUE
ACTN1	87	NM_001130004	chr14	-	69345240	69345175	ss3	ss5	E20	E20	66	0.510903	4.55434e-06	1.93789e-07	-0.65	-2.25	-3.68	NC	DN	DN	actinin alpha 1	FALSE
ADH1A	124	NM_000667	chr4	-	100208101	100208007	ss3	ss5		E3	95	0.000179212	1.66362e-46	NA	1.24	5.05	NA	UP	UP	na	alcohol dehydrogenase 1A (class I), alpha polypeptide	FALSE
ADH4	127	NM_001306172	chr4	-	100047883	100047745	ss3	ss5	E9	E9	139	1.46924e-05	1.35518e-33	8.8239e-07	0.74	2.58	1.61	NC	UP	UP	alcohol dehydrogenase 4 (class II), pi polypeptide	FALSE
ADH4	127	NM_001306172	chr4	-	100048495	100048360	ss3	ss5	E8	E8	136	1.2825e-07	3.79588e-55	0.00831188	1.01	2.87	1.18	UP	UP	NC	alcohol dehydrogenase 4 (class II), pi polypeptide	FALSE
AGBL2	79841	NM_024783	chr11	-	47712410	47711628	ss3	ss5	E10	E10	783	1.54933e-06	3.28049e-09	0.262233	-1.29	-1.42	0.25	DN	DN	NC	ATP/GTP binding protein like 2	FALSE
AGBL2	79841	NM_024783	chr11	-	47721105	47720998	ss3	ss5	E8	E8	108	1.15107e-05	9.6139e-05	0.0642213	-1.71	-1.53	-0.6	DN	DN	NC	ATP/GTP binding protein like 2	FALSE
AGTPBP1	23287	NM_001330701	chr9	-	88162023	88161454	ce	te	ce	E26	570	1.01242e-06	1.37877e-16	0.606277	1.29	1.95	0.56	UP	UP	NC	ATP/GTP binding protein 1	TRUE
AGTPBP1	23287	NM_001330701	chr9	-	88190390	88190230	ss3	ss5	E25	E25	161	3.53192e-05	1.59849e-26	0.538899	1.24	1.89	0.61	UP	UP	NC	ATP/GTP binding protein 1	FALSE
AGTPBP1	23287	NM_001330701	chr9	-	88194011	88193835	ss3	ss5	E24	E24	177	4.98351e-06	7.64895e-17	0.631773	1.16	1.68	0.44	UP	UP	NC	ATP/GTP binding protein 1	FALSE
AGTPBP1	23287	NM_001330701	chr9	-	88200509	88200378	ss3	ss5	E23	E23	132	1.14426e-07	3.62189e-17	0.463552	1.43	1.85	0.39	UP	UP	NC	ATP/GTP binding protein 1	FALSE
AGTPBP1	23287	NM_001330701	chr9	-	88201875	88201746	ss3	ss5	E22	E22	130	5.17552e-07	9.68418e-21	0.576837	1.35	1.97	0.43	UP	UP	NC	ATP/GTP binding protein 1	FALSE
AGTPBP1	23287	NM_001330701	chr9	-	88203393	88203213	ss3	ss5	E21	E21	181	8.71615e-06	6.76253e-18	0.475864	1.2	1.84	0.45	UP	UP	NC	ATP/GTP binding protein 1	FALSE
AGTPBP1	23287	NM_001330701	chr9	-	88204596	88204443	ss3	ss5	E20	E20	154	7.93703e-09	8.79043e-20	0.270844	1.53	2.09	0.54	UP	UP	NC	ATP/GTP binding protein 1	FALSE
AGTPBP1	23287	NM_001330701	chr9	-	88207619	88207475	ss3	ss5	E19	E19	145	1.39396e-07	4.19059e-24	0.76467	1.38	2	0.2	UP	UP	NC	ATP/GTP binding protein 1	FALSE
AGTPBP1	23287	NM_001330701	chr9	-	88211364	88211277	ss3	ss5	E18	E18	88	2.70095e-05	7.17071e-13	0.429901	1.25	1.61	0.23	UP	UP	NC	ATP/GTP binding protein 1	FALSE
AGTPBP1	23287	NM_001330701	chr9	-	88234046	88233898	ss3	ss5	E17	E17	149	1.22582e-05	3.4237e-17	0.470263	1.33	1.75	0.18	UP	UP	NC	ATP/GTP binding protein 1	FALSE
AGTPBP1	23287	NM_001330701	chr9	-	88234216	88234130	ss3	ss5	E16	E16	87	1.32177e-06	2.70122e-12	0.362998	1.37	1.69	0.24	UP	UP	NC	ATP/GTP binding protein 1	FALSE
AGTPBP1	23287	NM_001330701	chr9	-	88236200	88236117	ss3	ss5	E15	E15	84	2.32111e-06	6.05934e-14	0.146192	1.4	1.82	0.44	UP	UP	NC	ATP/GTP binding protein 1	FALSE
AGTPBP1	23287	NM_001330701	chr9	-	88247952	88247577	ss3	ss5		E14	376	3.60225e-08	9.10963e-20	NA	1.48	1.89	NA	UP	UP	na	ATP/GTP binding protein 1	FALSE
AGTPBP1	23287	NM_001330701	chr9	-	88248289	88248052	ss3	ss5	E14		238	4.88689e-06	1.02057e-23	NA	1.33	1.91	NA	UP	UP	na	ATP/GTP binding protein 1	FALSE
AGTPBP1	23287	NM_001330701	chr9	-	88257858	88257782	ss3	ss5	E13		77	1.70222e-07	7.85339e-19	NA	1.42	1.98	NA	UP	UP	na	ATP/GTP binding protein 1	FALSE
AGTPBP1	23287	NM_001330701	chr9	-	88261333	88261236	ss3	ss5	E12	E12	98	1.56196e-05	9.80693e-14	0.924662	1.35	1.8	0.08	UP	UP	NC	ATP/GTP binding protein 1	FALSE
AGTPBP1	23287	NM_001330701	chr9	-	88270115	88270058	ss3	ss5	NM_001286717:E10	E11	58	0.000432572	3.3256e-15	0.918131	1.48	2.06	-0.01	UP	UP	NC	ATP/GTP binding protein 1	FALSE
AGTPBP1	23287	NM_001330701	chr9	-	88272558	88272350	ss3	ss5	E10	E10	209	0.000449946	1.3339e-17	0.606799	1.22	1.73	0.11	UP	UP	NC	ATP/GTP binding protein 1	FALSE
AGTPBP1	23287	NM_001330701	chr9	-	88275888	88275851	ss3	ss5	E9	E9	38	0.000184177	9.86927e-10	0.498823	1.43	1.82	0.36	UP	UP	NC	ATP/GTP binding protein 1	FALSE
AGTPBP1	23287	NM_001330701	chr9	-	88284493	88284400	ss3	ss5	E8	E8	94	0.000782153	6.88831e-09	0.487361	1.22	1.64	0.09	UP	UP	NC	ATP/GTP binding protein 1	FALSE
AGTPBP1	23287	NM_001330701	chr9	-	88287596	88287465	ss3	ss5	E7	E7	132	9.42771e-05	7.81009e-21	0.782368	1.43	1.9	0.06	UP	UP	NC	ATP/GTP binding protein 1	FALSE
AGTPBP1	23287	NM_001330701	chr9	-	88292497	88292351	ss3	ss5	E6	E6	147	0.000321121	6.45628e-14	0.366236	1.27	1.67	0.09	UP	UP	NC	ATP/GTP binding protein 1	FALSE
AGTPBP1	23287	NM_001330701	chr9	-	88293313	88293250	ss3	ss5	E5	E5	64	3.44111e-05	3.34891e-08	0.298803	1.4	1.62	-0.29	UP	UP	NC	ATP/GTP binding protein 1	FALSE
AGTPBP1	23287	NM_001330701	chr9	-	88296250	88296183	ss3	ss5	E4	E4	68	0.000274039	6.52125e-15	0.527926	1.38	1.9	-0.26	UP	UP	NC	ATP/GTP binding protein 1	FALSE
AGTPBP1	23287	NM_001330701	chr9	-	88307728	88307604	ss3	ss5	E3	E3	125	7.27472e-06	3.61366e-17	0.223029	1.47	1.71	-0.41	UP	UP	NC	ATP/GTP binding protein 1	FALSE
AKR1C4	1109	NM_001818	chr10	+	5247720	5247797	ss3	ss5	E4	E4	78	0.000259674	2.07067e-24	0.0253383	3.91	8.89	2.79	UP	UP	NC	aldo-keto reductase family 1 member C4	FALSE
AKR1C4	1109	NM_001818	chr10	+	5254957	5255122	ss3	ss5	E7	E7	166	0.000193127	1.63566e-29	0.121788	3.34	7.88	4.23	UP	UP	NC	aldo-keto reductase family 1 member C4	FALSE
AKR1C4	1109	NM_001818	chr10	+	5258674	5258756	ss3	ss5	E8	E8	83	0.00085938	3.97343e-29	0.616769	5.01	9.3	3.45	UP	UP	NC	aldo-keto reductase family 1 member C4	FALSE
ALDOA	226	NM_000034	chr16	+	30066105	30066248	ss3	ss5	E3	E3	144	3.9852e-05	5.25192e-05	0.561125	1.28	1.16	-0.51	UP	UP	NC	aldolase, fructose-bisphosphate A	FALSE
ALDOA	226	NM_000034	chr16	+	30066493	30066648	ss3	ss5	E4	E4	156	0.000268354	9.85588e-09	0.238403	1.39	1.37	0.5	UP	UP	NC	aldolase, fructose-bisphosphate A	FALSE
ALDOA	226	NM_000034	chr16	+	30075745	30075826	ss3	ss5	E6	E6	82	4.09688e-07	4.10736e-09	0.56263	1.27	1.15	0.38	UP	UP	NC	aldolase, fructose-bisphosphate A	FALSE
ALDOC	230	NM_005165	chr17	-	26903035	26902983	ss3	ss5			53	0.000205984	1.72312e-05	NA	-1.46	-1.78	NA	DN	DN	na	aldolase, fructose-bisphosphate C	FALSE
ANK3	288	NM_001204403	chr10	-	61932756	61932658	ss3	ss5	E21	E21	99	2.91915e-06	1.87191e-07	0.410947	1.32	1.38	0.95	UP	UP	NC	ankyrin 3	FALSE
ANK3	288	NM_001204403	chr10	-	61959985	61959887	ss3	ss5	E14	E14	99	0.000769336	0.00025749	0.346417	1.16	1.12	0.8	UP	UP	NC	ankyrin 3	FALSE
ANK3	288	NM_001204403	chr10	-	61965648	61965550	ss3	ss5	E12	E12	99	1.85166e-05	2.45753e-05	0.915162	1.2	1.16	0.44	UP	UP	NC	ankyrin 3	FALSE
ANK3	288	NM_001204403	chr10	-	62023778	62023593	ss3	ss5	E7	E7	186	2.30168e-06	1.0939e-06	0.61519	1.14	1.15	0.49	UP	UP	NC	ankyrin 3	FALSE
ANK3	288	NM_001204403	chr10	-	62038630	62038532	ss3	ss5	E5	E5	99	0.000268446	4.50554e-06	0.585806	1.18	1.28	0.76	UP	UP	NC	ankyrin 3	FALSE
ANK3	288	NM_001204403	chr10	-	62374982	62374944	ss3	ss5	E2	E2	39	6.66476e-05	1.24578e-05	0.271425	1.27	1.28	0.98	UP	UP	NC	ankyrin 3	FALSE
ANK3	288	NM_001204403	chr10	-	62493284	62493078	ts	cs	E1	cs	207	0.000382828	9.45354e-05	0.0953487	1.06	1.31	0.47	UP	UP	NC	ankyrin 3	TRUE
ANKRD44	91526	NM_001195144	chr2	-	197854314	197851386	ce	te	ce	E28	2929	7.17797e-07	1.29918e-10	0.952273	-1.22	-1.25	-0.2	DN	DN	NC	ankyrin repeat domain 44	TRUE
ANKRD44	91526	NM_001195144	chr2	-	197858398	197858307	ss3	ss5	E27	E27	92	0.000237629	3.49849e-07	0.741482	-1.16	-1.49	-0.25	DN	DN	NC	ankyrin repeat domain 44	FALSE
ANKRD44	91526	NM_001195144	chr2	-	197866564	197866477	ss3	ss5	E22	E22	88	0.000427447	0.000221218	0.632778	-1.17	-1.16	-0.17	DN	DN	NC	ankyrin repeat domain 44	FALSE
ANKRD44	91526	NM_001195144	chr2	-	197878436	197878235	ss3	ss5	E18	E18	202	0.000195482	2.45553e-05	0.425721	-1.13	-1.16	-0.12	DN	DN	NC	ankyrin repeat domain 44	FALSE
ANKRD44	91526	NM_001195144	chr2	-	197889991	197889920	ss3	ss5	E17	E17	72	0.000253956	0.000260134	0.565372	-1.32	-1.16	-0.2	DN	DN	NC	ankyrin repeat domain 44	FALSE
ANKRD44	91526	NM_001195144	chr2	-	197943538	197943427	ss3	ss5	E16	E16	112	3.72938e-05	0.000909752	0.659426	-1.3	-1.07	0.05	DN	DN	NC	ankyrin repeat domain 44	FALSE
ANKRD44	91526	NM_001195144	chr2	-	197948233	197948093	ss3	ss5	E14	E14	141	0.000106828	7.71815e-05	0.240678	-1.38	-1.33	-0.16	DN	DN	NC	ankyrin repeat domain 44	FALSE
ANKRD44	91526	NM_001195144	chr2	-	197951472	197951404	ss3	ss5	E13	E13	69	0.000116579	6.85762e-05	0.140985	-1.33	-1.12	-0.58	DN	DN	NC	ankyrin repeat domain 44	FALSE
ANKRD44	91526	NM_001195144	chr2	-	197954756	197954674	ss3	ss5	E11	E11	83	0.000645856	0.000979836	0.0481016	-1.24	-1.11	-0.57	DN	DN	NC	ankyrin repeat domain 44	FALSE
ANKRD44	91526	NM_001195144	chr2	-	197964654	197964540	ss3	ss5	E10	E10	115	1.19355e-05	9.18366e-07	0.967298	-1.2	-1.25	0.12	DN	DN	NC	ankyrin repeat domain 44	FALSE
ANKRD44	91526	NM_001195144	chr2	-	197986268	197986056	ss3	ss5	E8	E8	213	1.95621e-05	5.94239e-07	0.589811	-1.32	-1.33	0.06	DN	DN	NC	ankyrin repeat domain 44	FALSE
ANKRD44	91526	NM_001195144	chr2	-	197987516	197987374	ss3	ss5	E7	E7	143	0.000511911	2.10047e-05	0.0678377	-1.16	-1.3	-0.58	DN	DN	NC	ankyrin repeat domain 44	FALSE
ANKRD44	91526	NM_001195144	chr2	-	198001386	198001316	ss3	ss5	E4	E4	71	0.00033938	3.54038e-05	0.728352	-1.23	-1.22	0.01	DN	DN	NC	ankyrin repeat domain 44	FALSE
ANKRD44	91526	NM_001195144	chr2	-	198051830	198051747	ss3	ss5	E2	E2	84	1.21661e-05	1.2121e-06	0.63566	-1.38	-1.36	-0.05	DN	DN	NC	ankyrin repeat domain 44	FALSE
ANKRD44	91526	NM_001195144	chr2	-	198175521	198175329	ts	cs	E1	cs	193	0.00011994	2.4657e-05	0.779043	-1.36	-1.3	-0.29	DN	DN	NC	ankyrin repeat domain 44	TRUE
ANO9	338440	NM_001012302	chr11	-	424071	423942	ss3	ss5			130	0.000629	7.60031e-06	NA	1.25	1.27	NA	UP	UP	na	anoctamin 9	FALSE
ANPEP	290	NM_001150	chr15	-	90358072	90358004	ts	ss5	E1	E1	69	3.98408e-05	6.10486e-16	0.34859	2.08	3.71	1.54	UP	UP	NC	alanyl aminopeptidase, membrane	TRUE
ANXA9	8416	NM_003568	chr1	+	150956778	150956870	ss3	ss5		E6	93	2.4048e-05	9.27161e-13	NA	3.86	4.97	NA	UP	UP	na	annexin A9	FALSE
ANXA9	8416	NM_003568	chr1	+	150958812	150958891	ss3	ss5	E8	E8	80	6.18566e-08	2.2091e-22	0.00105175	4.26	5.34	4.32	UP	UP	NC	annexin A9	FALSE
ANXA9	8416	NM_003568	chr1	+	150959078	150959137	ss3	ss5	E9	E9	60	1.15476e-07	1.22204e-18	0.0179888	4.2	4.89	2.31	UP	UP	NC	annexin A9	FALSE
ANXA9	8416	NM_003568	chr1	+	150960348	150960432	ss3	ss5	E10	E10	85	1.23876e-06	3.45337e-13	0.00135385	3.36	4.33	2.98	UP	UP	NC	annexin A9	FALSE
ANXA9	8416	NM_003568	chr1	+	150960567	150960662	ss3	ss5	E11	E11	96	4.88125e-05	1.62219e-11	0.0655435	2.6	3.47	3.78	UP	UP	NC	annexin A9	FALSE
ANXA9	8416	NM_003568	chr1	+	150960759	150960817	ss3	ss5	E12	E12	59	3.47256e-07	1.56491e-16	0.00200842	3.4	4.29	2.88	UP	UP	NC	annexin A9	FALSE
AOAH	313	NM_001177506	chr7	-	36729785	36729702	ss3	ss5			84	0.000147285	0.000944769	NA	-2.82	-2.51	NA	DN	DN	na	acyloxyacyl hydrolase	FALSE
AP3S2	10239	NM_005829	chr15	-	90395713	90395593	ss3	ss5			121	2.73715e-07	8.68124e-21	NA	-1.54	-2.24	NA	DN	DN	na	adaptor related protein complex 3 sigma 2 subunit	FALSE
APC2	10297	NM_005883	chr19	+	1453430	1453610	ss3	ss5	E4	E4	181	0.0898326	0.00080869	0.000893344	-1.12	-3.3	-16.95	NC	DN	DN	APC2, WNT signaling pathway regulator	FALSE
APOBEC3A_B	100913187	NM_001193289	chr22	+	39377105	39378475	ss3	ss5		NM_004900:E1	1371	1.06707e-09	4.94223e-13	NA	-2.06	-2.41	NA	DN	DN	na	APOBEC3A and APOBEC3B deletion hybrid	FALSE
APOC1	341	NM_001321066	chr19	+	45417504	45417746	ts	ss5	E1	E1	243	1.98578e-05	1.79234e-09	0.116033	-1.07	-3.8	-1.56	DN	DN	NC	apolipoprotein C1	TRUE
AQP12A	375318	NM_198998	chr2	+	241634537	241634673	ss3	ss5			137	0.000154995	0.000115623	NA	-1.23	-1.29	NA	DN	DN	na	aquaporin 12A	FALSE
ARFGAP2	84364	NM_032389	chr11	-	47200581	47200445	ss3	ss5	NM_001184974:E9	NM_001184974:E9	137	0.000705774	2.23648e-10	NA	1.1	1.84	NA	UP	UP	na	ADP ribosylation factor GTPase activating protein 2	FALSE
ARFGAP2	84364	NM_032389	chr11	-	47201892	47201737	ss3	ss5	NM_001184974:E6	NM_001184974:E6	156	0.000793207	6.53701e-09	NA	1.12	1.75	NA	UP	UP	na	ADP ribosylation factor GTPase activating protein 2	FALSE
ARFGAP2	84364	NM_032389	chr11	-	47202241	47202006	ss3	ss5	NM_001184974:E5	NM_001184974:E5	236	0.000918348	7.17015e-10	NA	1.08	1.73	NA	UP	UP	na	ADP ribosylation factor GTPase activating protein 2	FALSE
ARG2	384	NM_001172	chr14	+	68108918	68109080	ss3	ss5		E3	163	0.000161139	6.20977e-08	NA	1.18	1.76	NA	UP	UP	na	arginase 2	FALSE
ARG2	384	NM_001172	chr14	+	68112360	68112519	ss3	ss5	E4	E4	160	0.000635658	1.15666e-06	0.000528794	0.92	1.61	1.29	NC	UP	UP	arginase 2	FALSE
ARG2	384	NM_001172	chr14	+	68113361	68113455	ss3	ss5	E5	E5	95	0.00134	3.69706e-05	0.000159093	0.87	1.37	1.57	NC	UP	UP	arginase 2	FALSE
ARHGAP30	257106	NM_181720	chr1	-	161043585	161043510	ss3	ss5			76	9.76907e-05	9.35933e-05	NA	1.88	1.56	NA	UP	UP	na	Rho GTPase activating protein 30	FALSE
ARHGAP6	395	NM_013427	chrX	-	11683821	11682949	ts	cs	E1	cs	873	1.94744e-05	7.57156e-07	0.00862829	-1.81	-2.43	-2	DN	DN	NC	Rho GTPase activating protein 6	TRUE
ARHGEF1	9138	NM_004706	chr19	+	42383605	42383723	ss3	ss5	NM_001783:E3	NM_001783:E3	119	2.54514e-08	1.83189e-15	NA	-1.75	-3.28	NA	DN	DN	na	Rho guanine nucleotide exchange factor 1	FALSE
ARHGEF1	9138	NM_004706	chr19	+	42384737	42384805	ss3	ss5	NM_001783:E4	NM_001783:E4	69	2.17696e-10	5.68896e-17	NA	-1.96	-3.29	NA	DN	DN	na	Rho guanine nucleotide exchange factor 1	FALSE
ARHGEF4	50649	NM_015320	chr2	+	131674224	131674634	ts	ss5	E1	E1	411	0.00280909	9.95401e-05	2.43649e-07	3.61	3.74	4.18	NC	UP	UP	Rho guanine nucleotide exchange factor 4	TRUE
ARHGEF9	23229	NM_001330495	chrX	-	62975790	62975714	ss3	ss5	E2	E2	77	0.000898509	0.000151325	0.209073	-1.87	-2.71	-1.46	DN	DN	NC	Cdc42 guanine nucleotide exchange factor 9	FALSE
ARMC9	80210	NM_001352754	chr2	+	232072847	232072965	ss3	ss5		E3	119	0.000212219	2.15765e-10	NA	1.46	2.11	NA	UP	UP	na	armadillo repeat containing 9	FALSE
ARMC9	80210	NM_001352754	chr2	+	232079547	232079714	ss3	ss5		E4	168	5.09256e-07	2.44438e-14	NA	1.77	2.4	NA	UP	UP	na	armadillo repeat containing 9	FALSE
ARMC9	80210	NM_001352754	chr2	+	232081351	232081506	ss3	ss5	E5	E5	156	4.33154e-06	3.38232e-11	0.838383	1.55	2.02	0.01	UP	UP	NC	armadillo repeat containing 9	FALSE
ARMC9	80210	NM_001352754	chr2	+	232087441	232087533	ss3	ss5	E6	E6	93	2.94382e-06	2.33154e-09	0.552733	1.45	2.08	0.13	UP	UP	NC	armadillo repeat containing 9	FALSE
ARMC9	80210	NM_001352754	chr2	+	232091487	232091511	ss3	ss5	E7	E7	25	5.96594e-05	1.22022e-08	0.844936	1.31	2.22	-0.23	UP	UP	NC	armadillo repeat containing 9	FALSE
ARMC9	80210	NM_001352754	chr2	+	232099937	232100094	ss3	ss5	E8	E8	158	5.37099e-07	4.66998e-09	0.779426	1.58	1.93	0.27	UP	UP	NC	armadillo repeat containing 9	FALSE
ARMC9	80210	NM_001352754	chr2	+	232104656	232104754	ss3	ss5	E9	E9	99	2.11816e-05	2.37722e-08	0.507966	1.51	1.76	0.15	UP	UP	NC	armadillo repeat containing 9	FALSE
ARMC9	80210	NM_001352754	chr2	+	232121299	232121333	ss3	ss5	E10	E10	35	1.79092e-07	4.55909e-09	0.44045	1.64	1.94	-0.29	UP	UP	NC	armadillo repeat containing 9	FALSE
ARMC9	80210	NM_001352754	chr2	+	232123704	232123815	ss3	ss5	E11	E11	112	2.00289e-05	7.12801e-09	0.87576	1.44	1.86	-0.04	UP	UP	NC	armadillo repeat containing 9	FALSE
ARMC9	80210	NM_001352754	chr2	+	232127019	232127111	ss3	ss5	E12	E12	93	1.29887e-05	7.48276e-08	0.828624	1.29	1.69	-0.17	UP	UP	NC	armadillo repeat containing 9	FALSE
ARMC9	80210	NM_001352754	chr2	+	232135695	232135785	ss3	ss5	E13	E13	91	0.000138375	9.05924e-09	0.390563	1.43	1.84	-0.19	UP	UP	NC	armadillo repeat containing 9	FALSE
ARMC9	80210	NM_001352754	chr2	+	232137668	232137791	ss3	ss5	E14	E14	124	1.99188e-05	2.58786e-12	0.632287	1.49	2.15	-0.46	UP	UP	NC	armadillo repeat containing 9	FALSE
ARMC9	80210	NM_001352754	chr2	+	232141349	232141488	ss3	ss5	E15	E15	140	2.6778e-05	2.82674e-09	0.958019	1.4	1.81	-0.27	UP	UP	NC	armadillo repeat containing 9	FALSE
ARMC9	80210	NM_001352754	chr2	+	232143095	232143171	ss3	ss5	E16	E16	77	1.08519e-05	7.72033e-08	0.46848	1.42	1.77	-0.78	UP	UP	NC	armadillo repeat containing 9	FALSE
ARMC9	80210	NM_001352754	chr2	+	232146772	232146846	ss3	ss5	E17	E17	75	9.99529e-05	3.84945e-07	0.89736	1.42	1.75	-0.42	UP	UP	NC	armadillo repeat containing 9	FALSE
ARMC9	80210	NM_001352754	chr2	+	232156066	232156156	ss3	ss5	E18	E18	91	2.29892e-05	1.95298e-07	0.579196	1.5	1.84	-0.52	UP	UP	NC	armadillo repeat containing 9	FALSE
ARMC9	80210	NM_001352754	chr2	+	232196505	232196609	ss3	ss5	E20	E20	105	4.20232e-05	3.331e-07	0.995937	1.3	1.71	-0.57	UP	UP	NC	armadillo repeat containing 9	FALSE
ARMC9	80210	NM_001352754	chr2	+	232209687	232209802	ss3	ss5	E21	E21	116	3.3391e-05	1.60169e-06	0.530491	1.19	1.65	-0.71	UP	UP	NC	armadillo repeat containing 9	FALSE
ARMC9	80210	NM_001352754	chr2	+	232220510	232220646	ss3	ss5	E22	E22	137	0.000329298	4.93051e-06	0.687452	1.38	1.69	-0.25	UP	UP	NC	armadillo repeat containing 9	FALSE
ARMC9	80210	NM_001352754	chr2	+	232225469	232225535	ss3	ss5		E23	67	0.000768165	0.000418094	0.346536	2.07	2.29	-0.42	UP	UP	NC	armadillo repeat containing 9	FALSE
ARMC9	80210	NM_001352754	chr2	+	232234664	232234836	ss3	ss5	E25	E25	173	2.95128e-05	0.000118263	0.223267	1.4	1.45	-0.7	UP	UP	NC	armadillo repeat containing 9	FALSE
ARMC9	80210	NM_001352754	chr2	+	232236247	232241549	ce	te	ce	E26	5303	2.22151e-05	2.09322e-07	0.44926	1.19	1.58	-0.44	UP	UP	NC	armadillo repeat containing 9	TRUE
ARMCX5-GPRASP2	100528062	NM_001350268	chrX	+	101975462	101975749	ss3	ss5	E5	NR_146587:E4	288	5.67334e-05	0.000766067	0.710856	1.1	1.1	-0.3	UP	UP	NC	ARMCX5-GPRASP2 readthrough	FALSE
ARMCX5-GPRASP2	100528062	NM_001350268	chrX	+	101975462	101975749	ss3	ss5	E5	NR_146587:E4	288	5.67334e-05	0.000766067	0.710856	1.1	1.1	-0.3	UP	UP	NC	ARMCX5-GPRASP2 readthrough	FALSE
ARMCX5-GPRASP2	100528062	NM_001350268	chrX	+	101975462	101975749	ss3	ss5	E5	NR_146587:E4	288	5.67334e-05	0.000766067	0.81903	1.1	1.1	0.4	UP	UP	NC	ARMCX5-GPRASP2 readthrough	FALSE
ARMCX5-GPRASP2	100528062	NM_001350268	chrX	+	101975462	101975749	ss3	ss5	E5	NR_146587:E4	288	5.67334e-05	0.000766067	0.81903	1.1	1.1	0.4	UP	UP	NC	ARMCX5-GPRASP2 readthrough	FALSE
ARNT	405	NM_001350224	chr1	-	150778700	150778578	ss3	ss5			123	9.14588e-05	1.54288e-06	NA	1.02	-1.22	NA	UP	DN	na	aryl hydrocarbon receptor nuclear translocator	FALSE
ARNT	405	NM_001350224	chr1	-	150779282	150779162	ss3	ss5			121	0.000104697	2.28152e-06	NA	1.02	-1.15	NA	UP	DN	na	aryl hydrocarbon receptor nuclear translocator	FALSE
ASGR1	432	NM_001671	chr17	-	7080395	7080322	ss3	ss5	E4		74	1.99931e-06	7.95282e-14	NA	1.52	1.69	NA	UP	UP	na	asialoglycoprotein receptor 1	FALSE
ASIC2	40	NM_001094	chr17	-	32263841	32259619	ss3	ss5			4223	9.91476e-06	6.87702e-08	NA	-1.53	-2.15	NA	DN	DN	na	acid sensing ion channel subunit 2	FALSE
ASNS	440	NM_001352496	chr7	-	97501308	97501031	ss3	ss5		NM_133436:E1	278	0.000104555	0.000455159	NA	1.14	1.14	NA	UP	UP	na	asparagine synthetase (glutamine-hydrolyzing)	FALSE
ATG2A	23130	NM_015104	chr11	-	64660639	64660526	ss3	ss5			114	9.31164e-07	3.12655e-11	NA	-1.23	-2.22	NA	DN	DN	na	autophagy related 2A	FALSE
ATG9A	79065	NM_001077198	chr2	-	220081187	220081086	ss3	ss5	NM_005689:E4	NM_005689:E4	102	9.32761e-05	1.439e-06	NA	1.06	1.22	NA	UP	UP	na	autophagy related 9A	FALSE
ATP13A2	23400	NM_001141973	chr1	-	17312715	17312453	ce	te	ce	E29	263	4.41523e-07	4.40578e-09	0.132118	1.07	1.33	0.45	UP	UP	NC	ATPase cation transporting 13A2	TRUE
ATP13A2	23400	NM_001141973	chr1	-	17313127	17312958	ss3	ss5	E28	E28	170	2.16435e-07	5.06197e-09	0.831981	1.09	1.46	0.17	UP	UP	NC	ATPase cation transporting 13A2	FALSE
ATP13A2	23400	NM_001141973	chr1	-	17313451	17313300	ss3	ss5	E27	E27	152	6.6314e-09	3.25785e-09	0.445497	1.21	1.4	0.24	UP	UP	NC	ATPase cation transporting 13A2	FALSE
ATP13A2	23400	NM_001141973	chr1	-	17313764	17313541	ss3	ss5	E26	E26	224	2.75116e-09	6.96847e-10	0.0609608	1.15	1.44	0.45	UP	UP	NC	ATPase cation transporting 13A2	FALSE
ATP13A2	23400	NM_001141973	chr1	-	17314729	17314633	ss3	ss5	E25	E25	97	6.67515e-10	1.09124e-10	0.0927366	1.16	1.4	0.42	UP	UP	NC	ATPase cation transporting 13A2	FALSE
ATP13A2	23400	NM_001141973	chr1	-	17314969	17314817	ss3	ss5	E24	E24	153	1.17876e-10	6.38657e-13	0.221359	1.16	1.48	0.32	UP	UP	NC	ATPase cation transporting 13A2	FALSE
ATP13A2	23400	NM_001141973	chr1	-	17316265	17316186	ss3	ss5	E23	E23	80	4.18061e-08	7.98256e-15	0.242073	1.15	1.49	0.25	UP	UP	NC	ATPase cation transporting 13A2	FALSE
ATP13A2	23400	NM_001141973	chr1	-	17316498	17316382	ss3	ss5	E22	E22	117	8.6996e-10	3.74262e-13	0.0170704	1.25	1.46	0.48	UP	UP	NC	ATPase cation transporting 13A2	FALSE
ATP13A2	23400	NM_001141973	chr1	-	17316782	17316622	ss3	ss5	E21	E21	161	7.80382e-10	6.5082e-11	0.311668	1.2	1.51	0.1	UP	UP	NC	ATPase cation transporting 13A2	FALSE
ATP13A2	23400	NM_001141973	chr1	-	17318353	17318229	ss3	ss5	E20	E20	125	5.88331e-09	8.79501e-13	0.255349	1.11	1.45	-0.16	UP	UP	NC	ATPase cation transporting 13A2	FALSE
ATP13A2	23400	NM_001141973	chr1	-	17318624	17318504	ss3	ss5	E19	E19	121	2.61034e-10	9.39764e-12	0.244813	1.16	1.46	0.19	UP	UP	NC	ATPase cation transporting 13A2	FALSE
ATP13A2	23400	NM_001141973	chr1	-	17318837	17318738	ss3	ss5		E18	100	1.39997e-09	8.11035e-15	0.787046	1.15	1.46	-0.05	UP	UP	NC	ATPase cation transporting 13A2	FALSE
ATP13A2	23400	NM_001141973	chr1	-	17319076	17318981	ss3	ss5	E17	E17	96	6.51174e-11	3.54681e-16	0.576788	1.16	1.47	-0.05	UP	UP	NC	ATPase cation transporting 13A2	FALSE
ATP13A2	23400	NM_001141973	chr1	-	17320330	17320124	ss3	ss5	E16	E16	207	1.45758e-10	1.60359e-12	0.548307	1.16	1.45	0.09	UP	UP	NC	ATPase cation transporting 13A2	FALSE
ATP13A2	23400	NM_001141973	chr1	-	17322659	17322486	ss3	ss5	E15		174	2.54976e-10	1.55036e-13	0.170152	1.13	1.43	0.19	UP	UP	NC	ATPase cation transporting 13A2	FALSE
ATP13A2	23400	NM_001141973	chr1	-	17322795	17322749	ss3	ss5	E14	E14	47	5.08706e-08	7.8912e-13	0.911525	1.03	1.34	-0.07	UP	UP	NC	ATPase cation transporting 13A2	FALSE
ATP13A2	23400	NM_001141973	chr1	-	17323670	17323515	ss3	ss5	E12	E12	156	1.54358e-07	1.61431e-08	0.641302	1.06	1.4	0.08	UP	UP	NC	ATPase cation transporting 13A2	FALSE
ATP13A2	23400	NM_001141973	chr1	-	17326637	17326506	ss3	ss5	E11	E11	132	1.27336e-07	2.01582e-10	0.530746	1.07	1.42	-0.15	UP	UP	NC	ATPase cation transporting 13A2	FALSE
ATP13A2	23400	NM_001141973	chr1	-	17326807	17326741	ss3	ss5	E10	E10	67	2.37671e-08	4.64068e-16	0.363553	1.07	1.41	0.13	UP	UP	NC	ATPase cation transporting 13A2	FALSE
ATP13A2	23400	NM_001141973	chr1	-	17327002	17326895	ss3	ss5		E9	108	1.33834e-07	6.604e-13	0.331975	1.06	1.38	0.13	UP	UP	NC	ATPase cation transporting 13A2	FALSE
ATP13A2	23400	NM_001141973	chr1	-	17328598	17328529	ss3	ss5	E8	E8	70	7.00334e-09	9.29222e-14	0.986433	1.17	1.57	-0.09	UP	UP	NC	ATPase cation transporting 13A2	FALSE
ATP13A2	23400	NM_001141973	chr1	-	17328868	17328791	ss3	ss5	E7	E7	78	3.03589e-08	5.70809e-13	0.945392	1.11	1.45	0.01	UP	UP	NC	ATPase cation transporting 13A2	FALSE
ATP13A2	23400	NM_001141973	chr1	-	17330903	17330832	ss3	ss5			72	1.58482e-08	1.06737e-07	NA	1.19	1.2	NA	UP	UP	na	ATPase cation transporting 13A2	FALSE
ATP13A2	23400	NM_001141973	chr1	-	17331316	17331202	ss3	ss5	E5	E5	115	1.71075e-08	2.56919e-14	0.834969	1.11	1.52	-0.16	UP	UP	NC	ATPase cation transporting 13A2	FALSE
ATP13A2	23400	NM_001141973	chr1	-	17331567	17331509	ss3	ss5	E4	E4	59	3.3933e-06	2.70828e-12	0.969202	1.01	1.42	-0.06	UP	UP	NC	ATPase cation transporting 13A2	FALSE
ATP13A2	23400	NM_001141973	chr1	-	17332051	17331869	ss3	ss5	E3	E3	183	3.48297e-08	9.31193e-12	0.660188	1.13	1.44	0.06	UP	UP	NC	ATPase cation transporting 13A2	FALSE
ATP13A2	23400	NM_001141973	chr1	-	17332273	17332179	ss3	ss5	E2	E2	95	1.28861e-07	1.268e-12	0.891445	1.12	1.53	-0.08	UP	UP	NC	ATPase cation transporting 13A2	FALSE
ATP13A2	23400	NM_001141973	chr1	-	17338467	17338234	ts	cs	E1	cs	234	0.000966212	2.74256e-05	0.540038	1.13	1.45	0.27	UP	UP	NC	ATPase cation transporting 13A2	TRUE
ATP2B4	493	NM_001001396	chr1	+	203702351	203702528	ss3	ss5	E21	E21	178	0.0686918	7.89113e-09	2.68716e-07	-0.68	-3.67	-4.2	NC	DN	DN	ATPase plasma membrane Ca2+ transporting 4	FALSE
ATP5PB	515	NM_001688	chr1	+	111991743	111992163	ts	cs	E1	cs	421	9.22289e-18	1.5531e-23	0.458407	1.5	1.78	0.42	UP	UP	NC	ATP synthase peripheral stalk-membrane subunit b	TRUE
ATP6V1C2	245973	NM_001039362	chr2	+	10917711	10917770	ss3	ss5	E11		60	5.54134e-06	7.60068e-05	NA	1.62	1.89	NA	UP	UP	na	ATPase H+ transporting V1 subunit C2	FALSE
ATP6V1C2	245973	NM_001039362	chr2	+	10918698	10918795	ss3	ss5	E12	E12	98	2.75357e-05	0.000106324	0.829745	1.71	1.94	NA	UP	UP	na	ATPase H+ transporting V1 subunit C2	FALSE
B4GALT1-AS1	101929639	NR_108109	chr9	+	33177418	33177467	ss3	ss5	E3	E3	50	1.22074e-08	1.80816e-13	0.437449	-1.11	-1.58	-0.54	DN	DN	NC	B4GALT1 antisense RNA 1	FALSE
BBS7	55212	NM_176824	chr4	-	122742246	122742134	ss3	ss5			113	0.000494766	7.69684e-08	NA	1.16	1.42	NA	UP	UP	na	Bardet-Biedl syndrome 7	FALSE
BBS7	55212	NM_176824	chr4	-	122743801	122743558	ss3	ss5			244	0.000750103	8.25955e-07	NA	1.02	1.32	NA	UP	UP	na	Bardet-Biedl syndrome 7	FALSE
BCL2A1	597	NM_001114735	chr15	-	80263643	80263462	ts	cs	E1	cs	182	2.79475e-05	5.65247e-07	0.431077	-1.5	-1.92	-0.59	DN	DN	NC	BCL2 related protein A1	TRUE
BCL3	602	NM_005178	chr19	+	45248302	45248394	ss3	ss5			93	8.88948e-08	1.78208e-09	NA	-1.22	-1.52	NA	DN	DN	na	B cell CLL/lymphoma 3	FALSE
BCR	613	NM_004327	chr22	+	23603137	23603241	ss3	ss5	E3	E3	105	2.37926e-08	8.17925e-12	0.382898	1.06	1.02	0.07	UP	UP	NC	BCR, RhoGEF and GTPase activating protein	FALSE
BCR	613	NM_004327	chr22	+	23629346	23629465	ss3	ss5	E11	E11	120	2.19954e-08	9.39463e-12	0.417518	1.07	1.07	0.13	UP	UP	NC	BCR, RhoGEF and GTPase activating protein	FALSE
BCR	613	NM_004327	chr22	+	23646676	23649017	ss3	ss5			2342	1.86178e-07	3.03341e-11	NA	1.13	1.27	NA	UP	UP	na	BCR, RhoGEF and GTPase activating protein	FALSE
BCR	613	NM_004327	chr22	+	23651611	23651670	ss3	ss5	E17	E17	60	1.19741e-08	3.09595e-12	0.09748	1.06	1.01	0.58	UP	UP	NC	BCR, RhoGEF and GTPase activating protein	FALSE
BCR	613	NM_004327	chr22	+	23652511	23652620	ss3	ss5	E18	E18	110	4.92499e-09	5.59482e-13	0.687367	1.09	1.01	0.09	UP	UP	NC	BCR, RhoGEF and GTPase activating protein	FALSE
BEAN1	146227	NM_001197225	chr16	+	66503505	66503768	ss3	ss5	E2	E2	264	0.000252199	0.00040423	NA	1.16	1.19	NA	UP	UP	na	brain expressed associated with NEDD4 1	FALSE
BEST4	266675	NM_153274	chr1	-	45254513	45253808	ss3	ss5			706	5.69036e-05	4.17101e-08	NA	3.34	2.44	NA	UP	UP	na	bestrophin 4	FALSE
BEST4	266675	NM_153274	chr1	-	45255566	45255449	ss3	ss5			118	7.57679e-09	5.91082e-10	NA	4.06	2.64	NA	UP	UP	na	bestrophin 4	FALSE
BEX1	55859	NM_018476	chrX	-	102318659	102318570	ss3	ss5	E2	E2	90	7.15248e-06	0.000108073	0.347558	-1.43	-1.13	0.32	DN	DN	NC	brain expressed X-linked 1	FALSE
BFSP1	631	NM_001278608	chr20	-	17477668	17477583	ss3	ss5	E9	E9	86	0.000101163	0.00080941	0.978926	1.39	1.35	0.58	UP	UP	NC	beaded filament structural protein 1	FALSE
BFSP1	631	NM_001278608	chr20	-	17479685	17479465	ss3	ss5	E8	E8	221	0.000298461	1.73907e-05	0.592963	1.48	1.24	0.52	UP	UP	NC	beaded filament structural protein 1	FALSE
BFSP1	631	NM_001278608	chr20	-	17489641	17489534	ss3	ss5	E7	E7	108	0.000367688	1.01535e-05	0.474647	2.07	1.95	0.91	UP	UP	NC	beaded filament structural protein 1	FALSE
BLCAP	10904	NM_001167820	chr20	-	36149811	36149721	ss3	ss5		E2	91	4.82764e-05	0.00012404	NA	1.26	1.17	NA	UP	UP	na	bladder cancer associated protein	FALSE
BMS1P20	96610	NR_027293	chr22	+	22677019	22677324	ss3	te	E11	E11	306	3.96192e-05	3.98435e-11	0.523585	-1.11	-2.1	-0.92	DN	DN	NC	BMS1, ribosome biogenesis factor pseudogene 20	TRUE
BORCS5	118426	NM_058169	chr12	+	12557822	12558112	ss3	ss5			291	0.000102137	0.000323391	NA	2.23	1.7	NA	UP	UP	na	BLOC-1 related complex subunit 5	FALSE
BRSK2	9024	NM_001256627	chr11	+	1466201	1466232	ss3	ss5	E9	E9	32	0.000721471	4.23777e-07	0.405412	1.5	1.46	2.17	UP	UP	NC	BR serine/threonine kinase 2	FALSE
BRSK2	9024	NM_001256627	chr11	+	1477828	1477917	ss3	ss5	E18	E18	90	0.000218984	0.000154865	0.0126738	1.3	1.16	2.03	UP	UP	NC	BR serine/threonine kinase 2	FALSE
BRSK2	9024	NM_001256627	chr11	+	1480422	1480469	ss3	ss5	E19	E19	48	0.000741508	2.55475e-05	0.0605745	1.13	1.17	1.5	UP	UP	NC	BR serine/threonine kinase 2	FALSE
BRWD3	254065	NM_153252	chrX	-	79986710	79986587	ss3	ss5			124	0.00077344	0.000153604	NA	2.59	2.79	NA	UP	UP	na	bromodomain and WD repeat domain containing 3	FALSE
BTK	695	NM_001287344	chrX	-	100603389	100602915	ss3	ss5			475	4.80225e-07	6.44478e-05	NA	1.2	1.11	NA	UP	UP	na	Bruton tyrosine kinase	FALSE
BTLA	151888	NM_181780	chr3	-	112184954	112182813	ce	te	ce	E5	2142	2.11554e-08	5.11481e-07	0.911962	-1.37	-1.24	-0.04	DN	DN	NC	B and T lymphocyte associated	TRUE
BTLA	151888	NM_181780	chr3	-	112198616	112198302	ss3	ss5	E2	E2	315	1.03408e-06	1.04657e-05	0.361221	-1.28	-1.29	0.47	DN	DN	NC	B and T lymphocyte associated	FALSE
C11orf49	79096	NM_001003678	chr11	+	46958240	46958356	ts	cs	E1	cs	117	5.08978e-06	1.22813e-15	0.703387	-1.95	-4.17	-0.28	DN	DN	NC	chromosome 11 open reading frame 49	TRUE
C11orf49	79096	NM_001003678	chr11	+	47044890	47044945	ss3	ss5			56	0.000718348	1.12071e-12	NA	-1.41	-3.41	NA	DN	DN	na	chromosome 11 open reading frame 49	FALSE
C15orf38-AP3S2	100526783	NM_001199058	chr15	-	90395713	90395593	ss3	ss5			121	4.85035e-08	5.75977e-20	NA	-1.64	-2.36	NA	DN	DN	na	C15orf38-AP3S2 readthrough	FALSE
C15orf48	84419	NM_197955	chr15	+	45722727	45722853	ts	ss5	E1	E1	127	9.38505e-05	8.31431e-14	0.656336	1.24	2.23	-0.17	UP	UP	NC	chromosome 15 open reading frame 48	TRUE
C16orf74	404550	NM_206967	chr16	-	85741613	85741124	ce	te	ce	E4	490	1.40303e-05	1.08407e-08	0.700824	-1.15	-1.31	1.5	DN	DN	NC	chromosome 16 open reading frame 74	TRUE
C16orf74	404550	NM_206967	chr16	-	85743891	85743770	ss3	ss5		E3	122	3.80389e-06	3.56028e-07	0.974345	-1.37	-1.46	1.33	DN	DN	NC	chromosome 16 open reading frame 74	FALSE
C16orf74	404550	NM_206967	chr16	-	85784689	85784532	ts	ss5	E1	E1	158	8.81641e-07	1.1193e-06	0.942921	-1.48	-1.38	1.47	DN	DN	NC	chromosome 16 open reading frame 74	TRUE
C1orf112	55732	NM_001320047	chr1	+	169768060	169768099	ss3	ss5	NM_001320050:E2	E3	40	2.93859e-06	1.86829e-07	0.0303262	1.01	1.05	0.72	UP	UP	NC	chromosome 1 open reading frame 112	FALSE
C1orf112	55732	NM_001320047	chr1	+	169776932	169777070	ss3	ss5	E9	E9	139	0.000583626	5.61066e-07	0.00533375	1.05	1.25	0.64	UP	UP	NC	chromosome 1 open reading frame 112	FALSE
C1orf112	55732	NM_001320047	chr1	+	169792549	169792613	ss3	ss5	E11	E11	65	1.8881e-05	5.91236e-10	0.00441608	1.36	1.44	0.84	UP	UP	NC	chromosome 1 open reading frame 112	FALSE
C1orf112	55732	NM_001320047	chr1	+	169806068	169806253	ss3	ss5	E18	E18	186	2.39607e-11	1.08278e-15	0.128699	1.24	1.27	0.34	UP	UP	NC	chromosome 1 open reading frame 112	FALSE
C1QTNF3-AMACR	100534612	NR_037951	chr5	-	34020847	34020692	ss3	ss5	E6	E6	156	0.825026	1.45486e-08	0.000708438	-0.31	-1.89	-1.7	NC	DN	DN	C1QTNF3-AMACR readthrough (NMD candidate)	FALSE
C1QTNF3-AMACR	100534612	NR_037951	chr5	-	34035863	34035752	ss3	ss5	E2	E2	112	0.954736	4.13619e-09	0.000385711	-0.22	-2.41	-1.94	NC	DN	DN	C1QTNF3-AMACR readthrough (NMD candidate)	FALSE
C6orf226	441150	NM_001008739	chr6	-	42858220	42858003	ce	te	ce	E1	218	9.2477e-06	1.01984e-13	NA	-1.03	-1.15	NA	DN	DN	na	chromosome 6 open reading frame 226	TRUE
C6orf89	221477	NM_001286636	chr6	+	36839646	36839743	ts	ss5	E1	E1	98	5.32247e-06	9.45216e-07	0.0717908	1.28	1.26	0.76	UP	UP	NC	chromosome 6 open reading frame 89	TRUE
CA13	377677	NM_198584	chr8	+	86157716	86158057	ts	cs	E1	cs	342	0.000951287	8.89497e-07	0.0657341	1.1	1.55	0.9	UP	UP	NC	carbonic anhydrase 13	TRUE
CACNA1B	774	NM_001243812	chr9	+	140811693	140811883	ss3	ss5	E6	E6	191	0.000181907	2.97715e-05	NA	-3.48	-13.52	NA	DN	DN	na	calcium voltage-gated channel subunit alpha1 B	FALSE
CACNA1B	774	NM_001243812	chr9	+	140917463	140918263	ss3	ss5	E19	E19	801	0.000552097	1.53271e-07	NA	-2.2	-3.93	NA	DN	DN	na	calcium voltage-gated channel subunit alpha1 B	FALSE
CALD1	800	NM_033157	chr7	+	134620439	134620516	ss3	ss5	E6	E6	78	0.00118693	4.215e-21	1.71042e-07	-0.26	-3.11	-2.52	NC	DN	DN	caldesmon 1	FALSE
CAMTA1	23261	NM_001349610	chr1	+	7792508	7792659	ss3	ss5	E12	E12	152	2.19571e-05	2.65594e-08	0.215123	1.39	1.88	NA	UP	UP	na	calmodulin binding transcription activator 1	FALSE
CAPN8	388743	NM_001143962	chr1	-	223805972	223805811	ss3	ss5			162	0.000565865	2.63005e-05	NA	1.1	1.27	NA	UP	UP	na	calpain 8	FALSE
CARD14	79092	NM_024110	chr17	+	78156452	78156589	ss3	ss5	E3	E3	138	1.02885e-05	0.000571647	0.1484	1.64	1.49	0.73	UP	UP	NC	caspase recruitment domain family member 14	FALSE
CARD14	79092	NM_024110	chr17	+	78162176	78162343	ss3	ss5	E5	E5	168	5.93702e-06	0.000777189	0.00252224	1.52	1.29	1.98	UP	UP	NC	caspase recruitment domain family member 14	FALSE
CARMIL2	146206	NM_001317026	chr16	+	67680329	67680420	ss3	ss5	E6	E6	92	3.48496e-05	0.000392146	0.357657	-1.35	-1.17	-0.61	DN	DN	NC	capping protein regulator and myosin 1 linker 2	FALSE
CARMIL2	146206	NM_001317026	chr16	+	67681411	67681505	ss3	ss5	E11	E11	95	6.61855e-08	0.000439069	0.529428	-1.52	-1.1	-0.44	DN	DN	NC	capping protein regulator and myosin 1 linker 2	FALSE
CARMIL2	146206	NM_001317026	chr16	+	67690327	67690548	ss3	ss5	E36	E36	222	5.39813e-08	2.34729e-07	0.537334	-1.08	-1.01	0.4	DN	DN	NC	capping protein regulator and myosin 1 linker 2	FALSE
CASC15	401237	NR_015410	chr6	+	22191796	22191885	ss3	ss5	E11	E11	90	2.20047e-05	0.000644328	0.75583	1.52	1.49	0.22	UP	UP	NC	cancer susceptibility 15 (non-protein coding)	FALSE
CBARP	255057	NM_152769	chr19	-	1233635	1233425	ss3	ss5	E8	E8	211	0.000111453	3.29854e-05	1	2.07	1.52	-0.08	UP	UP	NC	CACN beta subunit associated regulatory protein	FALSE
CBARP	255057	NM_152769	chr19	-	1234741	1234570	ss3	ss5	E6	E6	172	1.9212e-05	0.000126778	0.908631	2.16	1.63	0.07	UP	UP	NC	CACN beta subunit associated regulatory protein	FALSE
CBARP	255057	NM_152769	chr19	-	1235144	1235000	ss3	ss5	E5	E5	145	0.000171184	6.40728e-06	0.154173	2.03	1.77	0.83	UP	UP	NC	CACN beta subunit associated regulatory protein	FALSE
CBFA2T2	9139	NM_005093	chr20	+	32150171	32150480	ts	ss5	E1	E1	310	9.73112e-06	3.36502e-09	0.133191	-1.69	-2.28	-0.6	DN	DN	NC	CBFA2/RUNX1 translocation partner 2	TRUE
CBFA2T3	863	NM_005187	chr16	-	89003546	88968814	ss3	ss5			34733	2.48329e-05	8.6186e-05	NA	1.34	1.07	NA	UP	UP	na	CBFA2/RUNX1 translocation partner 3	FALSE
CBX1	10951	NM_001127228	chr17	-	46173201	46173077	ss3	ss5			125	1.74857e-05	1.45753e-08	NA	-2.05	-2.72	NA	DN	DN	na	chromobox 1	FALSE
CCDC13	152206	NM_144719	chr3	-	42777405	42777199	ss3	ss5	E10	E10	207	0.0635425	0.000890734	0.000598706	-0.9	-2.29	-4.32	NC	DN	DN	coiled-coil domain containing 13	FALSE
CCDC158	339965	NM_001042784	chr4	-	77305568	77305241	ss3	ss5	E5	E5	328	0.000204523	0.000141123	0.0304615	4.35	4.88	-1.25	UP	UP	NC	coiled-coil domain containing 158	FALSE
CCDC162P	221262	NR_152435	chr6	+	109548649	109548852	ss3	ss5	E14	E14	204	4.27024e-05	8.74497e-08	0.0449357	-2.5	-3.82	-1.37	DN	DN	NC	coiled-coil domain containing 162, pseudogene	FALSE
CCDC162P	221262	NR_152435	chr6	+	109591242	109591378	ss3	ss5	E23		137	0.00095964	4.67957e-06	NA	2.04	2.1	NA	UP	UP	na	coiled-coil domain containing 162, pseudogene	FALSE
CCDC162P	221262	NR_152435	chr6	+	109616730	109616895	ss3	ss5	E28	E28	166	2.54363e-05	1.18721e-11	0.732124	-1.3	-1.78	-0.54	DN	DN	NC	coiled-coil domain containing 162, pseudogene	FALSE
CCDC162P	221262	NR_152435	chr6	+	109629185	109629280	ss3	ss5	E31	E31	96	0.000144247	7.54507e-06	0.301481	-1.04	-1.18	-0.84	DN	DN	NC	coiled-coil domain containing 162, pseudogene	FALSE
CCDC162P	221262	NR_152435	chr6	+	109630705	109630857	ss3	ss5	E32	E32	153	0.00010416	5.09922e-05	0.180668	-1.07	-1.07	-0.5	DN	DN	NC	coiled-coil domain containing 162, pseudogene	FALSE
CCDC162P	221262	NR_152435	chr6	+	109636483	109636621	ss3	ss5	E34	E34	139	0.0002297	0.000228287	0.718318	-1.31	-1.18	0.03	DN	DN	NC	coiled-coil domain containing 162, pseudogene	FALSE
CCDC18	343099	NM_001306076	chr1	+	93659173	93659301	ss3	ss5	E6	E6	129	6.53267e-05	0.000278281	0.210697	1.59	1.12	0.29	UP	UP	NC	coiled-coil domain containing 18	FALSE
CCDC181	57821	NM_001300968	chr1	-	169366626	169366475	ss3	ss5	E6	E6	152	0.000925212	2.04857e-05	NA	-1.02	-1.33	NA	DN	DN	na	coiled-coil domain containing 181	FALSE
CCDC78	124093	NM_001031737	chr16	-	773936	773857	ss3	ss5	E11	E11	80	3.94186e-07	0.000703348	0.349347	1.47	1.05	0.58	UP	UP	NC	coiled-coil domain containing 78	FALSE
CCDC78	124093	NM_001031737	chr16	-	774205	774106	ss3	ss5	E10	E10	100	0.000252451	8.14943e-05	0.00286657	1.09	1.23	2.1	UP	UP	NC	coiled-coil domain containing 78	FALSE
CCDC78	124093	NM_001031737	chr16	-	775293	775237	ss3	ss5	E5	E5	57	0.00028995	2.01499e-09	0.961752	1.4	2.02	0.2	UP	UP	NC	coiled-coil domain containing 78	FALSE
CCDC78	124093	NM_001031737	chr16	-	775580	775446	ss3	ss5	E4		135	0.000181204	2.8448e-05	NA	1.21	1.05	NA	UP	UP	na	coiled-coil domain containing 78	FALSE
CCL15-CCL14	348249	NR_027921	chr17	-	34310924	34310692	ss3	te	E8	E8	233	0.210515	0.000521301	6.64715e-05	0.45	1.41	-1.75	NC	UP	DN	CCL15-CCL14 readthrough (NMD candidate)	TRUE
CCL24	6369	NM_002991	chr7	-	75444260	75444140	ss3	ss5			121	0.000929442	4.03142e-05	NA	1.37	1.63	NA	UP	UP	na	C-C motif chemokine ligand 24	FALSE
CCNA2	890	NM_001237	chr4	-	122747148	122747003	ss3	ss5			146	0.000219015	9.3616e-06	NA	-1.2	-1.33	NA	DN	DN	na	cyclin A2	FALSE
CD19	930	NM_001178098	chr16	+	28943907	28943933	ss3	ss5		E2	27	0.000290698	1.1188e-07	NA	-1.03	-1.84	NA	DN	DN	na	CD19 molecule	FALSE
CD19	930	NM_001178098	chr16	+	28944232	28944435	ss3	ss5	E3	E3	204	1.53568e-06	6.90868e-08	0.530853	-1.3	-1.33	0.31	DN	DN	NC	CD19 molecule	FALSE
CD19	930	NM_001178098	chr16	+	28944555	28944830	ss3	ss5	E4	E4	276	4.32554e-07	3.41071e-12	0.145998	-1.23	-1.94	-0.39	DN	DN	NC	CD19 molecule	FALSE
CD19	930	NM_001178098	chr16	+	28946765	28946875	ss3	ss5	E5	E5	111	2.28708e-05	9.60639e-08	0.178148	-1.03	-1.41	0.62	DN	DN	NC	CD19 molecule	FALSE
CD19	930	NM_001178098	chr16	+	28947833	28947921	ss3	ss5	E7	E7	89	0.000218198	4.65872e-06	0.429269	-1.02	-1.37	-0.47	DN	DN	NC	CD19 molecule	FALSE
CD19	930	NM_001178098	chr16	+	28948344	28948457	ss3	ss5	E8	E8	114	6.35067e-07	1.05479e-06	0.00379055	-1.21	-1.11	-1.5	DN	DN	NC	CD19 molecule	FALSE
CD19	930	NM_001178098	chr16	+	28948776	28948844	ss3	ss5	E10	E10	69	4.99394e-06	3.58389e-09	0.74287	-1.04	-1.57	-0.2	DN	DN	NC	CD19 molecule	FALSE
CD19	930	NM_001178098	chr16	+	28948945	28949001	ss3	ss5	E11	E11	57	8.93363e-05	3.89622e-06	0.106452	-1.1	-1.13	-0.84	DN	DN	NC	CD19 molecule	FALSE
CD27	939	NM_001242	chr12	+	6554590	6554721	ss3	ss5	E2	E2	132	4.19042e-05	1.25579e-07	0.320686	-1.15	-1.45	-0.57	DN	DN	NC	CD27 molecule	FALSE
CD27	939	NM_001242	chr12	+	6559339	6559518	ss3	ss5	E3	E3	180	7.04095e-06	3.68775e-08	0.976719	-1.13	-1.22	0.31	DN	DN	NC	CD27 molecule	FALSE
CD81	975	NM_001297649	chr11	+	2397407	2397587	ts	ss5	E1	E1	181	0.0145497	5.9292e-06	0.000152618	1.32	1.8	3.43	NC	UP	UP	CD81 molecule	TRUE
CDC6	990	NM_001254	chr17	+	38444146	38444201	ts	ss5	E1		56	5.52682e-05	1.32221e-06	NA	1.92	2.08	NA	UP	UP	na	cell division cycle 6	TRUE
CDH22	64405	NM_021248	chr20	-	44806836	44806585	ss3	ss5	E11	E11	252	5.46699e-07	1.10167e-09	NA	-2.77	-4.22	NA	DN	DN	na	cadherin 22	FALSE
CDH22	64405	NM_021248	chr20	-	44815344	44815227	ss3	ss5	E10	E10	118	3.19046e-05	7.93204e-07	NA	-3.21	-4.5	NA	DN	DN	na	cadherin 22	FALSE
CDH22	64405	NM_021248	chr20	-	44815586	44815465	ss3	ss5	E9	E9	122	1.2892e-05	4.35104e-06	NA	-2.83	-3.4	NA	DN	DN	na	cadherin 22	FALSE
CDH22	64405	NM_021248	chr20	-	44828198	44828062	ss3	ss5	E8	E8	137	0.000183913	1.13934e-06	NA	-2.7	-16.06	NA	DN	DN	na	cadherin 22	FALSE
CDH22	64405	NM_021248	chr20	-	44841827	44841634	ss3	ss5	E6	E6	194	4.25781e-05	2.6674e-05	NA	-2.03	-2.23	NA	DN	DN	na	cadherin 22	FALSE
CDH22	64405	NM_021248	chr20	-	44856266	44856147	ss3	ss5	E4	E4	120	0.00066452	1.27824e-06	NA	-2.04	-3.49	NA	DN	DN	na	cadherin 22	FALSE
CDH3	1001	NM_001317195	chr16	+	68678739	68679282	ts	cs	E1	cs	544	0.00042599	7.94519e-11	0.00729305	-1.98	-2.52	-2.09	DN	DN	NC	cadherin 3	TRUE
CDK5R1	8851	NM_003885	chr17	+	30815563	30818271	ce	te	ce	E2	2709	0.000592372	2.84809e-08	NA	1.06	1.45	NA	UP	UP	na	cyclin dependent kinase 5 regulatory subunit 1	TRUE
CDKN2A	1029	NM_001195132	chr9	-	21971207	21970901	ss3	ss5	E2	E2	307	5.39172e-17	1.62254e-30	0.575213	1.04	1.51	1.11	UP	UP	NC	cyclin dependent kinase inhibitor 2A	FALSE
CEACAM3	1084	NM_001815	chr19	+	42312851	42312968	ss3	ss5	E3	E3	118	5.01513e-06	0.000253061	0.169102	-1.6	-1.48	0.86	DN	DN	NC	carcinoembryonic antigen related cell adhesion molecule 3	FALSE
CEACAM3	1084	NM_001815	chr19	+	42314361	42314392	ss3	ss5	E5	E5	32	2.6415e-06	0.000714476	0.162286	-2.15	-1.62	0.46	DN	DN	NC	carcinoembryonic antigen related cell adhesion molecule 3	FALSE
CEACAM4	1089	NM_001817	chr19	-	42127000	42126948	ss3	ss5	E4	E4	53	1.6241e-06	8.27323e-14	NA	1.56	1.37	NA	UP	UP	na	carcinoembryonic antigen related cell adhesion molecule 4	FALSE
CEACAM6	4680	NM_002483	chr19	+	42255551	42255656	ss3	ss5			106	5.05602e-08	4.73942e-05	NA	5.49	5.17	NA	UP	UP	na	carcinoembryonic antigen related cell adhesion molecule 6	FALSE
CEBPB-AS1	101927559	NR_125739	chr20	-	48802957	48801140	ss3	te	E7	E7	1818	2.62158e-07	6.12865e-06	0.0202474	-1.33	-1.5	-0.98	DN	DN	NC	CEBPB antisense RNA 1	TRUE
CEL	1056	NM_001807	chr9	+	135939791	135939941	ss3	ss5	E2	E2	151	0.000200587	6.06125e-11	0.60346	1.57	1.51	-0.05	UP	UP	NC	carboxyl ester lipase	FALSE
CEL	1056	NM_001807	chr9	+	135940027	135940149	ss3	ss5	E3	E3	123	7.47085e-05	1.94615e-11	0.314592	1.55	1.44	0.61	UP	UP	NC	carboxyl ester lipase	FALSE
CEL	1056	NM_001807	chr9	+	135942225	135942332	ss3	ss5	E6	E6	108	3.24143e-05	2.68136e-07	0.0444899	1.35	1.18	1.16	UP	UP	NC	carboxyl ester lipase	FALSE
CELF2	10659	NM_001326323	chr10	+	10961927	10961962	ss3	ss5	E4	E4	36	0.00075269	2.71091e-09	0.059432	-1.3	-2.66	-3.41	DN	DN	NC	CUGBP Elav-like family member 2	FALSE
CELSR1	9620	NM_014246	chr22	-	46757711	46756731	ss3	te		E35	981	8.59854e-10	4.3796e-12	NA	1.75	1.61	NA	UP	UP	na	cadherin EGF LAG seven-pass G-type receptor 1	TRUE
CELSR1	9620	NM_014246	chr22	-	46760148	46759893	ss3	ss5	E34	E34	256	3.43693e-10	9.70225e-08	0.0942854	1.77	1.41	1.04	UP	UP	NC	cadherin EGF LAG seven-pass G-type receptor 1	FALSE
CELSR1	9620	NM_014246	chr22	-	46760633	46760527	ss3	ss5	E33		107	1.49872e-05	1.91473e-08	NA	1.66	1.48	NA	UP	UP	na	cadherin EGF LAG seven-pass G-type receptor 1	FALSE
CELSR1	9620	NM_014246	chr22	-	46761277	46761128	ss3	ss5	E32	E32	150	1.64621e-12	2.22589e-09	0.453386	1.97	1.72	0.61	UP	UP	NC	cadherin EGF LAG seven-pass G-type receptor 1	FALSE
CELSR1	9620	NM_014246	chr22	-	46761586	46761483	ss3	ss5	E31	E31	104	3.62514e-11	2.15446e-06	0.469528	1.94	1.49	0.24	UP	UP	NC	cadherin EGF LAG seven-pass G-type receptor 1	FALSE
CELSR1	9620	NM_014246	chr22	-	46762377	46762283	ss3	ss5	E30	E30	95	1.87811e-08	1.77654e-05	0.228129	1.86	1.46	0.39	UP	UP	NC	cadherin EGF LAG seven-pass G-type receptor 1	FALSE
CELSR1	9620	NM_014246	chr22	-	46763015	46762890	ss3	ss5	E29	E29	126	1.13315e-07	1.62285e-05	0.470558	1.91	1.42	0.36	UP	UP	NC	cadherin EGF LAG seven-pass G-type receptor 1	FALSE
CELSR1	9620	NM_014246	chr22	-	46763752	46763626	ss3	ss5	E28	E28	127	2.79285e-07	0.000249117	0.119483	1.64	1.58	0.49	UP	UP	NC	cadherin EGF LAG seven-pass G-type receptor 1	FALSE
CELSR1	9620	NM_014246	chr22	-	46765155	46765076	ss3	ss5	E27	E27	80	1.2098e-10	1.22841e-08	0.0667092	1.82	1.78	0.76	UP	UP	NC	cadherin EGF LAG seven-pass G-type receptor 1	FALSE
CELSR1	9620	NM_014246	chr22	-	46765701	46765589	ss3	ss5	E26	E26	113	5.78989e-07	2.51357e-06	0.0597266	1.76	1.55	1.02	UP	UP	NC	cadherin EGF LAG seven-pass G-type receptor 1	FALSE
CELSR1	9620	NM_014246	chr22	-	46773158	46772958	ss3	ss5	E24	E24	201	2.85485e-06	1.4902e-06	0.106771	1.56	1.34	0.38	UP	UP	NC	cadherin EGF LAG seven-pass G-type receptor 1	FALSE
CELSR1	9620	NM_014246	chr22	-	46774614	46774488	ss3	ss5	E23	E23	127	1.61972e-06	2.31929e-05	0.107597	2.03	1.67	0.39	UP	UP	NC	cadherin EGF LAG seven-pass G-type receptor 1	FALSE
CELSR1	9620	NM_014246	chr22	-	46776852	46776685	ss3	ss5	E22	E22	168	3.10358e-06	0.000427623	0.394485	1.68	1.5	0.19	UP	UP	NC	cadherin EGF LAG seven-pass G-type receptor 1	FALSE
CELSR1	9620	NM_014246	chr22	-	46780583	46780440	ss3	ss5	E20	E20	144	6.16906e-06	4.99521e-05	0.365534	1.76	1.38	0.09	UP	UP	NC	cadherin EGF LAG seven-pass G-type receptor 1	FALSE
CELSR1	9620	NM_014246	chr22	-	46782482	46782299	ss3	ss5	E19	E19	184	5.21973e-06	7.44989e-05	0.0535889	1.66	1.48	0.44	UP	UP	NC	cadherin EGF LAG seven-pass G-type receptor 1	FALSE
CELSR1	9620	NM_014246	chr22	-	46785396	46785187	ss3	ss5	E18	E18	210	2.29343e-08	6.60826e-05	0.000871751	1.7	1.47	0.96	UP	UP	NC	cadherin EGF LAG seven-pass G-type receptor 1	FALSE
CELSR1	9620	NM_014246	chr22	-	46786383	46786289	ss3	ss5	E17	E17	95	0.000138502	0.000877351	0.00558784	1.58	1.4	1.11	UP	UP	NC	cadherin EGF LAG seven-pass G-type receptor 1	FALSE
CELSR1	9620	NM_014246	chr22	-	46787184	46787083	ss3	ss5	E16	E16	102	1.92371e-06	9.38793e-06	0.0504815	2.07	1.87	0.59	UP	UP	NC	cadherin EGF LAG seven-pass G-type receptor 1	FALSE
CELSR1	9620	NM_014246	chr22	-	46787713	46787530	ss3	ss5	E15	E15	184	3.23694e-09	2.21483e-06	0.000877602	2.04	1.64	0.86	UP	UP	NC	cadherin EGF LAG seven-pass G-type receptor 1	FALSE
CELSR1	9620	NM_014246	chr22	-	46790159	46790039	ss3	ss5	E14	E14	121	6.57387e-05	7.18596e-05	0.311216	1.89	1.55	0.2	UP	UP	NC	cadherin EGF LAG seven-pass G-type receptor 1	FALSE
CELSR1	9620	NM_014246	chr22	-	46792643	46792502	ss3	ss5	E13	E13	142	2.34545e-05	0.000721815	0.0107239	1.71	1.37	0.69	UP	UP	NC	cadherin EGF LAG seven-pass G-type receptor 1	FALSE
CELSR1	9620	NM_014246	chr22	-	46793682	46793571	ss3	ss5		E12	112	3.22582e-06	0.00012047	NA	1.79	1.55	NA	UP	UP	na	cadherin EGF LAG seven-pass G-type receptor 1	FALSE
CELSR1	9620	NM_014246	chr22	-	46794534	46794421	ss3	ss5	E11	E11	114	1.54749e-06	0.000104092	0.212071	1.84	1.54	0.49	UP	UP	NC	cadherin EGF LAG seven-pass G-type receptor 1	FALSE
CELSR1	9620	NM_014246	chr22	-	46795799	46795614	ss3	ss5	E10	E10	186	4.29249e-06	9.43096e-05	0.024973	1.74	1.45	0.48	UP	UP	NC	cadherin EGF LAG seven-pass G-type receptor 1	FALSE
CELSR1	9620	NM_014246	chr22	-	46805777	46805652	ss3	ss5	E8	E8	126	0.00018966	0.000955076	0.000353231	1.65	1.34	0.96	UP	UP	NC	cadherin EGF LAG seven-pass G-type receptor 1	FALSE
CELSR1	9620	NM_014246	chr22	-	46806458	46806295	ss3	ss5	E7	E7	164	9.33784e-05	0.000153633	0.122364	1.51	1.22	0.36	UP	UP	NC	cadherin EGF LAG seven-pass G-type receptor 1	FALSE
CELSR1	9620	NM_014246	chr22	-	46829378	46829290	ss3	ss5	E5	E5	89	7.60268e-07	0.000242935	0.280402	1.83	1.42	0.48	UP	UP	NC	cadherin EGF LAG seven-pass G-type receptor 1	FALSE
CELSR1	9620	NM_014246	chr22	-	46832186	46832071	ss3	ss5	E4	E4	116	3.23603e-07	0.000298365	0.0204061	2.04	1.41	0.69	UP	UP	NC	cadherin EGF LAG seven-pass G-type receptor 1	FALSE
CELSR1	9620	NM_014246	chr22	-	46860242	46859604	ss3	ss5	E2	E2	639	4.99194e-07	1.87372e-05	0.000925264	1.97	1.7	0.79	UP	UP	NC	cadherin EGF LAG seven-pass G-type receptor 1	FALSE
CELSR1	9620	NM_014246	chr22	-	46931659	46929524	ss3	ss5		E1	2136	7.99667e-08	2.5048e-05	NA	2	1.67	NA	UP	UP	na	cadherin EGF LAG seven-pass G-type receptor 1	FALSE
CELSR3	1951	NM_001407	chr3	-	48675325	48673896	ss3	te		E35	1430	1.36111e-05	3.7399e-10	NA	1.65	2.08	NA	UP	UP	na	cadherin EGF LAG seven-pass G-type receptor 3	TRUE
CELSR3	1951	NM_001407	chr3	-	48677992	48677107	ss3	ss5	E34	E34	886	6.29456e-07	6.75893e-12	0.0175002	1.87	2.41	1.05	UP	UP	NC	cadherin EGF LAG seven-pass G-type receptor 3	FALSE
CELSR3	1951	NM_001407	chr3	-	48678921	48678757	ss3	ss5		E33	165	1.70081e-05	1.28657e-13	NA	2.07	2.7	NA	UP	UP	na	cadherin EGF LAG seven-pass G-type receptor 3	FALSE
CELSR3	1951	NM_001407	chr3	-	48679442	48679284	ss3	ss5	E32	E32	159	2.00108e-05	1.07086e-10	0.851016	1.95	2.17	0.23	UP	UP	NC	cadherin EGF LAG seven-pass G-type receptor 3	FALSE
CELSR3	1951	NM_001407	chr3	-	48679900	48679791	ss3	ss5	E31	E31	110	6.1061e-05	3.29764e-10	0.485604	1.8	2.31	0.59	UP	UP	NC	cadherin EGF LAG seven-pass G-type receptor 3	FALSE
CELSR3	1951	NM_001407	chr3	-	48680317	48680169	ss3	ss5	E30	E30	149	8.20908e-06	4.69883e-11	0.950067	1.82	2.39	0.31	UP	UP	NC	cadherin EGF LAG seven-pass G-type receptor 3	FALSE
CELSR3	1951	NM_001407	chr3	-	48680516	48680421	ss3	ss5	E29		96	1.17758e-06	7.44269e-11	NA	2.65	2.93	NA	UP	UP	na	cadherin EGF LAG seven-pass G-type receptor 3	FALSE
CELSR3	1951	NM_001407	chr3	-	48681110	48680987	ss3	ss5	E28	E28	124	5.01696e-05	4.33947e-07	0.692653	2.09	2.48	0.54	UP	UP	NC	cadherin EGF LAG seven-pass G-type receptor 3	FALSE
CELSR3	1951	NM_001407	chr3	-	48681728	48681649	ss3	ss5	E27	E27	80	4.95823e-07	2.66557e-10	0.709439	2.29	2.89	0.44	UP	UP	NC	cadherin EGF LAG seven-pass G-type receptor 3	FALSE
CELSR3	1951	NM_001407	chr3	-	48682261	48682149	ss3	ss5	E26	E26	113	2.70391e-07	8.54761e-10	0.0741294	2.27	3.05	1.28	UP	UP	NC	cadherin EGF LAG seven-pass G-type receptor 3	FALSE
CELSR3	1951	NM_001407	chr3	-	48682595	48682468	ss3	ss5		E25	128	1.20228e-06	3.57641e-08	NA	2.1	2.67	NA	UP	UP	na	cadherin EGF LAG seven-pass G-type receptor 3	FALSE
CELSR3	1951	NM_001407	chr3	-	48683082	48682963	ss3	ss5	E24		120	2.03306e-05	5.14764e-06	NA	1.87	2.21	NA	UP	UP	na	cadherin EGF LAG seven-pass G-type receptor 3	FALSE
CELSR3	1951	NM_001407	chr3	-	48683301	48683175	ss3	ss5	E23	E23	127	2.20664e-06	9.8139e-09	0.782015	2.01	2.63	0.53	UP	UP	NC	cadherin EGF LAG seven-pass G-type receptor 3	FALSE
CELSR3	1951	NM_001407	chr3	-	48683690	48683523	ss3	ss5	E22	E22	168	1.0184e-05	5.90437e-11	0.995966	1.69	2.2	0.33	UP	UP	NC	cadherin EGF LAG seven-pass G-type receptor 3	FALSE
CELSR3	1951	NM_001407	chr3	-	48684361	48684196	ss3	ss5	E21	E21	166	3.40131e-08	3.90285e-10	0.941413	2.14	2.63	0.27	UP	UP	NC	cadherin EGF LAG seven-pass G-type receptor 3	FALSE
CELSR3	1951	NM_001407	chr3	-	48685429	48685274	ss3	ss5	E20	E20	156	2.01641e-06	1.5487e-06	0.25002	2.06	2.52	-0.29	UP	UP	NC	cadherin EGF LAG seven-pass G-type receptor 3	FALSE
CELSR3	1951	NM_001407	chr3	-	48685894	48685699	ss3	ss5	E19	E19	196	3.42384e-08	6.6827e-09	0.165791	2.02	2.48	-0.32	UP	UP	NC	cadherin EGF LAG seven-pass G-type receptor 3	FALSE
CELSR3	1951	NM_001407	chr3	-	48686361	48686152	ss3	ss5	E18	E18	210	1.19889e-06	1.53304e-08	0.571056	1.88	2.25	0.41	UP	UP	NC	cadherin EGF LAG seven-pass G-type receptor 3	FALSE
CELSR3	1951	NM_001407	chr3	-	48686648	48686554	ss3	ss5	E17	E17	95	5.05302e-06	6.65475e-09	0.0630444	1.9	2.45	1.36	UP	UP	NC	cadherin EGF LAG seven-pass G-type receptor 3	FALSE
CELSR3	1951	NM_001407	chr3	-	48688416	48688325	ss3	ss5		E15	92	0.000503571	1.03618e-06	NA	1.59	2.26	NA	UP	UP	na	cadherin EGF LAG seven-pass G-type receptor 3	FALSE
CELSR3	1951	NM_001407	chr3	-	48688912	48688792	ss3	ss5	E14	E14	121	2.09061e-06	9.71835e-10	0.694723	2.1	2.2	0.03	UP	UP	NC	cadherin EGF LAG seven-pass G-type receptor 3	FALSE
CELSR3	1951	NM_001407	chr3	-	48689151	48689010	ss3	ss5	E13	E13	142	8.65033e-06	1.77679e-08	0.998591	1.96	2.6	0.28	UP	UP	NC	cadherin EGF LAG seven-pass G-type receptor 3	FALSE
CELSR3	1951	NM_001407	chr3	-	48689481	48689310	ss3	ss5	E12	E12	172	4.88276e-05	2.08278e-07	0.54052	1.87	2.3	0.55	UP	UP	NC	cadherin EGF LAG seven-pass G-type receptor 3	FALSE
CELSR3	1951	NM_001407	chr3	-	48689986	48689870	ss3	ss5	E11	E11	117	0.000117441	2.24549e-07	0.375184	1.79	2.35	0.74	UP	UP	NC	cadherin EGF LAG seven-pass G-type receptor 3	FALSE
CELSR3	1951	NM_001407	chr3	-	48690548	48690435	ss3	ss5		E10	114	0.000149976	1.50091e-08	NA	2.02	2.17	NA	UP	UP	na	cadherin EGF LAG seven-pass G-type receptor 3	FALSE
CELSR3	1951	NM_001407	chr3	-	48691221	48691052	ss3	ss5	E9	E9	170	0.000266503	2.69762e-10	0.883089	1.96	2.41	0.16	UP	UP	NC	cadherin EGF LAG seven-pass G-type receptor 3	FALSE
CELSR3	1951	NM_001407	chr3	-	48691436	48691311	ss3	ss5	E8	E8	126	4.28524e-05	3.86559e-10	0.674059	1.89	2.5	0.45	UP	UP	NC	cadherin EGF LAG seven-pass G-type receptor 3	FALSE
CELSR3	1951	NM_001407	chr3	-	48691885	48691722	ss3	ss5	E7	E7	164	1.75352e-06	2.46253e-10	0.214795	2.4	2.61	0.85	UP	UP	NC	cadherin EGF LAG seven-pass G-type receptor 3	FALSE
CELSR3	1951	NM_001407	chr3	-	48692634	48692499	ss3	ss5	E6		136	2.21152e-06	5.72527e-09	NA	2.32	2.79	NA	UP	UP	na	cadherin EGF LAG seven-pass G-type receptor 3	FALSE
CELSR3	1951	NM_001407	chr3	-	48693284	48693169	ss3	ss5	E4	E4	116	6.75604e-05	2.54193e-08	0.555197	2.4	2.79	0.7	UP	UP	NC	cadherin EGF LAG seven-pass G-type receptor 3	FALSE
CELSR3	1951	NM_001407	chr3	-	48693798	48693573	ss3	ss5	E3	E3	226	0.000401283	3.57419e-09	0.641364	2.44	2.92	0.53	UP	UP	NC	cadherin EGF LAG seven-pass G-type receptor 3	FALSE
CELSR3	1951	NM_001407	chr3	-	48694781	48694131	ss3	ss5	E2	E2	651	8.49044e-06	1.22856e-12	0.626719	2.05	2.6	0.36	UP	UP	NC	cadherin EGF LAG seven-pass G-type receptor 3	FALSE
CELSR3	1951	NM_001407	chr3	-	48700348	48700068	ts	cs	E1	cs	281	0.000819638	3.07622e-05	0.469889	1.91	2.34	-0.52	UP	UP	NC	cadherin EGF LAG seven-pass G-type receptor 3	TRUE
CEMIP	57214	NM_001293304	chr15	+	81180035	81180105	ss3	ss5	E8	E8	71	0.00275811	1.43034e-05	6.85214e-09	0.99	1.08	2.45	NC	UP	UP	cell migration inducing hyaluronidase 1	FALSE
CEMIP	57214	NM_001293304	chr15	+	81188210	81188401	ss3	ss5	E12	E12	192	1.0106e-06	2.6578e-10	9.79266e-05	1	1.06	1.23	NC	UP	UP	cell migration inducing hyaluronidase 1	FALSE
CEMIP	57214	NM_001293304	chr15	+	81212435	81212640	ss3	ss5	E15	E15	206	1.78944e-07	7.37995e-11	0.000271997	0.98	1.03	1.51	NC	UP	UP	cell migration inducing hyaluronidase 1	FALSE
CEMIP	57214	NM_001293304	chr15	+	81221243	81221278	ss3	ss5	E20	E20	36	2.08488e-06	4.97061e-05	0.0816996	1.04	1.03	0.82	UP	UP	NC	cell migration inducing hyaluronidase 1	FALSE
CENPP	401541	NM_001012267	chr9	+	95373596	95373675	ss3	ss5	E6	E6	80	0.000475427	0.000127906	0.00135263	1.01	1.3	0.88	UP	UP	NC	centromere protein P	FALSE
CENPP	401541	NM_001012267	chr9	+	95374805	95374896	ss3	ss5	E7	E7	92	2.47855e-05	0.000650798	0.0204521	1.01	1.23	0.65	UP	UP	NC	centromere protein P	FALSE
CENPT	80152	NM_025082	chr16	-	67868352	67868028	ss3	ss5			325	0.000575488	4.53389e-05	NA	-1.5	-1.89	NA	DN	DN	na	centromere protein T	FALSE
CERKL	375298	NM_001030311	chr2	-	182403991	182403819	ss3	ss5	E13	E13	173	0.00059885	0.000577562	0.0366623	1.94	2.01	1.15	UP	UP	NC	ceramide kinase like	FALSE
CERKL	375298	NM_001030311	chr2	-	182413331	182413272	ss3	ss5	E9	E9	60	3.91762e-05	0.000190474	0.0176944	4.27	4.8	24.87	UP	UP	NC	ceramide kinase like	FALSE
CFAP69	79846	NM_001160138	chr7	+	89903301	89903424	ss3	ss5	E9	E9	124	0.000781868	2.88497e-05	0.354186	1.27	1.65	-0.51	UP	UP	NC	cilia and flagella associated protein 69	FALSE
CFAP74	85452	NM_001304360	chr1	-	1849870	1849692	ss3	ss5			179	3.76009e-06	0.000284279	NA	-1.82	-1.51	NA	DN	DN	na	cilia and flagella associated protein 74	FALSE
CHML	1122	NM_001821	chr1	-	241791795	241791711	ss3	ss5			85	0.000249284	9.82512e-11	NA	-1.09	-2.21	NA	DN	DN	na	CHM like, Rab escort protein 2	FALSE
CHRNA3	1136	NM_001166694	chr15	-	78885452	78885395	ce	te	ce	E6	58	0.249712	3.68041e-10	6.22748e-10	0.25	3.06	4.05	NC	UP	UP	cholinergic receptor nicotinic alpha 3 subunit	TRUE
CHRNA3	1136	NM_001166694	chr15	-	78894606	78893595	ss3	ss5	E5	E5	1012	0.00190691	4.35672e-13	1.07538e-05	0.01	-1.04	-1.96	NC	DN	DN	cholinergic receptor nicotinic alpha 3 subunit	FALSE
CILP2	148113	NM_153221	chr19	+	19651013	19651285	ss3	ss5	E3	E3	273	3.26355e-06	1.12317e-09	NA	3.88	4.05	NA	UP	UP	na	cartilage intermediate layer protein 2	FALSE
CILP2	148113	NM_153221	chr19	+	19651900	19652055	ss3	ss5	E4	E4	156	3.88067e-06	3.99462e-05	NA	5.47	5.4	NA	UP	UP	na	cartilage intermediate layer protein 2	FALSE
CILP2	148113	NM_153221	chr19	+	19653184	19653459	ss3	ss5	E5	E5	276	3.83735e-05	4.41192e-07	NA	3.95	3.67	NA	UP	UP	na	cartilage intermediate layer protein 2	FALSE
CILP2	148113	NM_153221	chr19	+	19654057	19654214	ss3	ss5	E7	E7	158	1.32031e-05	2.07959e-11	NA	3.46	4.38	NA	UP	UP	na	cartilage intermediate layer protein 2	FALSE
CILP2	148113	NM_153221	chr19	+	19656826	19657468	ce	te	ce	E8	643	3.54594e-08	3.28773e-16	NA	3.97	3.9	NA	UP	UP	na	cartilage intermediate layer protein 2	TRUE
CKS2	1164	NM_001827	chr9	+	91934567	91934712	ss3	ss5	NM_001354697:E2	NM_001354697:E2	146	2.05248e-06	2.72996e-08	NA	-1.29	-1.37	NA	DN	DN	na	CDC28 protein kinase regulatory subunit 2	FALSE
CLCA3P	9629	NR_024604	chr1	+	87108227	87108451	ss3	ss5	E6	E6	225	0.000153347	1.50191e-10	0.728314	1.17	1.9	1.2	UP	UP	NC	chloride channel accessory 3, pseudogene	FALSE
CLCA3P	9629	NR_024604	chr1	+	87113988	87114258	ss3	ss5	E12	E12	271	0.000305413	1.29475e-09	0.479057	1.07	-22.53	-0.36	UP	DN	NC	chloride channel accessory 3, pseudogene	FALSE
CLCA3P	9629	NR_024604	chr1	+	87120090	87121059	ss3	te	E15	E15	970	2.87024e-07	2.35713e-08	0.854259	1.83	-1.17	-0.37	UP	DN	NC	chloride channel accessory 3, pseudogene	TRUE
CLCF1	23529	NM_001166212	chr11	-	67141183	67140995	ss3	ss5			189	6.07528e-05	4.42668e-07	NA	1.26	1.73	NA	UP	UP	na	cardiotrophin like cytokine factor 1	FALSE
CLN3	1201	NM_001042432	chr16	-	28504985	28504816	ss3	ss5			170	8.61189e-06	2.53214e-11	NA	-1.15	-1.63	NA	DN	DN	na	CLN3, battenin	FALSE
CMTR1	23070	NM_015050	chr6	+	37399332	37399388	ss3	ss5			57	0.000768642	5.33127e-07	NA	3.53	3.47	NA	UP	UP	na	cap methyltransferase 1	FALSE
CMTR1	23070	NM_015050	chr6	+	37400124	37400235	ss3	ss5			112	2.56481e-05	5.72753e-10	NA	3.33	3.6	NA	UP	UP	na	cap methyltransferase 1	FALSE
CNST	163882	NM_152609	chr1	+	246806034	246806083	ss3	ss5			50	3.4403e-05	6.8114e-07	NA	-1.71	-2.39	NA	DN	DN	na	consortin, connexin sorting protein	FALSE
CNTD1	124817	NM_173478	chr17	+	40958692	40958836	ss3	ss5	E5	E5	145	1.46217e-05	0.000408443	0.438482	1.7	1.54	0.76	UP	UP	NC	cyclin N-terminal domain containing 1	FALSE
CNTD2	79935	NM_024877	chr19	-	40730718	40730635	ss3	ss5	E2		84	2.67696e-06	7.29838e-16	NA	2.32	2.19	NA	UP	UP	na	cyclin N-terminal domain containing 2	FALSE
CNTFR	1271	NM_001207011	chr9	-	34552069	34551430	ss3	te	E10	E10	640	3.57201e-07	2.28637e-11	0.0565466	-1.29	-1.63	-1.04	DN	DN	NC	ciliary neurotrophic factor receptor	TRUE
CNTFR	1271	NM_001207011	chr9	-	34552325	34552159	ss3	ss5		E9	167	6.45186e-08	5.96385e-13	NA	-1.5	-1.88	NA	DN	DN	na	ciliary neurotrophic factor receptor	FALSE
CNTFR	1271	NM_001207011	chr9	-	34552852	34552672	ss3	ss5	E8	E8	181	1.58607e-08	4.26138e-12	0.296912	-1.17	-1.42	-0.84	DN	DN	NC	ciliary neurotrophic factor receptor	FALSE
CNTFR	1271	NM_001207011	chr9	-	34556416	34556253	ss3	ss5	E7	E7	164	4.73606e-09	1.09806e-10	0.769925	-1.18	-1.51	-0.38	DN	DN	NC	ciliary neurotrophic factor receptor	FALSE
CNTFR	1271	NM_001207011	chr9	-	34557690	34557524	ss3	ss5	E6	E6	167	9.38371e-09	1.92389e-12	0.366511	-1.26	-1.75	-0.48	DN	DN	NC	ciliary neurotrophic factor receptor	FALSE
CNTFR	1271	NM_001207011	chr9	-	34557982	34557865	ss3	ss5	E5	E5	118	7.48806e-08	1.66886e-13	0.452706	-1.58	-1.97	-0.82	DN	DN	NC	ciliary neurotrophic factor receptor	FALSE
CNTFR	1271	NM_001207011	chr9	-	34564830	34564597	ss3	ss5	E4	E4	234	3.84844e-07	1.92961e-15	0.262434	-1.33	-1.9	-0.49	DN	DN	NC	ciliary neurotrophic factor receptor	FALSE
CNTFR	1271	NM_001207011	chr9	-	34581203	34581093	ss3	ss5	E2	E2	111	3.32349e-07	4.79428e-12	0.350765	-1.26	-1.74	-1.27	DN	DN	NC	ciliary neurotrophic factor receptor	FALSE
COBLL1	22837	NM_001278458	chr2	-	165617890	165617793	ss3	ss5			98	0.000167772	1.938e-07	NA	-1.62	-2.11	NA	DN	DN	na	cordon-bleu WH2 repeat protein like 1	FALSE
COG5	10466	NM_006348	chr7	-	106843960	106842189	ce	te	ce	E22	1772	3.618e-15	1.9922e-39	0.99096	2.04	2.81	-0.37	UP	UP	NC	component of oligomeric golgi complex 5	TRUE
COG5	10466	NM_006348	chr7	-	106851050	106850971	ss3	ss5	E21	E21	80	3.39115e-16	3.69078e-39	0.606102	2.3	2.85	0.14	UP	UP	NC	component of oligomeric golgi complex 5	FALSE
COG5	10466	NM_006348	chr7	-	106851670	106851544	ss3	ss5	E20	E20	127	4.28631e-16	1.02585e-35	0.665569	2.36	2.82	0.11	UP	UP	NC	component of oligomeric golgi complex 5	FALSE
COG5	10466	NM_006348	chr7	-	106871136	106871060	ss3	ss5	E19	E19	77	9.35026e-17	4.51011e-37	0.45708	2.27	2.92	0.2	UP	UP	NC	component of oligomeric golgi complex 5	FALSE
COG5	10466	NM_006348	chr7	-	106877132	106876895	ss3	ss5	E18	E18	238	6.96322e-17	1.17392e-43	0.31301	2.32	2.95	0.32	UP	UP	NC	component of oligomeric golgi complex 5	FALSE
COG5	10466	NM_006348	chr7	-	106888944	106888841	ss3	ss5	E17	E17	104	2.88154e-17	1.62284e-37	0.223137	2.34	2.89	0.37	UP	UP	NC	component of oligomeric golgi complex 5	FALSE
COG5	10466	NM_006348	chr7	-	106897239	106897177	ss3	ss5	E16	E16	63	1.15923e-14	2.52932e-39	0.266685	2.43	3.05	0.38	UP	UP	NC	component of oligomeric golgi complex 5	FALSE
COG5	10466	NM_006348	chr7	-	106898828	106898718	ss3	ss5	E15	E15	111	4.35414e-16	3.98829e-42	0.62839	2.33	2.98	0.06	UP	UP	NC	component of oligomeric golgi complex 5	FALSE
COG5	10466	NM_006348	chr7	-	106921844	106921745	ss3	ss5	E14	E14	100	8.69106e-15	5.04476e-39	0.231621	2.34	2.91	0.38	UP	UP	NC	component of oligomeric golgi complex 5	FALSE
COG5	10466	NM_006348	chr7	-	106924177	106924016	ss3	ss5	E13	E13	162	3.30072e-16	7.84135e-46	0.423417	2.45	3.07	0.21	UP	UP	NC	component of oligomeric golgi complex 5	FALSE
COG5	10466	NM_006348	chr7	-	106938791	106938587	ss3	ss5	E12	E12	205	2.72633e-13	2.77276e-44	0.500933	2.35	2.98	0.14	UP	UP	NC	component of oligomeric golgi complex 5	FALSE
COG5	10466	NM_006348	chr7	-	106964966	106964885	ss3	ss5	E11	E11	82	4.73438e-14	1.14652e-36	0.281483	2.43	2.96	0.29	UP	UP	NC	component of oligomeric golgi complex 5	FALSE
COG5	10466	NM_006348	chr7	-	107002555	107002478	ss3	ss5	E10	E10	78	8.73897e-14	1.85807e-37	0.834904	2.46	2.95	0.05	UP	UP	NC	component of oligomeric golgi complex 5	FALSE
COG5	10466	NM_006348	chr7	-	107002865	107002753	ss3	ss5	E9	E9	113	2.78069e-17	8.03865e-44	0.478535	2.37	3.06	-0.17	UP	UP	NC	component of oligomeric golgi complex 5	FALSE
COG5	10466	NM_006348	chr7	-	107013205	107013040	ss3	ss5	E8	E8	166	1.46634e-15	2.09728e-46	0.252966	2.33	3.05	0.21	UP	UP	NC	component of oligomeric golgi complex 5	FALSE
COG5	10466	NM_006348	chr7	-	107053077	107052947	ss3	ss5	E7	E7	131	1.19922e-14	7.07576e-46	0.306201	2.39	3.1	0.2	UP	UP	NC	component of oligomeric golgi complex 5	FALSE
COG5	10466	NM_006348	chr7	-	107167802	107167682	ss3	ss5	E6	E6	121	6.97968e-14	1.15556e-43	0.933779	2.34	2.98	-0.05	UP	UP	NC	component of oligomeric golgi complex 5	FALSE
COG5	10466	NM_006348	chr7	-	107188625	107188556	ss3	ss5	E5	E5	70	3.88059e-13	3.64611e-38	0.677189	2.4	3.08	-0.13	UP	UP	NC	component of oligomeric golgi complex 5	FALSE
COG5	10466	NM_006348	chr7	-	107188777	107188723	ss3	ss5	E4	E4	55	1.45803e-12	1.89725e-42	0.40131	2.43	3.12	-0.33	UP	UP	NC	component of oligomeric golgi complex 5	FALSE
COG5	10466	NM_006348	chr7	-	107194787	107194730	ss3	ss5	E3	E3	58	1.25304e-11	1.11437e-39	0.928733	2.36	3.02	0	UP	UP	NC	component of oligomeric golgi complex 5	FALSE
COG5	10466	NM_006348	chr7	-	107198560	107198421	ss3	ss5	E2	E2	140	3.59121e-13	4.64611e-44	0.578713	2.36	3.01	0.09	UP	UP	NC	component of oligomeric golgi complex 5	FALSE
COG5	10466	NM_006348	chr7	-	107204959	107204435	ts	cs	E1	cs	525	1.81624e-11	1.01571e-38	0.4812	2.48	3.3	0.19	UP	UP	NC	component of oligomeric golgi complex 5	TRUE
COL10A1	1300	NM_000493	chr6	-	116441235	116440085	ce	te	ce	E3	1151	9.33248e-06	4.07307e-17	NA	1.83	1.27	NA	UP	UP	na	collagen type X alpha 1 chain	TRUE
COL10A1	1300	NM_000493	chr6	-	116447296	116447216	ts	ss5	E1	E1	81	1.71998e-05	4.17288e-05	NA	-6.4	-6.82	NA	DN	DN	na	collagen type X alpha 1 chain	TRUE
COL11A1	1301	NM_080629	chr1	-	103445168	103445153	ss3	ss5			16	1.76699e-07	7.75742e-06	NA	-4.99	-5.26	NA	DN	DN	na	collagen type XI alpha 1 chain	FALSE
COL11A1	1301	NM_080629	chr1	-	103491508	103491356	ss3	ss5	E6	E6	153	0.000116122	0.000750251	1	4.74	6.72	11.26	UP	UP	NC	collagen type XI alpha 1 chain	FALSE
COL12A1	1303	NM_004370	chr6	-	75864253	75864132	ss3	ss5	E17	E17	122	1.16032e-05	2.10762e-05	0.0257439	1.12	1.18	1.26	UP	UP	NC	collagen type XII alpha 1 chain	FALSE
COL12A1	1303	NM_004370	chr6	-	75866239	75865973	ss3	ss5	E15	E15	267	2.76625e-06	3.63383e-07	0.362146	1.3	1.38	1.17	UP	UP	NC	collagen type XII alpha 1 chain	FALSE
COL12A1	1303	NM_004370	chr6	-	75875495	75875223	ss3	ss5	E14	E14	273	8.48819e-07	4.49429e-11	0.245297	1.31	1.46	1.14	UP	UP	NC	collagen type XII alpha 1 chain	FALSE
COL12A1	1303	NM_004370	chr6	-	75885026	75884754	ss3	ss5	E13	E13	273	4.01278e-06	8.85078e-07	0.180581	1.34	1.41	1.49	UP	UP	NC	collagen type XII alpha 1 chain	FALSE
COL12A1	1303	NM_004370	chr6	-	75887651	75887379	ss3	ss5	E12	E12	273	7.45219e-09	2.01423e-12	0.0521949	1.24	1.42	1.21	UP	UP	NC	collagen type XII alpha 1 chain	FALSE
COL12A1	1303	NM_004370	chr6	-	75890927	75890655	ss3	ss5	E11	E11	273	2.85488e-09	3.55361e-10	0.138161	1.38	1.57	1.18	UP	UP	NC	collagen type XII alpha 1 chain	FALSE
COL12A1	1303	NM_004370	chr6	-	75893368	75892766	ss3	ss5	E10	E10	603	4.58824e-10	3.21281e-08	0.238882	1.18	1.18	1.35	UP	UP	NC	collagen type XII alpha 1 chain	FALSE
COL12A1	1303	NM_004370	chr6	-	75893860	75893570	ss3	ss5	E9	E9	291	1.81109e-05	1.52978e-05	0.244317	1.11	1.08	1.14	UP	UP	NC	collagen type XII alpha 1 chain	FALSE
COL12A1	1303	NM_004370	chr6	-	75898251	75898078	ss3	ss5	E8	E8	174	3.39807e-05	9.38695e-05	0.377345	1.3	1.41	1.18	UP	UP	NC	collagen type XII alpha 1 chain	FALSE
COL12A1	1303	NM_004370	chr6	-	75899097	75898933	ss3	ss5	E7	E7	165	2.2223e-05	0.00040869	0.352046	1.15	1.14	1.08	UP	UP	NC	collagen type XII alpha 1 chain	FALSE
COL12A1	1303	NM_004370	chr6	-	75899531	75899268	ss3	ss5	E6	E6	264	0.000409231	0.000553294	0.455867	1.07	1.15	1.04	UP	UP	NC	collagen type XII alpha 1 chain	FALSE
COL12A1	1303	NM_004370	chr6	-	75901476	75901417	ss3	ss5	E5	E5	60	0.000184344	7.37049e-08	0.190878	1.7	2.16	1.07	UP	UP	NC	collagen type XII alpha 1 chain	FALSE
COL12A1	1303	NM_004370	chr6	-	75904663	75904547	ss3	ss5	E3	E3	117	5.31072e-06	3.51953e-06	0.0576945	1.62	1.9	1.1	UP	UP	NC	collagen type XII alpha 1 chain	FALSE
COL1A2-AS1	101927525	NR_147206	chr7	-	94020845	94020717	ss3	ss5	E2	E2	129	6.93772e-06	0.00030761	NA	-1.96	-1.46	NA	DN	DN	na	COL1A2 antisense RNA 1	FALSE
COL4A1	1282	NM_001845	chr13	-	110826853	110826793	ss3	ss5		E39	61	1.19564e-05	9.1808e-05	NA	1.13	1.12	NA	UP	UP	na	collagen type IV alpha 1 chain	FALSE
COL6A3	1293	NM_004369	chr2	-	238287878	238287279	ss3	ss5	E6	E6	600	4.41212e-09	3.87807e-21	0.00178236	2.53	2.72	3.08	UP	UP	NC	collagen type VI alpha 3 chain	FALSE
COL6A3	1293	NM_004369	chr2	-	238296827	238296225	ss3	ss5	E4	E4	603	1.70827e-07	4.03072e-21	0.10569	2.03	2.65	1.75	UP	UP	NC	collagen type VI alpha 3 chain	FALSE
COL6A4P1	344875	NR_027927	chr3	-	15212084	15211455	ss3	ss5	E4	E4	630	5.69498e-08	3.28972e-07	NA	3.04	2.96	NA	UP	UP	na	collagen type VI alpha 4 pseudogene 1	FALSE
COL8A1	1295	NM_001850	chr3	+	99357440	99357508	ts	ss5	E1	E1	69	4.48198e-05	8.81238e-05	0.68375	-1.57	-1.12	-1.15	DN	DN	NC	collagen type VIII alpha 1 chain	TRUE
COMP	1311	NM_000095	chr19	-	18894003	18893864	ss3	ss5	E18	E18	140	0.00014766	1.38063e-06	0.279906	3.89	4	NA	UP	UP	na	cartilage oligomeric matrix protein	FALSE
COMP	1311	NM_000095	chr19	-	18895173	18895001	ss3	ss5	E17	E17	173	5.20518e-06	1.88592e-07	0.87213	4.18	4.27	NA	UP	UP	na	cartilage oligomeric matrix protein	FALSE
COMP	1311	NM_000095	chr19	-	18895902	18895706	ss3	ss5	E16	E16	197	2.1181e-07	2.55398e-10	0.81731	4.88	5.06	NA	UP	UP	na	cartilage oligomeric matrix protein	FALSE
COMP	1311	NM_000095	chr19	-	18896356	18896308	ss3	ss5	E15	E15	49	1.30993e-06	4.61712e-08	0.679414	4.28	4.62	NA	UP	UP	na	cartilage oligomeric matrix protein	FALSE
COMP	1311	NM_000095	chr19	-	18896661	18896483	ss3	ss5	E14	E14	179	1.62719e-07	3.63027e-10	0.897925	4.62	4.87	NA	UP	UP	na	cartilage oligomeric matrix protein	FALSE
COMP	1311	NM_000095	chr19	-	18896956	18896775	ss3	ss5	E13	E13	182	2.90396e-06	1.42355e-08	0.654918	4.59	4.82	NA	UP	UP	na	cartilage oligomeric matrix protein	FALSE
COMP	1311	NM_000095	chr19	-	18897101	18897049	ss3	ss5	E12	E12	53	1.56968e-05	1.06305e-07	0.339971	4.32	4.56	NA	UP	UP	na	cartilage oligomeric matrix protein	FALSE
COMP	1311	NM_000095	chr19	-	18897460	18897342	ss3	ss5	E11	E11	119	1.26668e-07	9.02972e-09	0.091316	4.73	5.02	NA	UP	UP	na	cartilage oligomeric matrix protein	FALSE
COMP	1311	NM_000095	chr19	-	18898372	18898300	ss3	ss5		E10	73	3.98127e-06	5.05352e-07	0.802252	2.95	3.42	NA	UP	UP	na	cartilage oligomeric matrix protein	FALSE
COMP	1311	NM_000095	chr19	-	18899128	18899021	ss3	ss5	E9	E9	108	1.47536e-08	7.33753e-10	0.555592	6.15	6.51	NA	UP	UP	na	cartilage oligomeric matrix protein	FALSE
COMP	1311	NM_000095	chr19	-	18899323	18899219	ss3	ss5	E8	E8	105	2.93291e-06	1.55581e-06	0.377556	4.9	5.24	NA	UP	UP	na	cartilage oligomeric matrix protein	FALSE
COMP	1311	NM_000095	chr19	-	18899559	18899401	ss3	ss5	E7	E7	159	2.17172e-07	1.03991e-07	0.684167	6.84	7.05	NA	UP	UP	na	cartilage oligomeric matrix protein	FALSE
COMP	1311	NM_000095	chr19	-	18899722	18899648	ss3	ss5	E6	E6	75	4.81765e-06	1.51894e-07	0.456091	5.3	5.62	NA	UP	UP	na	cartilage oligomeric matrix protein	FALSE
COMP	1311	NM_000095	chr19	-	18900106	18899969	ss3	ss5	E5	E5	138	2.07373e-08	1.1139e-09	1	7.59	7.91	NA	UP	UP	na	cartilage oligomeric matrix protein	FALSE
COMP	1311	NM_000095	chr19	-	18900923	18900751	ss3	ss5	E4	E4	173	2.00785e-06	1.11354e-08	0.970439	4.95	5.23	NA	UP	UP	na	cartilage oligomeric matrix protein	FALSE
COMP	1311	NM_000095	chr19	-	18901422	18901371	ss3	ss5	E3	E3	52	7.51259e-06	2.50659e-10	0.36964	5.25	5.68	NA	UP	UP	na	cartilage oligomeric matrix protein	FALSE
COMP	1311	NM_000095	chr19	-	18901744	18901659	ss3	ss5	E2	E2	86	1.01138e-06	5.77526e-08	0.441624	5.13	5.47	NA	UP	UP	na	cartilage oligomeric matrix protein	FALSE
COX7A2L	9167	NM_001319036	chr2	-	42596097	42596008	ts	ss5	E1	E1	90	2.58174e-05	6.0438e-06	0.0778099	-2.44	-2.92	-2.49	DN	DN	NC	cytochrome c oxidase subunit 7A2 like	TRUE
CPLX1	10815	NM_006651	chr4	-	798917	787741	ss3	ss5			11177	0.000392951	1.64743e-06	NA	1.17	2.13	NA	UP	UP	na	complexin 1	FALSE
CPNE5	57699	NM_020939	chr6	-	36709527	36708555	ss3	te		E21	973	1.5926e-10	2.68595e-19	NA	-1.33	-2.15	NA	DN	DN	na	copine 5	TRUE
CPNE5	57699	NM_020939	chr6	-	36711539	36711466	ss3	ss5	E20	E20	74	1.59327e-08	5.2956e-12	0.825284	-1.38	-2.07	-0.23	DN	DN	NC	copine 5	FALSE
CPNE5	57699	NM_020939	chr6	-	36712102	36712045	ss3	ss5	E19	E19	58	1.87019e-05	7.03594e-10	0.591853	-1.26	-2.03	0.11	DN	DN	NC	copine 5	FALSE
CPNE5	57699	NM_020939	chr6	-	36712927	36712825	ss3	ss5	E18	E18	103	1.16815e-05	1.58484e-10	0.627436	-1.22	-1.97	0.4	DN	DN	NC	copine 5	FALSE
CPNE5	57699	NM_020939	chr6	-	36713292	36713165	ss3	ss5	E17	E17	128	6.61853e-08	1.78566e-11	0.246986	-1.56	-1.97	0.49	DN	DN	NC	copine 5	FALSE
CPNE5	57699	NM_020939	chr6	-	36713992	36713921	ss3	ss5			72	3.4453e-06	3.6295e-08	NA	-2.06	-2.3	NA	DN	DN	na	copine 5	FALSE
CPNE5	57699	NM_020939	chr6	-	36714354	36714173	ss3	ss5	E16	E16	182	4.29448e-06	1.96673e-10	0.773825	-1.36	-1.99	-0.02	DN	DN	NC	copine 5	FALSE
CPNE5	57699	NM_020939	chr6	-	36716044	36715998	ss3	ss5	E15	E15	47	3.63219e-06	1.66917e-11	0.752459	-1.45	-2.13	0.18	DN	DN	NC	copine 5	FALSE
CPNE5	57699	NM_020939	chr6	-	36720872	36720811	ss3	ss5	E14	E14	62	3.20677e-05	2.10385e-11	0.379808	-1.26	-2.13	-0.69	DN	DN	NC	copine 5	FALSE
CPNE5	57699	NM_020939	chr6	-	36724075	36724022	ss3	ss5	E13	E13	54	7.76756e-07	7.06934e-11	0.583159	-1.53	-2.04	-0.45	DN	DN	NC	copine 5	FALSE
CPNE6	9362	NM_001280558	chr14	+	24543500	24543574	ss3	ss5	E6	E6	75	9.49524e-06	1.53333e-06	0.175948	-3.21	-2.85	-13.02	DN	DN	NC	copine 6	FALSE
CPNE7	27132	NM_014427	chr16	+	89643998	89644129	ss3	ss5		E2	132	8.05489e-08	5.33519e-10	NA	3.94	3.84	NA	UP	UP	na	copine 7	FALSE
CPNE7	27132	NM_014427	chr16	+	89645265	89645404	ss3	ss5	E3	E3	140	2.5583e-05	1.27106e-05	0.327214	3.48	3.33	1.12	UP	UP	NC	copine 7	FALSE
CPNE7	27132	NM_014427	chr16	+	89648818	89648901	ss3	ss5			84	9.30606e-07	4.44091e-08	NA	5.58	5.81	NA	UP	UP	na	copine 7	FALSE
CPNE7	27132	NM_014427	chr16	+	89649852	89649936	ss3	ss5	E4	E4	85	1.38004e-05	1.32751e-08	1	3.81	3.87	-0.15	UP	UP	NC	copine 7	FALSE
CPNE7	27132	NM_014427	chr16	+	89650105	89650179	ss3	ss5	E5	E5	75	7.81504e-08	1.08907e-12	0.512277	3.57	3.63	0.42	UP	UP	NC	copine 7	FALSE
CPNE7	27132	NM_014427	chr16	+	89650436	89650510	ss3	ss5	E6	E6	75	1.66142e-10	3.4526e-13	0.331456	3.87	3.85	-0.61	UP	UP	NC	copine 7	FALSE
CPNE7	27132	NM_014427	chr16	+	89651182	89651265	ss3	ss5	E7	E7	84	5.0266e-08	6.02169e-10	0.354934	3.51	3.54	0.28	UP	UP	NC	copine 7	FALSE
CPNE7	27132	NM_014427	chr16	+	89651872	89651961	ss3	ss5	E8	E8	90	1.83978e-05	7.64287e-10	0.764036	3.56	3.62	0.01	UP	UP	NC	copine 7	FALSE
CPNE7	27132	NM_014427	chr16	+	89652095	89652193	ss3	ss5	E9	E9	99	1.03528e-07	1.24082e-12	0.0211608	3.89	3.87	0.93	UP	UP	NC	copine 7	FALSE
CPNE7	27132	NM_014427	chr16	+	89653078	89653164	ss3	ss5	E10	E10	87	1.96553e-08	1.94882e-10	0.687631	3.62	3.52	-0.03	UP	UP	NC	copine 7	FALSE
CPNE7	27132	NM_014427	chr16	+	89653459	89653510	ss3	ss5		E11	52	3.67026e-07	2.72335e-10	1	3.76	3.73	0.28	UP	UP	NC	copine 7	FALSE
CPNE7	27132	NM_014427	chr16	+	89653964	89653990	ss3	ss5			27	1.56033e-06	9.86352e-13	NA	3.91	3.84	NA	UP	UP	na	copine 7	FALSE
CPNE7	27132	NM_014427	chr16	+	89654210	89654234	ss3	ss5			25	3.95814e-06	6.97131e-06	NA	4.59	5.21	NA	UP	UP	na	copine 7	FALSE
CPNE7	27132	NM_014427	chr16	+	89654629	89654673	ss3	ss5			45	2.15343e-06	2.63634e-07	NA	5.34	5.33	NA	UP	UP	na	copine 7	FALSE
CPNE7	27132	NM_014427	chr16	+	89655083	89655216	ss3	ss5	E12	E12	134	7.39089e-08	1.62133e-13	0.0180807	3.33	3.64	0.93	UP	UP	NC	copine 7	FALSE
CPNE7	27132	NM_014427	chr16	+	89656305	89656359	ss3	ss5	E13	E13	55	8.26023e-07	7.46863e-13	0.120573	3.2	3.46	1.15	UP	UP	NC	copine 7	FALSE
CPNE7	27132	NM_014427	chr16	+	89657415	89657466	ss3	ss5	E14	E14	52	9.63904e-07	1.0858e-14	0.780327	3.49	3.55	-0.22	UP	UP	NC	copine 7	FALSE
CPNE7	27132	NM_014427	chr16	+	89657624	89657668	ss3	ss5		E15	45	1.1519e-05	7.29676e-09	NA	3.25	3.37	NA	UP	UP	na	copine 7	FALSE
CPNE7	27132	NM_014427	chr16	+	89658606	89658699	ss3	ss5			94	3.66401e-05	0.000120369	NA	2.97	2.49	NA	UP	UP	na	copine 7	FALSE
CPNE7	27132	NM_014427	chr16	+	89660477	89660507	ss3	ss5			31	0.000312385	2.05821e-06	NA	2.64	3.05	NA	UP	UP	na	copine 7	FALSE
CPNE7	27132	NM_014427	chr16	+	89661775	89662011	ss3	ss5	E16	E16	237	2.21855e-06	5.90333e-13	0.0735281	2.89	3	0.45	UP	UP	NC	copine 7	FALSE
CPNE7	27132	NM_014427	chr16	+	89662242	89662332	ss3	ss5			91	1.85622e-05	3.06734e-10	NA	3.59	3.29	NA	UP	UP	na	copine 7	FALSE
CPNE7	27132	NM_014427	chr16	+	89663030	89663654	ce	te	ce	E17	625	5.4756e-09	1.77595e-11	0.000850292	2.21	2.38	0.8	UP	UP	NC	copine 7	TRUE
CPNE9	151835	NM_153635	chr3	+	9758742	9758788	ss3	ss5	E14	E14	47	1.38728e-06	1.30813e-05	0.318933	5.16	5.12	14.42	UP	UP	NC	copine family member 9	FALSE
CRB2	286204	NM_173689	chr9	+	126134456	126134621	ss3	ss5	E9	E9	166	0.000146571	0.000642494	0.0497918	-1.7	-1.02	-0.81	DN	DN	NC	crumbs 2, cell polarity complex component	FALSE
CRB2	286204	NM_173689	chr9	+	126135413	126136199	ss3	ss5	E10	E10	787	1.19533e-05	8.98219e-11	0.00115393	-1.28	-1.57	-1.41	DN	DN	NC	crumbs 2, cell polarity complex component	FALSE
CRB2	286204	NM_173689	chr9	+	126137496	126137622	ss3	ss5	E12	E12	127	0.00745585	0.000335457	0.000952745	-1	-1.3	-2.96	NC	DN	DN	crumbs 2, cell polarity complex component	FALSE
CRB3	92359	NM_174881	chr19	+	6464258	6464361	ss3	ss5		E1	104	1.59422e-08	8.59881e-09	NA	1.01	1.18	NA	UP	UP	na	crumbs 3, cell polarity complex component	FALSE
CRYZL1	9946	NM_145858	chr21	-	34959908	34959828	ss3	ss5			81	1.9943e-05	1.37774e-06	NA	1.17	1.21	NA	UP	UP	na	crystallin zeta like 1	FALSE
CRYZL1	9946	NM_145858	chr21	-	34961339	34960627	ss3	ss5			713	2.09265e-10	1.44362e-11	NA	1.32	1.45	NA	UP	UP	na	crystallin zeta like 1	FALSE
CTDSP1	58190	NM_001206878	chr2	+	219259355	219259508	ss3	ss5			154	1.01304e-08	3.54046e-12	NA	3.03	4.12	NA	UP	UP	na	CTD small phosphatase 1	FALSE
CTHRC1	115908	NM_138455	chr8	+	104389492	104389536	ss3	ss5			45	9.49389e-05	1.01923e-06	NA	-2.9	-4.29	NA	DN	DN	na	collagen triple helix repeat containing 1	FALSE
CUBN	8029	NM_001081	chr10	-	16871039	16870804	ss3	ss5	E66	E66	236	0.000163132	1.64069e-05	0.716763	1.27	1.32	0.5	UP	UP	NC	cubilin	FALSE
CYP4F24P	388514	NR_033864	chr19	-	15871707	15871625	ss3	ss5	E9	E9	83	3.56696e-06	1.27624e-11	1	-1.56	-1.91	-0.73	DN	DN	NC	cytochrome P450 family 4 subfamily F member 24, pseudogene	FALSE
CYP4F24P	388514	NR_033864	chr19	-	15883684	15883432	ss3	ss5	E4	E4	253	0.00016802	1.17229e-08	0.213426	-1.11	-1.76	-1.85	DN	DN	NC	cytochrome P450 family 4 subfamily F member 24, pseudogene	FALSE
CYP4F24P	388514	NR_033864	chr19	-	15885147	15885094	ss3	ss5	E2	E2	54	2.10742e-05	6.19363e-10	0.491425	-1.62	-1.55	0.56	DN	DN	NC	cytochrome P450 family 4 subfamily F member 24, pseudogene	FALSE
CYTOR	112597	NR_024204	chr2	+	87777641	87777749	ss3	ss5	E2	E2	109	6.94495e-08	8.9149e-09	0.139082	-1.88	-2.13	-1.52	DN	DN	NC	cytoskeleton regulator RNA	FALSE
CYTOR	112597	NR_024204	chr2	+	87782639	87787137	ss3	ss5			4499	4.50515e-08	3.93694e-11	NA	-1.94	-2.22	NA	DN	DN	na	cytoskeleton regulator RNA	FALSE
CZ1P-ASNS	107986827	NR_147989	chr7	-	97501308	97501031	ss3	ss5		NM_133436:E1	278	0.000104491	0.000455055	NA	1.14	1.14	NA	UP	UP	na	CZ1P-ASNS readthrough	FALSE
CZ1P-ASNS	107986827	NR_147989	chr7	-	97598364	97598317	ss3	ss5			48	2.44448e-06	3.09622e-13	NA	1.22	1.64	NA	UP	UP	na	CZ1P-ASNS readthrough	FALSE
DDN-AS1	105369758	NR_147178	chr12	+	49392130	49392473	ts	ss5	E1	E1	344	1.63155e-07	8.3748e-10	NA	3.51	3.51	NA	UP	UP	na	DDN and PRKAG1 antisense RNA 1	TRUE
DDN	23109	NM_015086	chr12	-	49390522	49388933	ce	te	ce	E2	1590	2.39777e-06	7.46962e-09	NA	3.16	3.74	NA	UP	UP	na	dendrin	TRUE
DENND2C	163259	NM_001256404	chr1	-	115216370	115216260	ss3	ss5	NM_001172626:E14	NM_001172626:E14	111	1.73077e-08	1.35714e-14	NA	-2.51	-3.36	NA	DN	DN	na	DENN domain containing 2C	FALSE
DENND2C	163259	NM_001256404	chr1	-	115216703	115216530	ss3	ss5	NM_001172626:E13	NM_001172626:E13	174	3.02214e-06	1.3963e-11	NA	-2.03	-3.2	NA	DN	DN	na	DENN domain containing 2C	FALSE
DGKD	8527	NM_152879	chr2	+	234298575	234298687	ss3	ss5			113	8.8767e-06	6.00216e-05	NA	-2.12	-1.97	NA	DN	DN	na	diacylglycerol kinase delta	FALSE
DGKG	1608	NM_001346	chr3	-	186006669	186006499	ss3	ss5	E6	E6	171	0.00011428	6.34671e-05	0.555807	-1.31	-1.61	-1.07	DN	DN	NC	diacylglycerol kinase gamma	FALSE
DGKG	1608	NM_001346	chr3	-	186016018	186015853	ss3	ss5	E4	E4	166	0.121134	0.000207736	0.000632948	-0.52	-1.66	-2.57	NC	DN	DN	diacylglycerol kinase gamma	FALSE
DHDH	27294	NM_014475	chr19	+	49442706	49442958	ss3	ss5	E4	E4	253	0.000648613	0.000113016	0.000349522	1.21	0.78	1.58	UP	NC	UP	dihydrodiol dehydrogenase	FALSE
DIXDC1	85458	NM_001037954	chr11	+	111807927	111808223	ts	cs	E1	cs	297	0.00445533	7.12476e-05	3.08392e-10	0.74	1.24	2.84	NC	UP	UP	DIX domain containing 1	TRUE
DLEU1	10301	NR_109974	chr13	+	50964334	50964427	ss3	ss5	E3	E3	94	4.82585e-05	9.98987e-07	0.48461	1.5	1.5	-0.19	UP	UP	NC	deleted in lymphocytic leukemia 1 (non-protein coding)	FALSE
DLEU1	10301	NR_109974	chr13	+	50989225	50989338	ss3	ss5			114	2.55966e-06	1.019e-07	NA	1.62	1.48	NA	UP	UP	na	deleted in lymphocytic leukemia 1 (non-protein coding)	FALSE
DLEU1	10301	NR_109974	chr13	+	51007549	51007686	ss3	ss5	E4	E4	138	0.000148433	1.05293e-06	0.0176577	1.19	1.16	0.7	UP	UP	NC	deleted in lymphocytic leukemia 1 (non-protein coding)	FALSE
DMD	1756	NM_000109	chrX	-	32482816	32482703	ss3	ss5	E24	E24	114	0.181219	5.86788e-07	0.00023068	-0.19	-2.77	-2.26	NC	DN	DN	dystrophin	FALSE
DNAAF4-CCPG1	100533483	NR_037923	chr15	-	55724800	55724695	ss3	ss5	E8	E8	106	0.0007754	0.000719853	0.0135331	1.63	1.89	1.52	UP	UP	NC	DNAAF4-CCPG1 readthrough (NMD candidate)	FALSE
DNAAF4-CCPG1	100533483	NR_037923	chr15	-	55727256	55727103	ss3	ss5	E7	E7	154	0.000495595	1.76324e-06	0.21238	1.93	2.04	0.74	UP	UP	NC	DNAAF4-CCPG1 readthrough (NMD candidate)	FALSE
DNAAF4-CCPG1	100533483	NR_037923	chr15	-	55759359	55759128	ss3	ss5	E4	E4	232	3.51549e-06	0.000512556	0.0334185	2.13	1.81	1.69	UP	UP	NC	DNAAF4-CCPG1 readthrough (NMD candidate)	FALSE
DNAAF4-CCPG1	100533483	NR_037923	chr15	-	55783454	55783321	ss3	ss5	E3	E3	134	1.85981e-07	9.29222e-06	0.0681105	2.06	1.91	1.35	UP	UP	NC	DNAAF4-CCPG1 readthrough (NMD candidate)	FALSE
DNAAF4-CCPG1	100533483	NR_037923	chr15	-	55790057	55789910	ss3	ss5	E2	E2	148	1.40436e-06	1.49062e-06	0.0851064	2.18	1.99	0.98	UP	UP	NC	DNAAF4-CCPG1 readthrough (NMD candidate)	FALSE
DNAAF4-CCPG1	100533483	NR_037923	chr15	-	55790782	55790405	ts	ss5	E1	E1	378	4.16966e-07	5.76244e-07	0.255298	1.99	2.03	1.06	UP	UP	NC	DNAAF4-CCPG1 readthrough (NMD candidate)	TRUE
DNAH17	8632	NM_173628	chr17	-	76450787	76450552	ss3	ss5	E64	E64	236	0.000794247	6.72163e-05	NA	4.2	4.37	NA	UP	UP	na	dynein axonemal heavy chain 17	FALSE
DNAH17	8632	NM_173628	chr17	-	76481115	76480950	ss3	ss5	E48	E48	166	3.82724e-05	4.98365e-06	NA	3.51	4.56	NA	UP	UP	na	dynein axonemal heavy chain 17	FALSE
DNAH17	8632	NM_173628	chr17	-	76482215	76482042	ss3	ss5	E46	E46	174	5.59324e-05	0.000101486	NA	4.77	4.96	NA	UP	UP	na	dynein axonemal heavy chain 17	FALSE
DNAH2	146754	NM_020877	chr17	+	7707574	7707703	ss3	ss5	E59		130	8.78779e-06	4.55819e-06	NA	4.59	4.76	NA	UP	UP	na	dynein axonemal heavy chain 2	FALSE
DNAH2	146754	NM_020877	chr17	+	7721961	7722094	ss3	ss5	E70	E70	134	0.000105544	3.17403e-05	0.0489065	2.89	2.79	1.83	UP	UP	NC	dynein axonemal heavy chain 2	FALSE
DNAH3	55567	NM_017539	chr16	-	20963871	20963755	ss3	ss5	E56	E56	117	0.0278806	2.81695e-05	0.000982272	-1	-3.61	-3.74	NC	DN	DN	dynein axonemal heavy chain 3	FALSE
DNM1L	10059	NM_001278464	chr12	+	32858759	32858797	ss3	ss5	E3	E3	39	0.000591416	0.000364559	0.847223	-2.36	-2.55	-0.11	DN	DN	NC	dynamin 1 like	FALSE
DPH6	89978	NM_001141972	chr15	-	35838404	35838343	ts	cs	E1	cs	62	0.000883409	1.57202e-06	0.801878	-1.68	-2.52	-0.07	DN	DN	NC	diphthamine biosynthesis 6	TRUE
DPH6	89978	NM_001141972	chr15	-	35838404	35838343	ts	cs	E1	cs	62	0.000883409	1.57202e-06	0.801878	-1.68	-2.52	-0.07	DN	DN	NC	diphthamine biosynthesis 6	TRUE
DPH6	89978	NM_001141972	chr15	-	35838404	35838343	ts	cs	E1	cs	62	0.000883409	1.57202e-06	0.567782	-1.68	-2.52	-0.27	DN	DN	NC	diphthamine biosynthesis 6	TRUE
DPH6	89978	NM_001141972	chr15	-	35838404	35838343	ts	cs	E1	cs	62	0.000883409	1.57202e-06	0.567782	-1.68	-2.52	-0.27	DN	DN	NC	diphthamine biosynthesis 6	TRUE
DPH6	89978	NM_001141972	chr15	-	35838404	35838343	ts	cs	E1	cs	62	0.000883409	1.57202e-06	0.567782	-1.68	-2.52	-0.27	DN	DN	NC	diphthamine biosynthesis 6	TRUE
DPH6	89978	NM_001141972	chr15	-	35838404	35838343	ts	cs	E1	cs	62	0.000883409	1.57202e-06	0.567782	-1.68	-2.52	-0.27	DN	DN	NC	diphthamine biosynthesis 6	TRUE
DPH6	89978	NM_001141972	chr15	-	35838404	35838343	ts	cs	E1	cs	62	0.000883409	1.57202e-06	0.801878	-1.68	-2.52	-0.07	DN	DN	NC	diphthamine biosynthesis 6	TRUE
DPH6	89978	NM_001141972	chr15	-	35838404	35838343	ts	cs	E1	cs	62	0.000883409	1.57202e-06	0.801878	-1.68	-2.52	-0.07	DN	DN	NC	diphthamine biosynthesis 6	TRUE
DRD4	1815	NM_000797	chr11	+	637305	637589	ts	ss5	E1	E1	285	3.995e-05	6.47846e-07	0.371953	1.57	2.13	-0.63	UP	UP	NC	dopamine receptor D4	TRUE
DSC3	1825	NM_024423	chr18	-	28574338	28569331	ss3	te	E17	E17	5008	2.10761e-06	9.24453e-08	0.286045	4.4	4.73	NA	UP	UP	na	desmocollin 3	TRUE
DSC3	1825	NM_024423	chr18	-	28581705	28581584	ss3	ss5	E14	E14	122	1.07679e-07	7.13499e-05	0.319113	5	5.2	NA	UP	UP	na	desmocollin 3	FALSE
DSC3	1825	NM_024423	chr18	-	28584332	28584108	ss3	ss5	E13	E13	225	6.35554e-06	9.58154e-08	0.955588	4.35	4.58	NA	UP	UP	na	desmocollin 3	FALSE
DSC3	1825	NM_024423	chr18	-	28587097	28586873	ss3	ss5	E12	E12	225	3.32015e-05	5.67664e-06	0.111321	4.61	4.94	NA	UP	UP	na	desmocollin 3	FALSE
DSC3	1825	NM_024423	chr18	-	28588124	28587982	ss3	ss5	E11	E11	143	2.49396e-05	0.000252344	0.160277	4.99	4.65	NA	UP	UP	na	desmocollin 3	FALSE
DSC3	1825	NM_024423	chr18	-	28588491	28588235	ss3	ss5	E10	E10	257	2.28396e-05	1.93091e-06	0.630072	4.48	4.61	NA	UP	UP	na	desmocollin 3	FALSE
DSC3	1825	NM_024423	chr18	-	28598222	28598037	ss3	ss5	E9	E9	186	2.05766e-07	0.000673748	0.135741	4.36	4.28	NA	UP	UP	na	desmocollin 3	FALSE
DSC3	1825	NM_024423	chr18	-	28598766	28598632	ss3	ss5	E8	E8	135	9.23043e-06	1.00015e-05	0.585378	5.04	4.78	NA	UP	UP	na	desmocollin 3	FALSE
DSC3	1825	NM_024423	chr18	-	28602468	28602302	ss3	ss5	E7	E7	167	1.17193e-06	1.33743e-05	0.158632	4.13	4.31	NA	UP	UP	na	desmocollin 3	FALSE
DSC3	1825	NM_024423	chr18	-	28604459	28604315	ss3	ss5	E6	E6	145	0.000194488	5.37634e-05	0.892161	4.34	4.67	NA	UP	UP	na	desmocollin 3	FALSE
DSC3	1825	NM_024423	chr18	-	28609594	28609475	ss3	ss5	E4	E4	120	1.50752e-07	3.72123e-05	0.208267	5.02	4.78	NA	UP	UP	na	desmocollin 3	FALSE
DSC3	1825	NM_024423	chr18	-	28611138	28610939	ss3	ss5	E3	E3	200	3.2386e-05	3.61334e-07	0.372501	4.73	4.92	NA	UP	UP	na	desmocollin 3	FALSE
DSC3	1825	NM_024423	chr18	-	28612242	28612158	ss3	ss5	E2	E2	85	1.65605e-07	2.02027e-08	1	18.55	20.33	NA	UP	UP	na	desmocollin 3	FALSE
DSC3	1825	NM_024423	chr18	-	28622781	28622627	ts	cs	E1	cs	155	4.47628e-05	5.53006e-06	0.636388	5.48	6.07	NA	UP	UP	na	desmocollin 3	TRUE
DSCAML1	57453	NM_020693	chr11	-	117301749	117301438	ss3	ss5	E32	E32	312	1.42796e-05	1.08574e-05	1	-1.45	-1.43	NA	DN	DN	na	DS cell adhesion molecule like 1	FALSE
DTNB	1838	NM_001351395	chr2	-	25650500	25650404	ss3	ss5	E16	E16	97	8.31601e-08	1.03842e-16	0.562977	-1.58	-2.04	-0.3	DN	DN	NC	dystrobrevin beta	FALSE
DUSP27	92235	NM_001080426	chr1	+	167088486	167088703	ss3	ss5	E5	E5	218	0.000287545	5.40663e-05	0.00191252	6.87	7.28	2.2	UP	UP	NC	dual specificity phosphatase 27, atypical	FALSE
DYNC2H1	79659	NM_001080463	chr11	+	103046964	103047163	ss3	ss5	E37	E37	200	0.000135672	0.000308632	0.839821	-1.39	-1.36	-0.17	DN	DN	NC	dynein cytoplasmic 2 heavy chain 1	FALSE
DYNC2H1	79659	NM_001080463	chr11	+	103068662	103068792	ss3	ss5	E48	E48	131	0.000146091	7.66492e-05	0.707227	-1.31	-1.63	-0.17	DN	DN	NC	dynein cytoplasmic 2 heavy chain 1	FALSE
DYNC2H1	79659	NM_001080463	chr11	+	103086450	103086587	ss3	ss5	E55	E55	138	0.000127575	4.726e-06	0.518518	-1.02	-1.33	-0.03	DN	DN	NC	dynein cytoplasmic 2 heavy chain 1	FALSE
DYNC2H1	79659	NM_001080463	chr11	+	103115980	103116103	ss3	ss5	E66	E66	124	0.000983303	5.09289e-07	0.47229	-1.11	-1.74	0.4	DN	DN	NC	dynein cytoplasmic 2 heavy chain 1	FALSE
DYNC2H1	79659	NM_001080463	chr11	+	103175324	103175449	ss3	ss5	E78	E78	126	1.81031e-05	7.55833e-09	0.854551	-1.07	-1.46	-0.26	DN	DN	NC	dynein cytoplasmic 2 heavy chain 1	FALSE
DYNC2H1	79659	NM_001080463	chr11	+	103339317	103339433	ss3	ss5	E89	E89	117	7.3232e-06	6.02016e-06	0.711089	-1.14	-1.19	-0.46	DN	DN	NC	dynein cytoplasmic 2 heavy chain 1	FALSE
DYNLRB1	83658	NM_001281729	chr20	+	33121328	33121409	ss3	ss5			82	2.6532e-05	2.12248e-07	NA	-1.32	-1.49	NA	DN	DN	na	dynein light chain roadblock-type 1	FALSE
DZIP3	9666	NM_014648	chr3	+	108308337	108308416	ts	ss5	E1		80	1.73832e-05	4.52906e-12	NA	2.43	3.32	NA	UP	UP	na	DAZ interacting zinc finger protein 3	TRUE
DZIP3	9666	NM_014648	chr3	+	108326936	108327005	ss3	ss5	E3	E3	70	2.37204e-08	3.29007e-15	0.219056	1.55	2.1	0.29	UP	UP	NC	DAZ interacting zinc finger protein 3	FALSE
DZIP3	9666	NM_014648	chr3	+	108330021	108330176	ss3	ss5	E4	E4	156	9.39543e-09	1.84624e-20	0.947466	1.49	1.94	-0.01	UP	UP	NC	DAZ interacting zinc finger protein 3	FALSE
DZIP3	9666	NM_014648	chr3	+	108335463	108335504	ss3	ss5		E5	42	0.000631536	9.4699e-05	NA	1.1	1.34	NA	UP	UP	na	DAZ interacting zinc finger protein 3	FALSE
DZIP3	9666	NM_014648	chr3	+	108343291	108343371	ss3	ss5	E6	E6	81	7.53268e-06	4.60118e-13	0.633727	1.33	1.99	0.1	UP	UP	NC	DAZ interacting zinc finger protein 3	FALSE
DZIP3	9666	NM_014648	chr3	+	108344692	108344816	ss3	ss5	E7	E7	125	2.35373e-06	5.13424e-16	0.737303	1.29	2.03	0.05	UP	UP	NC	DAZ interacting zinc finger protein 3	FALSE
DZIP3	9666	NM_014648	chr3	+	108347909	108348023	ss3	ss5	E8	E8	115	1.9607e-05	9.08757e-15	0.939054	1.15	1.83	0	UP	UP	NC	DAZ interacting zinc finger protein 3	FALSE
DZIP3	9666	NM_014648	chr3	+	108351800	108351919	ss3	ss5	E9	E9	120	1.10841e-05	4.07083e-14	0.449048	1.26	1.87	0.03	UP	UP	NC	DAZ interacting zinc finger protein 3	FALSE
DZIP3	9666	NM_014648	chr3	+	108353718	108353805	ss3	ss5	E10		88	1.76063e-06	6.77311e-13	NA	1.54	2.18	NA	UP	UP	na	DAZ interacting zinc finger protein 3	FALSE
DZIP3	9666	NM_014648	chr3	+	108355463	108355555	ss3	ss5	E11	E11	93	1.26112e-07	4.90309e-14	0.412863	1.47	2.02	0.17	UP	UP	NC	DAZ interacting zinc finger protein 3	FALSE
DZIP3	9666	NM_014648	chr3	+	108356343	108356395	ss3	ss5	E12	E12	53	3.60259e-08	9.30324e-19	0.818065	1.45	2.1	-0.07	UP	UP	NC	DAZ interacting zinc finger protein 3	FALSE
DZIP3	9666	NM_014648	chr3	+	108361285	108361361	ss3	ss5	E13	E13	77	1.3455e-06	1.01129e-21	0.84874	1.4	2.1	-0.05	UP	UP	NC	DAZ interacting zinc finger protein 3	FALSE
DZIP3	9666	NM_014648	chr3	+	108363011	108363628	ss3	ss5	E14	E14	618	6.63535e-09	4.31076e-22	0.977937	1.46	2.09	-0.1	UP	UP	NC	DAZ interacting zinc finger protein 3	FALSE
DZIP3	9666	NM_014648	chr3	+	108365464	108365496	ss3	ss5	E15	E15	33	4.17984e-07	1.1904e-19	0.629013	1.38	2	-0.22	UP	UP	NC	DAZ interacting zinc finger protein 3	FALSE
DZIP3	9666	NM_014648	chr3	+	108366790	108366959	ss3	ss5	E16	E16	170	2.49384e-07	3.0555e-17	0.93694	1.5	1.97	-0.11	UP	UP	NC	DAZ interacting zinc finger protein 3	FALSE
DZIP3	9666	NM_014648	chr3	+	108367765	108367809	ss3	ss5	E17	E17	45	2.19099e-07	1.99343e-11	0.00529118	1.51	1.73	0.87	UP	UP	NC	DAZ interacting zinc finger protein 3	FALSE
DZIP3	9666	NM_014648	chr3	+	108369984	108370009	ss3	ss5	E18	E18	26	3.75673e-08	2.04236e-15	0.849848	1.55	1.85	0.03	UP	UP	NC	DAZ interacting zinc finger protein 3	FALSE
DZIP3	9666	NM_014648	chr3	+	108372992	108373157	ss3	ss5	E19	E19	166	5.58358e-09	4.6021e-14	0.367103	1.41	1.88	0.11	UP	UP	NC	DAZ interacting zinc finger protein 3	FALSE
DZIP3	9666	NM_014648	chr3	+	108380724	108380819	ss3	ss5	E20	E20	96	1.54019e-07	1.31282e-16	0.864552	1.47	2.03	-0.05	UP	UP	NC	DAZ interacting zinc finger protein 3	FALSE
DZIP3	9666	NM_014648	chr3	+	108380977	108381104	ss3	ss5	E21	E21	128	3.8664e-10	6.74625e-18	0.56161	1.57	2.03	0.07	UP	UP	NC	DAZ interacting zinc finger protein 3	FALSE
DZIP3	9666	NM_014648	chr3	+	108388528	108388596	ss3	ss5	E22	E22	69	3.19808e-06	2.05112e-14	0.810276	1.34	1.86	0.05	UP	UP	NC	DAZ interacting zinc finger protein 3	FALSE
DZIP3	9666	NM_014648	chr3	+	108391407	108391503	ss3	ss5	E23	E23	97	9.48865e-06	2.51001e-11	0.344995	1.35	1.59	0.15	UP	UP	NC	DAZ interacting zinc finger protein 3	FALSE
DZIP3	9666	NM_014648	chr3	+	108392925	108393028	ss3	ss5	E24	E24	104	4.675e-07	3.56975e-15	0.62085	1.38	1.98	0.08	UP	UP	NC	DAZ interacting zinc finger protein 3	FALSE
DZIP3	9666	NM_014648	chr3	+	108394633	108394720	ss3	ss5	E25	E25	88	2.4872e-07	2.87723e-17	0.123175	1.3	1.81	0.37	UP	UP	NC	DAZ interacting zinc finger protein 3	FALSE
DZIP3	9666	NM_014648	chr3	+	108396344	108396445	ss3	ss5	E26	E26	102	4.62205e-07	1.61811e-17	0.682987	1.27	2.02	-0.21	UP	UP	NC	DAZ interacting zinc finger protein 3	FALSE
DZIP3	9666	NM_014648	chr3	+	108403063	108403188	ss3	ss5	E27	E27	126	1.10158e-08	6.04659e-14	0.647688	1.36	2.01	0.05	UP	UP	NC	DAZ interacting zinc finger protein 3	FALSE
DZIP3	9666	NM_014648	chr3	+	108405292	108405431	ss3	ss5	E28	E28	140	2.00645e-07	7.95838e-15	0.69895	1.42	1.93	-0.28	UP	UP	NC	DAZ interacting zinc finger protein 3	FALSE
DZIP3	9666	NM_014648	chr3	+	108406823	108406943	ss3	ss5	E29	E29	121	7.22136e-07	2.59484e-19	0.953918	1.4	2.06	-0.06	UP	UP	NC	DAZ interacting zinc finger protein 3	FALSE
DZIP3	9666	NM_014648	chr3	+	108407500	108407583	ss3	ss5		E30	84	9.75132e-06	2.87396e-12	NA	1.5	2.6	NA	UP	UP	na	DAZ interacting zinc finger protein 3	FALSE
DZIP3	9666	NM_014648	chr3	+	108407670	108407771	ss3	ss5	E31	E31	102	6.6646e-08	1.90882e-12	0.667625	1.48	1.88	0.18	UP	UP	NC	DAZ interacting zinc finger protein 3	FALSE
DZIP3	9666	NM_014648	chr3	+	108412207	108413693	ss3	te	E33	E33	1487	1.06441e-05	7.78939e-16	0.433767	1.2	2	0.11	UP	UP	NC	DAZ interacting zinc finger protein 3	TRUE
EEF1AKMT4-ECE2	110599583	NM_014693	chr3	+	183994680	183994815	ss3	ss5	E3	E3	136	0.00072188	2.58033e-10	0.635265	-2.44	-19.39	-0.58	DN	DN	NC	EEF1AKMT4-ECE2 readthrough	FALSE
EEF1AKMT4-ECE2	110599583	NM_014693	chr3	+	183995039	183995254	ss3	ss5	E4	E4	216	0.00637853	7.30011e-12	1.14102e-05	-1.59	-19.53	-30.18	NC	DN	DN	EEF1AKMT4-ECE2 readthrough	FALSE
EEF1AKMT4-ECE2	110599583	NM_014693	chr3	+	183995955	183996101	ss3	ss5	E6	E6	147	0.0132319	3.30144e-09	0.000502703	-1.49	-19.06	-4.16	NC	DN	DN	EEF1AKMT4-ECE2 readthrough	FALSE
EEF1AKMT4-ECE2	110599583	NM_014693	chr3	+	184003266	184003380	ss3	ss5	E10	E10	115	4.45075e-05	2.63065e-11	0.066362	-2.96	-6.14	-26.75	DN	DN	NC	EEF1AKMT4-ECE2 readthrough	FALSE
EEF1AKMT4-ECE2	110599583	NM_014693	chr3	+	184005625	184005735	ss3	ss5	E11	E11	111	0.000110949	4.40782e-10	0.131023	-3.2	-19.57	-2.22	DN	DN	NC	EEF1AKMT4-ECE2 readthrough	FALSE
EEF1AKMT4-ECE2	110599583	NM_014693	chr3	+	184008345	184008455	ss3	ss5	E15	E15	111	2.97193e-05	1.22266e-05	0.00213253	-3.29	-4.45	-3.84	DN	DN	NC	EEF1AKMT4-ECE2 readthrough	FALSE
EHF	26298	NM_012153	chr11	+	34663612	34663712	ss3	ss5			101	1.37024e-06	2.03872e-13	NA	-1.17	-1.49	NA	DN	DN	na	ETS homologous factor	FALSE
EHMT1	79813	NM_024757	chr9	+	140678558	140682751	ss3	ss5			4194	6.53314e-09	3.78849e-11	NA	-1.09	-1.3	NA	DN	DN	na	euchromatic histone lysine methyltransferase 1	FALSE
EIF3C	8663	NM_001199142	chr16	-	28403463	28403356	ss3	ss5	E9	E9	108	4.76184e-05	4.5816e-05	NA	1.13	1.21	NA	UP	UP	na	eukaryotic translation initiation factor 3 subunit C	FALSE
EIF3CL	728689	NM_001317856	chr16	-	28403463	28403301	ss3	ss5	E9	E9	163	3.73699e-06	2.44468e-06	NA	1.37	1.49	NA	UP	UP	na	eukaryotic translation initiation factor 3 subunit C like	FALSE
EIF3CL	728689	NM_001317856	chr16	-	28412286	28412180	ss3	ss5		E5	107	0.000432464	3.21709e-06	NA	1.31	1.65	NA	UP	UP	na	eukaryotic translation initiation factor 3 subunit C like	FALSE
EIF3CL	728689	NM_001317856	chr16	-	28412640	28412528	ss3	ss5		E4	113	1.85952e-05	2.36845e-06	NA	1.43	1.26	NA	UP	UP	na	eukaryotic translation initiation factor 3 subunit C like	FALSE
EIF3K	27335	NM_001308393	chr19	+	39109712	39109863	ts	ss5	E1	n	152	1.64589e-09	1.59403e-16	NA	1.79	2.01	NA	UP	UP	na	eukaryotic translation initiation factor 3 subunit K	TRUE
ELAVL3	1995	NM_032281	chr19	-	11565340	11562143	ce	te	ce	E7	3198	8.55952e-05	1.30658e-16	NA	-1.29	-3.93	NA	DN	DN	na	ELAV like RNA binding protein 3	TRUE
ELAVL3	1995	NM_032281	chr19	-	11577090	11576987	ss3	ss5	E3	E3	104	0.000380267	1.01253e-05	NA	-2.32	-16.32	NA	DN	DN	na	ELAV like RNA binding protein 3	FALSE
ELK2AP	2003	NR_046211	chr14	-	106135966	106135914	ss3	te		E3	53	3.45619e-07	1.56342e-11	NA	1.34	2.58	NA	UP	UP	na	ELK2A, member of ETS oncogene family, pseudogene	TRUE
ENPP6	133121	NM_153343	chr4	-	185033962	185033825	ss3	ss5	E6	E6	138	1.29464e-07	1.02777e-07	0.960752	-1.03	-1.05	0.75	DN	DN	NC	ectonucleotide pyrophosphatase/phosphodiesterase 6	FALSE
ENPP6	133121	NM_153343	chr4	-	185039053	185038912	ss3	ss5	E4	E4	142	2.09339e-06	1.23074e-08	0.84793	-1.18	-1.98	-0.74	DN	DN	NC	ectonucleotide pyrophosphatase/phosphodiesterase 6	FALSE
ENPP6	133121	NM_153343	chr4	-	185045425	185045314	ss3	ss5	E3	E3	112	3.62208e-06	9.41401e-06	1	-1.36	-1.12	-0.66	DN	DN	NC	ectonucleotide pyrophosphatase/phosphodiesterase 6	FALSE
ENPP6	133121	NM_153343	chr4	-	185074886	185074707	ss3	ss5	E2	E2	180	3.51995e-06	4.02509e-08	0.275477	-1.02	-1.54	-1.68	DN	DN	NC	ectonucleotide pyrophosphatase/phosphodiesterase 6	FALSE
EPB41L1	2036	NM_001258329	chr20	+	34710141	34710253	ss3	ss5			113	1.66764e-07	0.000490398	NA	-2.77	-1.72	NA	DN	DN	na	erythrocyte membrane protein band 4.1 like 1	FALSE
EPB41L2	2037	NM_001350299	chr6	-	131201346	131201284	ss3	ss5	E13	E13	63	8.49784e-05	1.88884e-07	0.00820597	-1.13	-1.56	-1.29	DN	DN	NC	erythrocyte membrane protein band 4.1 like 2	FALSE
EPB41L3	23136	NM_012307	chr18	-	5544309	5543912	ts	ss5	E1	E1	398	1.46337e-07	6.41172e-13	0.626003	1.49	1.89	-0.6	UP	UP	NC	erythrocyte membrane protein band 4.1 like 3	TRUE
EPB41L5	57669	NM_001330310	chr2	+	120925456	120925583	ss3	ss5	E24	E24	128	3.49914e-05	9.18368e-05	0.773847	1.92	1.72	0.24	UP	UP	NC	erythrocyte membrane protein band 4.1 like 5	FALSE
EPHA10	284656	NM_001099439	chr1	-	38200302	38200252	ss3	ss5			51	0.000965528	0.000446633	NA	-1.56	-1.57	NA	DN	DN	na	EPH receptor A10	FALSE
ERG	2078	NM_001243432	chr21	-	39956869	39956768	ss3	ss5	E2	E2	102	0.00106624	2.20877e-05	0.000381089	2.02	2.14	2.68	NC	UP	UP	ERG, ETS transcription factor	FALSE
ESAM	90952	NM_138961	chr11	-	124620693	124620610	ss3	ss5		NM_014312:E3	84	0.000431923	6.56877e-20	NA	-1.03	-2.36	NA	DN	DN	na	endothelial cell adhesion molecule	FALSE
ESAM	90952	NM_138961	chr11	-	124621132	124621006	ss3	ss5			127	0.000722983	9.00234e-13	NA	-1.13	-2.2	NA	DN	DN	na	endothelial cell adhesion molecule	FALSE
ESAM	90952	NM_138961	chr11	-	124621476	124621388	ss3	ss5	NM_014312:E2		89	0.000368815	2.70952e-21	NA	-1.07	-2.48	NA	DN	DN	na	endothelial cell adhesion molecule	FALSE
ESAM	90952	NM_138961	chr11	-	124632223	124632051	ts	cs	E1	cs	173	1.91468e-06	2.97195e-15	0.910678	1.01	1.36	0.65	UP	UP	NC	endothelial cell adhesion molecule	TRUE
ESF1	51575	NM_001276380	chr20	-	13765579	13765526	ts	ss5	E1	E1	54	1.77866e-05	1.44078e-06	0.00484149	-2.36	-2.65	-2.25	DN	DN	NC	ESF1 nucleolar pre-rRNA processing protein homolog	TRUE
ESPL1	9700	NM_012291	chr12	+	53662808	53663869	ss3	ss5	E3	E3	1062	0.000936379	2.0942e-06	0.191822	1.35	1.6	0.31	UP	UP	NC	extra spindle pole bodies like 1, separase	FALSE
ESPL1	9700	NM_012291	chr12	+	53670404	53670643	ss3	ss5	E8	E8	240	7.99544e-05	3.7328e-07	0.20244	1.55	1.68	0.38	UP	UP	NC	extra spindle pole bodies like 1, separase	FALSE
ESPL1	9700	NM_012291	chr12	+	53670867	53671011	ss3	ss5	E9	E9	145	0.000987837	7.74842e-06	0.54888	1.53	1.75	-0.19	UP	UP	NC	extra spindle pole bodies like 1, separase	FALSE
ESPN	83715	NM_031475	chr1	+	6510504	6510530	ss3	ss5			27	0.000316172	1.64312e-05	NA	1.58	1.88	NA	UP	UP	na	espin	FALSE
ESR2	2100	NM_001291712	chr14	-	64727466	64727167	ss3	ss5	E10	E10	300	1.11433e-05	6.92856e-10	0.229144	-1.05	-1.92	-0.3	DN	DN	NC	estrogen receptor 2	FALSE
ESR2	2100	NM_001291712	chr14	-	64804247	64804119	ss3	ss5			129	0.00042872	3.11762e-05	NA	3.64	4.29	NA	UP	UP	na	estrogen receptor 2	FALSE
ETS1	2113	NM_001143820	chr11	-	128426330	128426186	ss3	ss5	E3	E3	145	1.3865e-05	3.72507e-09	0.548764	1.51	1.36	0.89	UP	UP	NC	ETS proto-oncogene 1, transcription factor	FALSE
ETV4	2118	NM_001079675	chr17	-	41620414	41620339	ss3	ss5			76	1.423e-05	5.43652e-06	NA	3.11	2.13	NA	UP	UP	na	ETS variant 4	FALSE
ETV4	2118	NM_001079675	chr17	-	41622379	41622343	ss3	ss5		E4	37	1.37708e-06	1.03572e-08	NA	1.81	1.86	NA	UP	UP	na	ETS variant 4	FALSE
EVPLL	645027	NM_001145127	chr17	+	18284681	18284835	ss3	ss5	E3	E3	155	1.35852e-09	1.99616e-08	0.00325907	2.6	1.87	1.09	UP	UP	NC	envoplakin like	FALSE
EXD3	54932	NM_017820	chr9	-	140201401	140201346	ce	te	ce	E22	56	0.000315624	0.000481023	0.729749	-1.41	-1.56	0.48	DN	DN	NC	exonuclease 3'-5' domain containing 3	TRUE
EXD3	54932	NM_017820	chr9	-	140243983	140243834	ss3	ss5	E15		150	6.96009e-06	7.36878e-05	NA	-1.01	-1.12	NA	DN	DN	na	exonuclease 3'-5' domain containing 3	FALSE
F7	2155	NM_000131	chr13	+	113768161	113768274	ss3	ss5	E5	E5	114	0.000760048	1.83505e-15	1	3.04	4.23	0.47	UP	UP	NC	coagulation factor VII	FALSE
F7	2155	NM_000131	chr13	+	113773323	113774995	ce	te	ce	E9	1673	0.000296907	3.49857e-23	0.00489453	2.01	3.25	1.03	UP	UP	NC	coagulation factor VII	TRUE
FAIM2	23017	NM_012306	chr12	-	50290867	50290814	ss3	ss5	E5	E5	54	0.0018573	2.42067e-11	4.92625e-06	-2.16	-4.74	-37.23	NC	DN	DN	Fas apoptotic inhibitory molecule 2	FALSE
FAIM2	23017	NM_012306	chr12	-	50291873	50291770	ss3	ss5	E3	E3	104	1.96834e-06	4.71628e-23	0.00287359	-2.22	-4.13	-2.68	DN	DN	NC	Fas apoptotic inhibitory molecule 2	FALSE
FAM131A	131408	NM_001171093	chr3	+	184056175	184056317	ss3	ss5			143	1.1607e-05	1.2634e-10	NA	-1.07	-1.35	NA	DN	DN	na	family with sequence similarity 131 member A	FALSE
FAM173A	65990	NM_023933	chr16	+	773582	775060	ss3	ss5			1479	4.59237e-05	0.000379234	NA	1.74	1.35	NA	UP	UP	na	family with sequence similarity 173 member A	FALSE
FAM180B	399888	NM_001164379	chr11	+	47609303	47609373	ss3	ss5	E2	E2	71	3.25633e-05	1.94075e-06	NA	-2.2	-2.82	NA	DN	DN	na	family with sequence similarity 180 member B	FALSE
FAM180B	399888	NM_001164379	chr11	+	47609987	47610746	ce	te	ce	E3	760	0.000163354	3.16947e-07	NA	-1.16	-3.02	NA	DN	DN	na	family with sequence similarity 180 member B	TRUE
FAM222A-AS1	84983	NR_026661	chr12	-	110172398	110172014	ss3	te	E4	E4	385	9.79534e-06	8.2445e-09	0.0231965	2.35	2.05	1.09	UP	UP	NC	FAM222A antisense RNA 1	TRUE
FAM222A-AS1	84983	NR_026661	chr12	-	110173626	110173396	ss3	ss5	E3	E3	231	6.59021e-07	9.83732e-12	0.0167966	2.47	2.5	2.04	UP	UP	NC	FAM222A antisense RNA 1	FALSE
FAM222A-AS1	84983	NR_026661	chr12	-	110179970	110179910	ss3	ss5	E2	E2	61	0.000345486	0.000294013	0.0917705	2.33	1.79	1.7	UP	UP	NC	FAM222A antisense RNA 1	FALSE
FAM222A-AS1	84983	NR_026661	chr12	-	110211292	110211102	ts	ss5	E1	E1	191	1.41233e-05	3.20359e-09	0.839371	1.9	1.93	0.21	UP	UP	NC	FAM222A antisense RNA 1	TRUE
FAM49B	51571	NM_001353275	chr8	-	130892704	130892622	ss3	ss5	E5	E5	83	4.34479e-05	2.11507e-07	0.535185	-1.1	-1.4	-0.73	DN	DN	NC	family with sequence similarity 49 member B	FALSE
FAM49B	51571	NM_001353275	chr8	-	130909100	130908995	ss3	ss5	NM_001353243:E4	NM_001353309:E5	106	1.0266e-05	3.48022e-05	NA	-1.72	-1.6	NA	DN	DN	na	family with sequence similarity 49 member B	FALSE
FAM83H-AS1	100128338	NR_033849	chr8	+	144818020	144818108	ss3	ss5	E2	E2	89	1.19009e-06	8.4439e-08	0.00137734	-1.41	-1.74	-1.78	DN	DN	NC	FAM83H antisense RNA 1 (head to head)	FALSE
FANCA	2175	NM_001286167	chr16	-	89836289	89836245	ss3	ss5		E26	45	6.15384e-06	4.64652e-07	NA	1.23	1.35	NA	UP	UP	na	Fanconi anemia complementation group A	FALSE
FANCA	2175	NM_001286167	chr16	-	89845258	89845209	ss3	ss5	E20	E20	50	1.75191e-09	1.47509e-06	0.032437	1.34	1.21	0.71	UP	UP	NC	Fanconi anemia complementation group A	FALSE
FANCA	2175	NM_001286167	chr16	-	89862426	89862314	ss3	ss5	E11	E11	113	3.04442e-10	4.98179e-10	0.0357803	1.78	1.66	0.54	UP	UP	NC	Fanconi anemia complementation group A	FALSE
FANCA	2175	NM_001286167	chr16	-	89865487	89865359	ss3	ss5	NM_001351830:E10		129	4.9556e-05	6.90971e-06	NA	1.36	1.51	NA	UP	UP	na	Fanconi anemia complementation group A	FALSE
FANCA	2175	NM_001286167	chr16	-	89865640	89865580	ss3	ss5	E10		61	1.88567e-06	6.46348e-09	NA	1.28	1.25	NA	UP	UP	na	Fanconi anemia complementation group A	FALSE
FANCA	2175	NM_001286167	chr16	-	89866046	89866013	ss3	ss5	E9	E9	34	3.2644e-06	0.000279607	0.0940845	1.19	1.01	0.85	UP	UP	NC	Fanconi anemia complementation group A	FALSE
FARS2	10667	NM_001318872	chr6	+	5261251	5261468	ts	ss5	E1	n	218	0.000141638	0.000125197	NA	1.2	1.21	NA	UP	UP	na	phenylalanyl-tRNA synthetase 2, mitochondrial	TRUE
FAT2	2196	NM_001447	chr5	-	150885125	150883653	ce	te	ce	E23	1473	0.000517088	4.46498e-05	0.518819	-1.98	-1.77	NA	DN	DN	na	FAT atypical cadherin 2	TRUE
FAT2	2196	NM_001447	chr5	-	150887172	150886715	ss3	ss5	E22	E22	458	1.15953e-05	9.74072e-06	0.680399	-2.55	-2.7	NA	DN	DN	na	FAT atypical cadherin 2	FALSE
FAT2	2196	NM_001447	chr5	-	150892167	150891726	ss3	ss5	E20	E20	442	4.40154e-06	9.2996e-07	0.83126	-2.7	-2.38	NA	DN	DN	na	FAT atypical cadherin 2	FALSE
FAT2	2196	NM_001447	chr5	-	150925898	150921846	ss3	ss5	E9	E9	4053	1.47391e-07	8.29236e-06	0.188952	-2.12	-1.41	NA	DN	DN	na	FAT atypical cadherin 2	FALSE
FAT2	2196	NM_001447	chr5	-	150932948	150932738	ss3	ss5	E5	E5	211	1.50001e-05	0.000354121	0.778147	-2.86	-2.1	NA	DN	DN	na	FAT atypical cadherin 2	FALSE
FBLN2	2199	NM_001004019	chr3	+	13663275	13663415	ss3	ss5	E9	E9	141	8.61981e-09	1.77377e-30	4.10076e-06	-0.92	-2.64	-3.21	NC	DN	DN	fibulin 2	FALSE
FCGR2B	2213	NM_004001	chr1	+	161640042	161640062	ss3	ss5	E2	E2	21	2.44204e-05	0.000157528	NA	-1.74	-1.04	NA	DN	DN	na	Fc fragment of IgG receptor IIb	FALSE
FGGY	55277	NM_001350793	chr1	+	60012646	60019629	ss3	ss5			6984	9.23377e-07	9.41036e-05	NA	-2.85	-2.02	NA	DN	DN	na	FGGY carbohydrate kinase domain containing	FALSE
FHOD3	80206	NM_001281740	chr18	+	34092401	34092506	ss3	ss5	E5	E5	106	0.000311784	7.83718e-10	0.141006	1.21	1.59	1.04	UP	UP	NC	formin homology 2 domain containing 3	FALSE
FKBP1A-SDCBP2	100528031	NR_037661	chr20	-	1291139	1290555	ss3	te	E10	E10	585	6.83848e-06	3.99696e-22	0.936173	-1.09	-1.93	0.01	DN	DN	NC	FKBP1A-SDCBP2 readthrough (NMD candidate)	TRUE
FKBP1A-SDCBP2	100528031	NR_037661	chr20	-	1291535	1291444	ss3	ss5	E9	E9	92	1.49134e-06	1.03536e-19	0.768918	-1.19	-1.96	-0.29	DN	DN	NC	FKBP1A-SDCBP2 readthrough (NMD candidate)	FALSE
FKBP1A-SDCBP2	100528031	NR_037661	chr20	-	1293152	1292981	ss3	ss5	E8	E8	172	5.63333e-07	7.24419e-21	0.791122	-1.25	-2.05	-0.32	DN	DN	NC	FKBP1A-SDCBP2 readthrough (NMD candidate)	FALSE
FKBP1A-SDCBP2	100528031	NR_037661	chr20	-	1293406	1293231	ss3	ss5	E7	E7	176	2.78515e-06	1.36301e-18	0.509628	-1.16	-2.04	-0.45	DN	DN	NC	FKBP1A-SDCBP2 readthrough (NMD candidate)	FALSE
FKBP1A-SDCBP2	100528031	NR_037661	chr20	-	1294142	1293984	ss3	ss5	E6	E6	159	3.4831e-06	2.22328e-18	0.763131	-1.15	-1.97	-0.22	DN	DN	NC	FKBP1A-SDCBP2 readthrough (NMD candidate)	FALSE
FKBP1A-SDCBP2	100528031	NR_037661	chr20	-	1299062	1298962	ss3	ss5	E5	E5	101	1.71046e-06	6.74317e-20	0.975628	-1.15	-1.97	-0.09	DN	DN	NC	FKBP1A-SDCBP2 readthrough (NMD candidate)	FALSE
FKBP1A-SDCBP2	100528031	NR_037661	chr20	-	1300303	1300234	ss3	ss5	E4	E4	70	9.76362e-06	1.78744e-19	0.801351	-1.1	-1.88	-0.07	DN	DN	NC	FKBP1A-SDCBP2 readthrough (NMD candidate)	FALSE
FKBP1A-SDCBP2	100528031	NR_037661	chr20	-	1301079	1301007	ss3	ss5	E3	E3	73	3.29292e-06	7.3391e-19	0.908209	-1.14	-1.91	-0.37	DN	DN	NC	FKBP1A-SDCBP2 readthrough (NMD candidate)	FALSE
FLNA	2316	NM_001110556	chrX	-	153585642	153585619	ss3	ss5	E30	E30	24	0.0048195	0.000269263	9.02879e-07	0.65	1.38	2.41	NC	UP	UP	filamin A	FALSE
FMN1	342184	NM_001277313	chr15	-	33381175	33381000	ss3	ss5	E5	E5	176	0.000443525	1.42849e-07	0.68726	2.01	2.25	0.08	UP	UP	NC	formin 1	FALSE
FOXD2	2306	NM_004474	chr1	+	47901689	47903517	ts	ss5	E1	n	1829	7.83251e-08	1.36592e-10	NA	1.01	1.15	NA	UP	UP	na	forkhead box D2	TRUE
FRMD3	257019	NM_001244959	chr9	-	85913731	85913663	ss3	ss5	E12	E12	69	7.66454e-07	4.99041e-15	0.532406	-1.15	-1.81	-0.09	DN	DN	NC	FERM domain containing 3	FALSE
FRMD3	257019	NM_001244959	chr9	-	85924539	85924451	ss3	ss5	E10	E10	89	1.09734e-05	4.53382e-13	0.581797	-1.03	-1.61	0.25	DN	DN	NC	FERM domain containing 3	FALSE
FRMD3	257019	NM_001244959	chr9	-	85950554	85950431	ss3	ss5	E6	E6	124	5.02289e-07	6.53535e-15	0.86179	-1.1	-1.55	0.35	DN	DN	NC	FERM domain containing 3	FALSE
FSIP1	161835	NM_001324338	chr15	-	39910446	39909936	ss3	ss5	E11	E11	511	7.40915e-05	0.000408582	0.680919	1.51	1.55	0.36	UP	UP	NC	fibrous sheath interacting protein 1	FALSE
FSIP2-AS1	107985781	NR_144453	chr2	-	186648857	186648418	ss3	te	E3	E3	440	7.16761e-06	1.63271e-07	0.00287498	2.32	3.27	1.49	UP	UP	NC	FSIP2 antisense RNA 1	TRUE
FUNDC2	65991	NM_023934	chrX	+	154254886	154254955	ss3	ss5			70	1.29247e-05	6.77917e-07	NA	2.69	3.37	NA	UP	UP	na	FUN14 domain containing 2	FALSE
FXYD7	53822	NM_022006	chr19	+	35646454	35646514	ss3	ss5	NM_014164:E2	NM_014164:E2	61	2.8322e-09	1.53804e-25	NA	2.09	1.36	NA	UP	UP	na	FXYD domain containing ion transport regulator 7	FALSE
GABRB3	2562	NM_001278631	chr15	-	27017616	27017549	ss3	ss5	E3	E3	68	8.78989e-05	9.76225e-05	0.256009	-1.81	-1.31	-0.57	DN	DN	NC	gamma-aminobutyric acid type A receptor beta3 subunit	FALSE
GABRB3	2562	NM_001278631	chr15	-	27018223	27018030	ts	ss5	E1	E1	194	0.000868331	0.000645144	0.359117	-2.03	-2.11	-0.22	DN	DN	NC	gamma-aminobutyric acid type A receptor beta3 subunit	TRUE
GAL3ST4	79690	NM_024637	chr7	-	99769548	99769402	ss3	ss5			147	0.000566652	4.82575e-05	NA	1.03	1.2	NA	UP	UP	na	galactose-3-O-sulfotransferase 4	FALSE
GAL3ST4	79690	NM_024637	chr7	-	99769840	99769710	ss3	ss5			131	0.000690969	3.88206e-06	NA	1.21	1.46	NA	UP	UP	na	galactose-3-O-sulfotransferase 4	FALSE
GAS6-AS1	650669	NR_044995	chr13	+	114518916	114518962	ss3	ss5			47	0.000390755	0.000363367	NA	2.16	1.81	NA	UP	UP	na	GAS6 antisense RNA 1	FALSE
GAS6-AS1	650669	NR_044995	chr13	+	114536465	114536522	ss3	ss5	E2		58	0.000367894	4.24237e-07	NA	1.73	2.5	NA	UP	UP	na	GAS6 antisense RNA 1	FALSE
GAS6-AS1	650669	NR_044995	chr13	+	114545342	114545814	ss3	te	E5	E5	473	9.16662e-05	4.66849e-08	0.229135	1.61	2.54	0.9	UP	UP	NC	GAS6 antisense RNA 1	TRUE
GDA	9615	NM_001351572	chr9	+	74773736	74773929	ss3	ss5			194	0.000406239	4.06986e-05	NA	-1.96	-2.41	NA	DN	DN	na	guanine deaminase	FALSE
GDA	9615	NM_001351572	chr9	+	74871908	74872321	ss3	ss5			414	2.37224e-05	1.35519e-08	NA	-1.5	-1.96	NA	DN	DN	na	guanine deaminase	FALSE
GDPD2	54857	NM_001171192	chrX	+	69639511	69639633	ss3	ss5			123	1.49864e-10	1.64228e-26	NA	2.64	3.56	NA	UP	UP	na	glycerophosphodiester phosphodiesterase domain containing 2	FALSE
GGT6	124975	NM_001122890	chr17	-	4457388	4457314	ss3	ss5	NM_001105538:E4	NM_001105538:E4	75	4.79862e-10	1.08596e-18	NA	1.63	2.02	NA	UP	UP	na	gamma-glutamyltransferase 6	FALSE
GGT6	124975	NM_001122890	chr17	-	4457573	4457490	ss3	ss5	NM_001105538:E3	NM_001105538:E3	84	1.03001e-07	3.96604e-21	NA	1.34	1.92	NA	UP	UP	na	gamma-glutamyltransferase 6	FALSE
GGT6	124975	NM_001122890	chr17	-	4458251	4458156	ss3	ss5	NM_001105538:E2	NM_001105538:E2	96	5.90388e-10	2.80302e-22	NA	1.47	2.13	NA	UP	UP	na	gamma-glutamyltransferase 6	FALSE
GLS2	27165	NM_001280796	chr12	-	56865427	56865277	ss3	ss5	E18		151	9.61826e-08	1.41451e-11	NA	1.25	3.83	NA	UP	UP	na	glutaminase 2	FALSE
GLS2	27165	NM_001280796	chr12	-	56865620	56865557	ss3	ss5	E17	E17	64	9.42543e-05	5.67013e-12	0.00302699	1.07	4	1.81	UP	UP	NC	glutaminase 2	FALSE
GLS2	27165	NM_001280796	chr12	-	56867104	56867012	ss3	ss5	E14	E14	93	0.000106727	6.31787e-11	0.712485	1.29	3.85	0.23	UP	UP	NC	glutaminase 2	FALSE
GLS2	27165	NM_001280796	chr12	-	56867378	56867247	ss3	ss5	E13	E13	132	0.000209744	2.16219e-11	0.0437039	1.01	3.87	0.66	UP	UP	NC	glutaminase 2	FALSE
GLS2	27165	NM_001280796	chr12	-	56868504	56868328	ss3	ss5	E12	E12	177	3.42386e-07	3.00472e-10	0.247672	1.4	3.93	0.46	UP	UP	NC	glutaminase 2	FALSE
GLS2	27165	NM_001280796	chr12	-	56868680	56868630	ss3	ss5	E11	E11	51	2.38617e-07	5.63099e-08	0.708101	1.93	4.4	0.19	UP	UP	NC	glutaminase 2	FALSE
GLS2	27165	NM_001280796	chr12	-	56868894	56868828	ss3	ss5	NM_001280797:E9	E10	67	1.76928e-06	3.00971e-10	0.053961	1.32	3.87	0.74	UP	UP	NC	glutaminase 2	FALSE
GLS2	27165	NM_001280796	chr12	-	56871880	56871717	ss3	ss5	E6	E6	164	0.000168425	7.98358e-09	2.75315e-05	0.57	2.95	1.56	NC	UP	UP	glutaminase 2	FALSE
GLS2	27165	NM_001280796	chr12	-	56873685	56873564	ss3	ss5	E3	E3	122	2.07504e-06	5.54331e-10	0.173908	1.62	4.38	0.97	UP	UP	NC	glutaminase 2	FALSE
GLS2	27165	NM_001280796	chr12	-	56874171	56874072	ss3	ss5	E2	E2	100	7.76239e-05	1.8521e-08	0.0572932	1.22	4.23	1.16	UP	UP	NC	glutaminase 2	FALSE
GLS2	27165	NM_001280796	chr12	-	56882198	56881721	ts	ss5	E1	E1	478	1.78136e-06	2.36829e-11	0.439847	1.57	4.21	0.61	UP	UP	NC	glutaminase 2	TRUE
GNB3	2784	NM_002075	chr12	+	6950750	6950788	ss3	ss5	E3	E3	39	0.000162678	0.000816695	0.0169047	-1.73	-1.03	-13.25	DN	DN	NC	G protein subunit beta 3	FALSE
GNB3	2784	NM_002075	chr12	+	6952134	6952240	ss3	ss5	E4	E4	107	1.28529e-05	0.0105708	4.83811e-07	-1.56	-0.64	-3.33	DN	NC	DN	G protein subunit beta 3	FALSE
GNB3	2784	NM_002075	chr12	+	6952338	6952401	ss3	ss5	E5	E5	64	6.89345e-05	0.000181245	0.00570441	-1.1	-1.03	-2.6	DN	DN	NC	G protein subunit beta 3	FALSE
GNG12-AS1	100289178	NR_040077	chr1	+	68667652	68668670	ss3	te	E10	E10	1019	2.04202e-07	5.97099e-10	0.730208	-1.71	-2.45	-0.53	DN	DN	NC	GNG12 antisense RNA 1	TRUE
GNG7	2788	NM_052847	chr19	-	2513607	2511218	ss3	te		E5	2390	4.5317e-11	3.39715e-10	NA	-1.27	-1.12	NA	DN	DN	na	G protein subunit gamma 7	TRUE
GNG7	2788	NM_052847	chr19	-	2515145	2515034	ss3	ss5	E5		112	3.63082e-08	7.1149e-10	NA	-1.22	-1.3	NA	DN	DN	na	G protein subunit gamma 7	FALSE
GNG7	2788	NM_052847	chr19	-	2555186	2555148	ss3	ss5	E3		39	2.43536e-10	1.98412e-09	NA	-1.44	-1.17	NA	DN	DN	na	G protein subunit gamma 7	FALSE
GOLGA8S	653061	NM_001355465	chr15	+	23610282	23613601	ce	te	ce	E18	3320	7.85629e-06	2.45389e-05	NA	-1.22	-1.2	NA	DN	DN	na	golgin A8 family member S	TRUE
GPC1	2817	NM_002081	chr2	+	241395191	241395981	ss3	ss5			791	0.000736305	1.28618e-10	NA	-1.3	-2.99	NA	DN	DN	na	glypican 1	FALSE
GPRASP2	114928	NM_001184874	chrX	+	101975462	101975749	ss3	ss5	NR_146585:E5	NR_146587:E4	288	2.64485e-05	2.07635e-05	NA	1.12	1.12	NA	UP	UP	na	G protein-coupled receptor associated sorting protein 2	FALSE
GPT	2875	NM_005309	chr8	+	145729987	145730076	ss3	ss5	E2	E2	90	5.10348e-06	2.88892e-07	0.146043	-1.06	-1.04	-0.29	DN	DN	NC	glutamic--pyruvic transaminase	FALSE
GPT	2875	NM_005309	chr8	+	145731236	145731310	ss3	ss5		E6	75	2.02341e-06	1.25565e-09	0.408945	-1.24	-1.52	-0.35	DN	DN	NC	glutamic--pyruvic transaminase	FALSE
GRAMD2A	196996	NM_001012642	chr15	-	72465144	72462551	ss3	ss5			2594	1.44616e-06	5.23458e-13	NA	-2.27	-3.08	NA	DN	DN	na	GRAM domain containing 2A	FALSE
GRAMD2B	65983	NM_001146321	chr5	+	125758838	125759317	ts	cs	E1	cs	480	5.95733e-06	5.17309e-06	0.0549704	1.17	1.22	-0.9	UP	UP	NC	GRAM domain containing 2B	TRUE
GRID2IP	392862	NM_001145118	chr7	-	6542794	6542639	ss3	ss5	E17	E17	156	1.01183e-05	1.56494e-06	0.0604458	1.09	1.16	0.81	UP	UP	NC	Grid2 interacting protein	FALSE
GRID2IP	392862	NM_001145118	chr7	-	6560392	6560209	ss3	ss5	E7	E7	184	2.12466e-05	4.44119e-05	0.032053	-3.57	-4.45	-1.87	DN	DN	NC	Grid2 interacting protein	FALSE
GRIK1	2897	NM_001330994	chr21	-	30959909	30959686	ss3	ss5	E12	E12	224	2.49355e-05	1.82819e-07	NA	-1.85	-2.65	NA	DN	DN	na	glutamate ionotropic receptor kainate type subunit 1	FALSE
GRIK1	2897	NM_001330994	chr21	-	30963545	30963432	ss3	ss5	E10	E10	114	1.51987e-05	2.21314e-06	NA	-2.85	-3.75	NA	DN	DN	na	glutamate ionotropic receptor kainate type subunit 1	FALSE
GRIK1	2897	NM_001330994	chr21	-	31066382	31066215	ss3	ss5	E2	E2	168	1.69092e-05	6.0648e-05	NA	-3.57	-3.46	NA	DN	DN	na	glutamate ionotropic receptor kainate type subunit 1	FALSE
GRIN2A	2903	NM_000833	chr16	-	9858805	9857629	ss3	ss5	E14		1177	5.62969e-05	1.01439e-09	NA	-1.27	-2.8	NA	DN	DN	na	glutamate ionotropic receptor NMDA type subunit 2A	FALSE
GRIN2D	2906	NM_000836	chr19	+	48908412	48908610	ss3	ss5		E3	199	1.4209e-08	6.2957e-12	NA	1.75	1.48	NA	UP	UP	na	glutamate ionotropic receptor NMDA type subunit 2D	FALSE
GRIN2D	2906	NM_000836	chr19	+	48922842	48923071	ss3	ss5	E9	E9	230	4.91875e-06	6.91998e-13	4.9436e-05	1.2	0.9	1.35	UP	NC	UP	glutamate ionotropic receptor NMDA type subunit 2D	FALSE
GRIN2D	2906	NM_000836	chr19	+	48949642	48949759	ss3	ss5			118	4.21144e-07	3.37557e-12	NA	-2.09	-2.5	NA	DN	DN	na	glutamate ionotropic receptor NMDA type subunit 2D	FALSE
GRIP2	80852	NM_001080423	chr3	-	14536497	14536351	ss3	ss5	E24	E24	147	0.00025233	1.42048e-14	0.284655	-1.93	-2.94	0.75	DN	DN	NC	glutamate receptor interacting protein 2	FALSE
GRIP2	80852	NM_001080423	chr3	-	14547297	14547123	ss3	ss5	E21	E21	175	0.000131948	1.38696e-14	0.259105	-1.73	-2.77	0.33	DN	DN	NC	glutamate receptor interacting protein 2	FALSE
GRIP2	80852	NM_001080423	chr3	-	14548488	14548309	ss3	ss5	E20	E20	180	9.40786e-05	2.99071e-16	0.48221	-1.71	-2.59	1.22	DN	DN	NC	glutamate receptor interacting protein 2	FALSE
GRIP2	80852	NM_001080423	chr3	-	14549208	14549069	ss3	ss5	E19	E19	140	9.78395e-08	1.48783e-19	0.634402	-2.3	-3.3	0.77	DN	DN	NC	glutamate receptor interacting protein 2	FALSE
GRIP2	80852	NM_001080423	chr3	-	14551472	14551328	ss3	ss5	E18	E18	145	0.000199059	5.25016e-12	0.650244	-1.74	-2.46	1.2	DN	DN	NC	glutamate receptor interacting protein 2	FALSE
GRIP2	80852	NM_001080423	chr3	-	14552818	14552673	ss3	ss5	E17	E17	146	0.000798231	4.78497e-09	0.128059	-1.5	-1.88	1.12	DN	DN	NC	glutamate receptor interacting protein 2	FALSE
GRIP2	80852	NM_001080423	chr3	-	14552987	14552921	ss3	ss5	E16	E16	67	0.000279655	1.00114e-07	0.134985	-1.78	-2.45	1.62	DN	DN	NC	glutamate receptor interacting protein 2	FALSE
GRIP2	80852	NM_001080423	chr3	-	14553946	14553856	ss3	ss5			91	0.000557318	4.14477e-09	NA	-2.36	-3.46	NA	DN	DN	na	glutamate receptor interacting protein 2	FALSE
GRIP2	80852	NM_001080423	chr3	-	14554365	14554285	ss3	ss5	E15	E15	81	8.47534e-05	2.85701e-12	0.813843	-1.97	-2.96	0.51	DN	DN	NC	glutamate receptor interacting protein 2	FALSE
GRIP2	80852	NM_001080423	chr3	-	14555318	14555173	ss3	ss5	E14	E14	146	1.01941e-06	1.02393e-12	0.430651	-1.95	-2.65	0.51	DN	DN	NC	glutamate receptor interacting protein 2	FALSE
GRIP2	80852	NM_001080423	chr3	-	14558721	14558572	ss3	ss5	E12	E12	150	6.90203e-06	3.79733e-25	0.764908	-1.61	-2.61	0	DN	DN	NC	glutamate receptor interacting protein 2	FALSE
GRIP2	80852	NM_001080423	chr3	-	14561786	14561628	ss3	ss5	E9	E9	159	1.44372e-05	1.99244e-20	0.562713	-1.18	-2.15	-0.29	DN	DN	NC	glutamate receptor interacting protein 2	FALSE
GRIP2	80852	NM_001080423	chr3	-	14563294	14563174	ss3	ss5	E7		121	1.0959e-05	7.07477e-14	NA	-1.28	-2.4	NA	DN	DN	na	glutamate receptor interacting protein 2	FALSE
GRIP2	80852	NM_001080423	chr3	-	14565205	14565119	ss3	ss5	E5	E5	87	4.06537e-09	3.80695e-23	0.229769	-1.53	-2.45	0.54	DN	DN	NC	glutamate receptor interacting protein 2	FALSE
GRIP2	80852	NM_001080423	chr3	-	14566045	14565925	ss3	ss5	E4		121	5.70955e-08	2.38696e-35	NA	-1.72	-2.45	NA	DN	DN	na	glutamate receptor interacting protein 2	FALSE
GRIP2	80852	NM_001080423	chr3	-	14567079	14566944	ss3	ss5	E3	E3	136	7.36404e-07	2.48013e-16	0.162163	-1.35	-2.31	-0.55	DN	DN	NC	glutamate receptor interacting protein 2	FALSE
GRIP2	80852	NM_001080423	chr3	-	14567438	14567358	ss3	ss5	E2	E2	81	5.36063e-11	2.41098e-37	0.262299	-2.36	-3.55	-1.4	DN	DN	NC	glutamate receptor interacting protein 2	FALSE
GRIPAP1	56850	NM_020137	chrX	-	48857370	48857272	ss3	ss5			99	0.000110358	0.000149135	NA	1.08	1.05	NA	UP	UP	na	GRIP1 associated protein 1	FALSE
GRWD1	83743	NM_031485	chr19	+	48945407	48945639	ss3	ss5			233	4.59316e-07	1.76503e-13	NA	2.69	2.98	NA	UP	UP	na	glutamate rich WD repeat containing 1	FALSE
GSG1L	146395	NM_001323900	chr16	-	27802690	27798850	ce	te	ce	E8	3841	3.04627e-07	7.96799e-11	NA	-2.4	-3	NA	DN	DN	na	GSG1 like	TRUE
GSG1L	146395	NM_001323900	chr16	-	27818875	27818808	ss3	ss5	E7	E7	68	0.000551888	6.4258e-05	NA	-2.84	-4.32	NA	DN	DN	na	GSG1 like	FALSE
GSG1L	146395	NM_001323900	chr16	-	27895959	27895807	ss3	ss5	E3	E3	153	6.01571e-06	4.70405e-09	NA	-2.92	-4.07	NA	DN	DN	na	GSG1 like	FALSE
GSN	2934	NM_001353054	chr9	+	124062343	124062404	ss3	ss5	NM_001353068:E4	NM_001127666:E3	62	0.000450905	1.67317e-06	NA	1.42	1.69	NA	UP	UP	na	gelsolin	FALSE
GSTM3	2947	NM_000849	chr1	-	110279692	110276554	ce	te	ce	E9	3139	3.1185e-05	8.1126e-09	0.00022935	-0.84	-1.05	-1.97	NC	DN	DN	glutathione S-transferase mu 3	TRUE
GTF2F1	2962	NM_002096	chr19	-	6392421	6392214	ss3	ss5			208	1.72368e-07	2.49195e-10	NA	-1.95	-2.12	NA	DN	DN	na	general transcription factor IIF subunit 1	FALSE
GTF2IRD1	9569	NM_016328	chr7	+	73868120	73868506	ts	ss5	E1	E1	387	8.1083e-08	1.32984e-15	0.0519319	1.68	1.84	0.44	UP	UP	NC	GTF2I repeat domain containing 1	TRUE
GTF2IRD1	9569	NM_016328	chr7	+	73927160	73927293	ss3	ss5	E3		134	1.15049e-08	5.24777e-20	NA	1.98	2.2	NA	UP	UP	na	GTF2I repeat domain containing 1	FALSE
GTF2IRD1	9569	NM_016328	chr7	+	73929771	73929898	ss3	ss5	E4		128	4.62781e-08	1.16037e-16	NA	1.76	1.99	NA	UP	UP	na	GTF2I repeat domain containing 1	FALSE
GTF2IRD1	9569	NM_016328	chr7	+	73932469	73932652	ss3	ss5	E5	E5	184	8.59051e-12	3.00316e-27	6.46473e-05	1.75	1.9	0.6	UP	UP	NC	GTF2I repeat domain containing 1	FALSE
GTF2IRD1	9569	NM_016328	chr7	+	73933898	73934049	ss3	ss5		E6	152	2.59047e-11	6.41062e-16	NA	1.67	1.8	NA	UP	UP	na	GTF2I repeat domain containing 1	FALSE
GTF2IRD1	9569	NM_016328	chr7	+	73938403	73938484	ss3	ss5		E8	82	1.0721e-07	4.32033e-09	0.0856182	2.88	3.04	0.13	UP	UP	NC	GTF2I repeat domain containing 1	FALSE
GTF2IRD1	9569	NM_016328	chr7	+	73944064	73944247	ss3	ss5	E9	E9	184	1.00484e-10	5.81385e-21	0.00583681	1.76	1.96	0.25	UP	UP	NC	GTF2I repeat domain containing 1	FALSE
GTF2IRD1	9569	NM_016328	chr7	+	73949443	73949468	ss3	ss5	E10	E10	26	1.22349e-12	1.81931e-20	0.0323439	1.97	1.97	0.29	UP	UP	NC	GTF2I repeat domain containing 1	FALSE
GTF2IRD1	9569	NM_016328	chr7	+	73950497	73950605	ss3	ss5	E11	E11	109	1.73487e-11	1.20958e-23	0.0757641	1.89	2.02	-0.04	UP	UP	NC	GTF2I repeat domain containing 1	FALSE
GTF2IRD1	9569	NM_016328	chr7	+	73952117	73952234	ss3	ss5			118	1.60045e-05	3.96343e-08	NA	12.7	13.58	NA	UP	UP	na	GTF2I repeat domain containing 1	FALSE
GTF2IRD1	9569	NM_016328	chr7	+	73952466	73952503	ss3	ss5	E12	E12	38	1.40829e-09	3.34727e-12	0.0557067	1.71	1.71	0.18	UP	UP	NC	GTF2I repeat domain containing 1	FALSE
GTF2IRD1	9569	NM_016328	chr7	+	73953010	73953090	ss3	ss5	E13	E13	81	2.02742e-07	1.79171e-13	0.0141294	1.65	1.7	0.29	UP	UP	NC	GTF2I repeat domain containing 1	FALSE
GTF2IRD1	9569	NM_016328	chr7	+	73954209	73954298	ss3	ss5	E14	E14	90	9.89022e-09	1.062e-13	0.0117255	1.7	1.75	0.35	UP	UP	NC	GTF2I repeat domain containing 1	FALSE
GTF2IRD1	9569	NM_016328	chr7	+	73959085	73959132	ss3	ss5	E15	E15	48	7.43652e-08	7.43119e-14	0.0299581	1.67	1.74	0.32	UP	UP	NC	GTF2I repeat domain containing 1	FALSE
GTF2IRD1	9569	NM_016328	chr7	+	73960074	73960139	ss3	ss5	E16	E16	66	4.46412e-08	3.30918e-11	0.0233322	1.56	1.67	0.22	UP	UP	NC	GTF2I repeat domain containing 1	FALSE
GTF2IRD1	9569	NM_016328	chr7	+	73961433	73961616	ss3	ss5	E17	E17	184	7.13053e-09	5.97838e-13	0.00905113	1.59	1.67	0.4	UP	UP	NC	GTF2I repeat domain containing 1	FALSE
GTF2IRD1	9569	NM_016328	chr7	+	73969504	73969553	ss3	ss5	E18	E18	50	6.82806e-10	7.93802e-14	0.0188694	1.79	1.72	0.41	UP	UP	NC	GTF2I repeat domain containing 1	FALSE
GTF2IRD1	9569	NM_016328	chr7	+	73969768	73969824	ss3	ss5	NM_005685:E19	E19	57	3.72272e-10	2.12017e-13	0.012195	1.76	1.88	0.44	UP	UP	NC	GTF2I repeat domain containing 1	FALSE
GTF2IRD1	9569	NM_016328	chr7	+	73971969	73972052	ss3	ss5	E20	E20	84	1.26605e-10	8.84404e-16	0.0323933	1.71	1.84	0.22	UP	UP	NC	GTF2I repeat domain containing 1	FALSE
GTF2IRD1	9569	NM_016328	chr7	+	73973191	73973374	ss3	ss5	E21	E21	184	2.78857e-09	1.99618e-18	0.0162579	1.63	1.75	0.27	UP	UP	NC	GTF2I repeat domain containing 1	FALSE
GTF2IRD1	9569	NM_016328	chr7	+	73973957	73973985	ss3	ss5	E22	E22	29	6.19719e-09	9.04875e-14	0.0607629	1.66	1.75	0.2	UP	UP	NC	GTF2I repeat domain containing 1	FALSE
GTF2IRD1	9569	NM_016328	chr7	+	74004180	74004257	ss3	ss5	E23	E23	78	3.93803e-08	1.23894e-14	0.0944336	1.68	1.76	0.01	UP	UP	NC	GTF2I repeat domain containing 1	FALSE
GTF2IRD1	9569	NM_016328	chr7	+	74005154	74005346	ss3	ss5	E24	E24	193	4.71771e-08	7.12674e-10	0.0156684	1.49	1.53	0.39	UP	UP	NC	GTF2I repeat domain containing 1	FALSE
GTF2IRD1	9569	NM_016328	chr7	+	74009341	74009378	ss3	ss5	E25	E25	38	3.16478e-10	3.02969e-12	0.110692	1.62	1.63	0.14	UP	UP	NC	GTF2I repeat domain containing 1	FALSE
GTF2IRD1	9569	NM_016328	chr7	+	74015371	74015504	ss3	ss5	E26		134	4.47448e-10	5.69697e-12	0.0411764	1.62	1.66	0.19	UP	UP	NC	GTF2I repeat domain containing 1	FALSE
GTF2IRD1	9569	NM_016328	chr7	+	74016761	74016920	ce	te	ce	E27	160	8.57244e-09	2.14548e-14	0.00910418	1.9	1.91	0.52	UP	UP	NC	GTF2I repeat domain containing 1	TRUE
HAGHL	84264	NM_001290139	chr16	+	776936	777140	ts	ss5	E1	E1	205	9.39155e-06	2.22261e-07	0.81375	2.25	1.66	0.09	UP	UP	NC	hydroxyacylglutathione hydrolase like	TRUE
HAGHL	84264	NM_001290139	chr16	+	779009	779088	ss3	ss5	E8	E8	80	6.95686e-06	2.51102e-05	0.877674	1.28	1.03	0.08	UP	UP	NC	hydroxyacylglutathione hydrolase like	FALSE
HAMP	57817	NM_021175	chr19	+	35775946	35776045	ce	te	ce	E3	100	1.81482e-05	3.52453e-22	0.52632	2.65	10.19	0.88	UP	UP	NC	hepcidin antimicrobial peptide	TRUE
HAPLN3	145864	NM_001307952	chr15	-	89421200	89420516	ce	te	ce	E6	685	1.24209e-09	8.72505e-10	0.0220115	1.18	1.31	0.66	UP	UP	NC	hyaluronan and proteoglycan link protein 3	TRUE
HAPLN3	145864	NM_001307952	chr15	-	89422500	89422198	ss3	ss5	E5	E5	303	5.18373e-12	9.92985e-12	0.0515349	1.17	1.37	0.33	UP	UP	NC	hyaluronan and proteoglycan link protein 3	FALSE
HAPLN3	145864	NM_001307952	chr15	-	89424956	89424588	ss3	ss5	E4	E4	369	2.96522e-13	1.321e-11	0.140129	1.24	1.38	0.16	UP	UP	NC	hyaluronan and proteoglycan link protein 3	FALSE
HAPLN3	145864	NM_001307952	chr15	-	89430576	89430406	ss3	ss5	E3	E3	171	3.60568e-13	1.35765e-10	0.0894593	1.15	1.36	0.25	UP	UP	NC	hyaluronan and proteoglycan link protein 3	FALSE
HECW2	57520	NM_001348768	chr2	-	197081817	197081732	ss3	ss5	E27	E27	86	0.000123248	7.95019e-10	0.189057	1.43	2.28	1.02	UP	UP	NC	HECT, C2 and WW domain containing E3 ubiquitin protein ligase 2	FALSE
HECW2	57520	NM_001348768	chr2	-	197084877	197084763	ss3	ss5	E26	E26	115	0.000127269	2.05802e-09	0.0652285	1.32	2.01	1.42	UP	UP	NC	HECT, C2 and WW domain containing E3 ubiquitin protein ligase 2	FALSE
HECW2	57520	NM_001348768	chr2	-	197092978	197092826	ss3	ss5	E22	E22	153	0.000351868	5.73567e-05	0.723629	1.3	1.86	0.31	UP	UP	NC	HECT, C2 and WW domain containing E3 ubiquitin protein ligase 2	FALSE
HECW2	57520	NM_001348768	chr2	-	197105286	197105173	ss3	ss5	E21	E21	114	6.4689e-05	5.29759e-05	0.527561	1.1	1.6	1.28	UP	UP	NC	HECT, C2 and WW domain containing E3 ubiquitin protein ligase 2	FALSE
HECW2	57520	NM_001348768	chr2	-	197118753	197118644	ss3	ss5	E19	E19	110	8.98547e-07	5.57767e-07	0.118252	2.26	2.63	1.17	UP	UP	NC	HECT, C2 and WW domain containing E3 ubiquitin protein ligase 2	FALSE
HECW2	57520	NM_001348768	chr2	-	197122630	197122547	ss3	ss5	E18	E18	84	3.02027e-05	1.56805e-05	0.0872141	1.85	2.06	1.39	UP	UP	NC	HECT, C2 and WW domain containing E3 ubiquitin protein ligase 2	FALSE
HECW2	57520	NM_001348768	chr2	-	197143386	197143257	ss3	ss5	E15		130	0.000472285	3.06372e-05	NA	1.3	1.83	NA	UP	UP	na	HECT, C2 and WW domain containing E3 ubiquitin protein ligase 2	FALSE
HECW2	57520	NM_001348768	chr2	-	197157474	197157289	ss3	ss5	E14	E14	186	0.000476401	1.21768e-09	0.0302782	1.36	2.12	1.27	UP	UP	NC	HECT, C2 and WW domain containing E3 ubiquitin protein ligase 2	FALSE
HECW2	57520	NM_001348768	chr2	-	197171336	197171212	ss3	ss5	E13	E13	125	7.00123e-05	2.22156e-06	0.604462	1.44	2.17	0.87	UP	UP	NC	HECT, C2 and WW domain containing E3 ubiquitin protein ligase 2	FALSE
HECW2	57520	NM_001348768	chr2	-	197182093	197181998	ss3	ss5	E10	E10	96	0.000587783	3.3226e-09	0.895296	1.86	2.8	0.29	UP	UP	NC	HECT, C2 and WW domain containing E3 ubiquitin protein ligase 2	FALSE
HECW2	57520	NM_001348768	chr2	-	197184628	197183276	ss3	ss5	E9	E9	1353	1.71065e-10	1.09419e-11	0.110809	1.76	2.29	1.3	UP	UP	NC	HECT, C2 and WW domain containing E3 ubiquitin protein ligase 2	FALSE
HECW2	57520	NM_001348768	chr2	-	197189802	197189704	ss3	ss5		E6	99	0.000205999	2.34086e-05	NA	1.77	2.16	NA	UP	UP	na	HECT, C2 and WW domain containing E3 ubiquitin protein ligase 2	FALSE
HECW2	57520	NM_001348768	chr2	-	197199242	197199148	ss3	ss5	E4	E4	95	8.90887e-05	2.473e-07	0.02	2.15	2.85	2.55	UP	UP	NC	HECT, C2 and WW domain containing E3 ubiquitin protein ligase 2	FALSE
HERC4	26091	NM_022079	chr10	-	69835103	69834901	ts	ss5	E1	E1	203	8.53684e-09	1.49705e-07	0.791809	1.25	1.11	0.01	UP	UP	NC	HECT and RLD domain containing E3 ubiquitin protein ligase 4	TRUE
HERC4	26091	NM_022079	chr10	-	69835103	69834901	ts	ss5	E1	E1	203	8.53684e-09	1.49705e-07	0.791809	1.25	1.11	0.01	UP	UP	NC	HECT and RLD domain containing E3 ubiquitin protein ligase 4	TRUE
HERC4	26091	NM_022079	chr10	-	69835103	69834901	ts	ss5	E1	E1	203	8.53684e-09	1.49705e-07	0.791809	1.25	1.11	0.01	UP	UP	NC	HECT and RLD domain containing E3 ubiquitin protein ligase 4	TRUE
HERC4	26091	NM_022079	chr10	-	69835103	69834901	ts	ss5	E1	E1	203	8.53684e-09	1.49705e-07	0.791809	1.25	1.11	0.01	UP	UP	NC	HECT and RLD domain containing E3 ubiquitin protein ligase 4	TRUE
HERC4	26091	NM_022079	chr10	-	69835103	69834901	ts	ss5	E1	E1	203	8.53684e-09	1.49705e-07	0.893798	1.25	1.11	0.02	UP	UP	NC	HECT and RLD domain containing E3 ubiquitin protein ligase 4	TRUE
HERC4	26091	NM_022079	chr10	-	69835103	69834901	ts	ss5	E1	E1	203	8.53684e-09	1.49705e-07	0.893798	1.25	1.11	0.02	UP	UP	NC	HECT and RLD domain containing E3 ubiquitin protein ligase 4	TRUE
HERC4	26091	NM_022079	chr10	-	69835103	69834901	ts	ss5	E1	E1	203	8.53684e-09	1.49705e-07	0.893798	1.25	1.11	0.02	UP	UP	NC	HECT and RLD domain containing E3 ubiquitin protein ligase 4	TRUE
HERC4	26091	NM_022079	chr10	-	69835103	69834901	ts	ss5	E1	E1	203	8.53684e-09	1.49705e-07	0.893798	1.25	1.11	0.02	UP	UP	NC	HECT and RLD domain containing E3 ubiquitin protein ligase 4	TRUE
HEXB	3074	NM_001292004	chr5	+	73935848	73936383	ts	ss5	E1	E1	536	9.69259e-05	5.639e-11	0.0773482	1.02	1.41	0.94	UP	UP	NC	hexosaminidase subunit beta	TRUE
HIBADH	11112	NM_152740	chr7	-	27581374	27581188	ss3	ss5			187	1.20141e-05	0.000427046	NA	1.8	1.29	NA	UP	UP	na	3-hydroxyisobutyrate dehydrogenase	FALSE
HIGD2A	192286	NM_138820	chr5	+	175815527	175815820	ts	cs	E1	cs	294	7.65391e-08	3.43073e-20	0.787455	1.13	1.37	0.05	UP	UP	NC	HIG1 hypoxia inducible domain family member 2A	TRUE
HKDC1	80201	NM_025130	chr10	+	70986963	70987125	ss3	ss5	E2	E2	163	4.21299e-06	1.25074e-18	0.00125253	3.13	3.24	1.72	UP	UP	NC	hexokinase domain containing 1	FALSE
HKDC1	80201	NM_025130	chr10	+	70992520	70992668	ss3	ss5	E3	E3	149	2.47328e-05	3.52203e-14	0.000548726	2.06	2.11	0.99	UP	UP	NC	hexokinase domain containing 1	FALSE
HMCN2	256158	NM_001291815	chr9	+	133263796	133263927	ss3	ss5	E51	E51	132	0.00225774	2.44173e-11	0.000898845	-0.94	-3.22	-3.84	NC	DN	DN	hemicentin 2	FALSE
HMCN2	256158	NM_001291815	chr9	+	133282961	133283092	ss3	ss5		E72	132	4.37126e-05	0.000132865	NA	-1.21	-1.28	NA	DN	DN	na	hemicentin 2	FALSE
HMGA1	3159	NM_145899	chr6	+	34204577	34204738	ts	ss5	E1	NM_001319077:E1	162	5.05595e-05	5.13239e-08	0.698819	-1.23	-1.2	0.46	DN	DN	NC	high mobility group AT-hook 1	TRUE
HNF4G	3174	NM_001330561	chr8	+	76439195	76452315	ss3	ss5			13121	1.38498e-05	4.60451e-05	NA	-1.17	-1.11	NA	DN	DN	na	hepatocyte nuclear factor 4 gamma	FALSE
HOXB7	3217	NM_004502	chr17	-	46690868	46690568	ss3	ss5			301	1.56669e-06	1.093e-07	NA	1.36	1.65	NA	UP	UP	na	homeobox B7	FALSE
HOXB7	3217	NM_004502	chr17	-	46691298	46691242	ss3	ss5			57	1.18127e-05	3.70917e-08	NA	2.37	2.96	NA	UP	UP	na	homeobox B7	FALSE
HOXB7	3217	NM_004502	chr17	-	46691935	46691643	ss3	ss5			293	2.34597e-06	9.65434e-11	NA	1.67	1.92	NA	UP	UP	na	homeobox B7	FALSE
HOXB8	3218	NM_024016	chr17	-	46690868	46690568	ss3	ss5			301	2.31489e-05	3.6318e-07	NA	1.07	1.16	NA	UP	UP	na	homeobox B8	FALSE
HOXB8	3218	NM_024016	chr17	-	46691298	46691242	ss3	ss5			57	1.96445e-05	8.11049e-08	NA	2.09	2.47	NA	UP	UP	na	homeobox B8	FALSE
HOXB8	3218	NM_024016	chr17	-	46691935	46691643	ss3	ss5		E1	293	1.69596e-06	4.54218e-10	NA	1.39	1.42	NA	UP	UP	na	homeobox B8	FALSE
HOXB8	3218	NM_024016	chr17	-	46692617	46692418	ss3	ss5			200	0.000394295	1.41085e-08	NA	1.56	1.43	NA	UP	UP	na	homeobox B8	FALSE
HOXB9	3219	NM_024017	chr17	-	46695151	46694999	ss3	ss5			153	0.000635843	2.00157e-05	NA	1.14	1.46	NA	UP	UP	na	homeobox B9	FALSE
HPN	3249	NM_002151	chr19	+	35530021	35530162	ss3	ss5	NM_001037:E4	NM_001037:E4	142	4.81151e-05	3.61515e-26	NA	-1.5	-6.58	NA	DN	DN	na	hepsin	FALSE
HRASLS2	54979	NM_017878	chr11	-	63320435	63320242	ce	te	ce	E4	194	3.98087e-10	8.4293e-17	0.730314	-1.87	-2.07	-0.46	DN	DN	NC	HRAS like suppressor 2	TRUE
HRASLS2	54979	NM_017878	chr11	-	63326132	63325864	ss3	ss5	E3	E3	269	8.13539e-10	6.31764e-27	0.55285	-1.8	-2.11	-0.15	DN	DN	NC	HRAS like suppressor 2	FALSE
HRASLS2	54979	NM_017878	chr11	-	63327665	63327557	ss3	ss5	E2	E2	109	1.49258e-08	8.09538e-21	0.553082	-1.59	-2.1	-0.62	DN	DN	NC	HRAS like suppressor 2	FALSE
HRH1	3269	NM_000861	chr3	+	11294819	11294904	ss3	ss5	E2	E2	86	3.71473e-05	3.40673e-08	0.0235757	-1.18	-1.54	-1.19	DN	DN	NC	histamine receptor H1	FALSE
HRK	8739	NM_003806	chr12	-	117299271	117293949	ss3	te	E2	E2	5323	2.31382e-15	8.57963e-21	NA	-1.93	-2.16	NA	DN	DN	na	harakiri, BCL2 interacting protein	TRUE
ICAM1	3383	NM_000201	chr19	+	10398289	10398514	ss3	ss5		NM_001544:E2	226	1.58799e-05	1.40361e-14	NA	-1.65	-2.66	NA	DN	DN	na	intercellular adhesion molecule 1	FALSE
ICAM4	3386	NM_001544	chr19	+	10398289	10398514	ss3	ss5		E2	226	1.46707e-05	1.24988e-14	NA	-1.64	-2.65	NA	DN	DN	na	intercellular adhesion molecule 4 (Landsteiner-Wiener blood group)	FALSE
ICAM5	7087	NM_003259	chr19	+	10398289	10398514	ss3	ss5		NM_001544:E2	226	0.000209059	0.000308882	NA	-1.42	-1.3	NA	DN	DN	na	intercellular adhesion molecule 5	FALSE
IFT74	80173	NM_001099223	chr9	+	26946988	26947144	ts	ss5	E1	E1	157	1.74478e-06	4.20865e-17	0.221649	1.01	1.4	0.56	UP	UP	NC	intraflagellar transport 74	TRUE
IFT74	80173	NM_001099223	chr9	+	26956230	26956514	ss3	ss5		NM_025103:E1	285	0.000345941	5.42198e-05	NA	1.33	1.57	NA	UP	UP	na	intraflagellar transport 74	FALSE
IFT74	80173	NM_001099223	chr9	+	26978126	26978261	ss3	ss5	E3	E3	136	2.68114e-06	5.48244e-10	0.217313	1.18	1.26	0.53	UP	UP	NC	intraflagellar transport 74	FALSE
IFT74	80173	NM_001099223	chr9	+	26980569	26980617	ss3	ss5	E4	E4	49	3.74488e-07	2.93299e-13	0.149286	1.18	1.36	0.76	UP	UP	NC	intraflagellar transport 74	FALSE
IFT74	80173	NM_001099223	chr9	+	26984255	26984353	ss3	ss5	E5	E5	99	0.000500991	3.23236e-11	0.125312	1.01	1.26	0.78	UP	UP	NC	intraflagellar transport 74	FALSE
IFT74	80173	NM_001099223	chr9	+	26984497	26984557	ss3	ss5	E6	E6	61	3.26102e-07	2.19852e-12	0.428319	1.25	1.57	0.41	UP	UP	NC	intraflagellar transport 74	FALSE
IFT74	80173	NM_001099223	chr9	+	26993905	27004003	ss3	ss5			10099	1.33867e-06	2.76322e-19	NA	-1.39	-2.22	NA	DN	DN	na	intraflagellar transport 74	FALSE
IGF2BP2	10644	NM_001291869	chr3	-	185411016	185410965	ss3	ss5			52	6.77557e-05	6.23728e-05	NA	-1.27	-1.56	NA	DN	DN	na	insulin like growth factor 2 mRNA binding protein 2	FALSE
IGF2R	3482	NM_000876	chr6	+	160512384	160512600	ss3	ss5			217	6.01025e-05	1.04276e-05	NA	1.89	1.81	NA	UP	UP	na	insulin like growth factor 2 receptor	FALSE
IGSF23	147710	NM_001205280	chr19	+	45117219	45117301	ss3	ss5			83	1.78832e-06	1.23812e-08	NA	3.8	3.78	NA	UP	UP	na	immunoglobulin superfamily member 23	FALSE
IGSF23	147710	NM_001205280	chr19	+	45127004	45127269	ss3	ss5	E2	E2	266	3.50451e-06	1.93256e-13	NA	2.2	2.4	NA	UP	UP	na	immunoglobulin superfamily member 23	FALSE
IKZF3	22806	NM_001284514	chr17	-	38020441	38020373	ts	ss5	E1	E1	69	6.41973e-05	1.08155e-05	1	-1.61	-1.66	0.03	DN	DN	NC	IKAROS family zinc finger 3	TRUE
INHBA-AS1	285954	NR_027118	chr7	+	41750196	41750380	ss3	ss5	E2	E2	185	0.000361134	0.000459551	NA	8.76	9.14	NA	UP	UP	na	INHBA antisense RNA 1	FALSE
INHBA	3624	NM_002192	chr7	-	41745069	41744882	ss3	ss5			188	0.000700234	7.1697e-05	NA	-2.96	-2.6	NA	DN	DN	na	inhibin beta A subunit	FALSE
IQCN	80726	NM_001145304	chr19	-	18378336	18375734	ss3	ss5	E3	NM_001145305:E3	2603	6.24332e-08	1.05759e-22	NA	-1.1	-2.03	NA	DN	DN	na	IQ motif containing N	FALSE
IQGAP3	128239	NM_178229	chr1	-	156503933	156503801	ss3	ss5	E30	E30	133	1.31512e-06	7.14348e-10	0.821781	1.06	1.12	-0.01	UP	UP	NC	IQ motif containing GTPase activating protein 3	FALSE
IQGAP3	128239	NM_178229	chr1	-	156514264	156514181	ss3	ss5	E20	E20	84	0.0003053	1.95177e-05	0.159701	1.02	1.03	0.38	UP	UP	NC	IQ motif containing GTPase activating protein 3	FALSE
IQGAP3	128239	NM_178229	chr1	-	156532457	156532379	ss3	ss5	E9	E9	79	0.000443924	1.37036e-07	0.533782	1.07	1.02	0.14	UP	UP	NC	IQ motif containing GTPase activating protein 3	FALSE
IRAK2	3656	NM_001570	chr3	+	10276146	10276343	ss3	ss5		E11	198	5.35401e-06	8.56805e-11	NA	1.14	1.65	NA	UP	UP	na	interleukin 1 receptor associated kinase 2	FALSE
ISLR	3671	NM_005545	chr15	+	74466087	74466360	ts	ss5	E1	E1	274	6.61047e-06	4.50078e-06	0.000521191	-1.42	-0.97	-1.09	DN	NC	DN	immunoglobulin superfamily containing leucine rich repeat	TRUE
ITGA11	22801	NM_001004439	chr15	-	68619134	68618992	ss3	ss5	E17	E17	143	7.64544e-09	0.000430077	0.197271	1.65	1.1	0.74	UP	UP	NC	integrin subunit alpha 11	FALSE
ITGA11	22801	NM_001004439	chr15	-	68620600	68620434	ss3	ss5	E16	E16	167	1.87559e-05	0.000288287	0.836946	1.57	1.07	0.31	UP	UP	NC	integrin subunit alpha 11	FALSE
ITGA11	22801	NM_001004439	chr15	-	68631982	68631838	ss3	ss5	E11	E11	145	5.15905e-08	1.1956e-06	0.0160823	1.53	1.18	0.87	UP	UP	NC	integrin subunit alpha 11	FALSE
ITGA11	22801	NM_001004439	chr15	-	68641238	68641168	ss3	ss5	E10	E10	71	1.56453e-06	0.000610742	0.801012	1.46	1.01	0.58	UP	UP	NC	integrin subunit alpha 11	FALSE
ITGA11	22801	NM_001004439	chr15	-	68643120	68642955	ss3	ss5	E9	E9	166	2.77873e-05	0.000278606	0.4943	1.55	1.01	0.62	UP	UP	NC	integrin subunit alpha 11	FALSE
ITGA11	22801	NM_001004439	chr15	-	68650923	68650796	ss3	ss5	E6	E6	128	3.16941e-06	0.000101663	0.54618	1.55	1.07	0.71	UP	UP	NC	integrin subunit alpha 11	FALSE
ITGA11	22801	NM_001004439	chr15	-	68654042	68653928	ss3	ss5	E5	E5	115	6.23372e-06	0.000371734	0.184947	1.51	1.27	0.79	UP	UP	NC	integrin subunit alpha 11	FALSE
ITPK1	3705	NM_001142594	chr14	-	93518383	93517124	ss3	ss5			1260	6.83195e-06	1.51169e-12	NA	-1.05	-1.81	NA	DN	DN	na	inositol-tetrakisphosphate 1-kinase	FALSE
KBTBD11	9920	NM_014867	chr8	+	1919507	1919611	ss3	ss5			105	2.75906e-11	1.075e-13	NA	-1.49	-1.61	NA	DN	DN	na	kelch repeat and BTB domain containing 11	FALSE
KBTBD11	9920	NM_014867	chr8	+	1920091	1920203	ss3	ss5			113	4.43649e-08	3.44247e-16	NA	-1.25	-1.74	NA	DN	DN	na	kelch repeat and BTB domain containing 11	FALSE
KCNIP4	80333	NM_147182	chr4	-	20751355	20751285	ss3	ss5	E5	E5	71	9.73788e-05	7.98269e-05	0.33024	-1.13	-1.06	-1.82	DN	DN	NC	potassium voltage-gated channel interacting protein 4	FALSE
KCNK1	3775	NM_002245	chr1	+	233796220	233796305	ss3	ss5			86	0.000379763	0.000511261	NA	-1.56	-1.65	NA	DN	DN	na	potassium two pore domain channel subfamily K member 1	FALSE
KCNK15-AS1	106144538	NR_132377	chr20	-	43345434	43345266	ss3	ss5	E4	E4	169	0.00044642	8.03328e-06	NA	1.94	2.7	NA	UP	UP	na	KCNK15 antisense RNA 1 (head to head)	FALSE
KCNMB2-AS1	104797538	NR_126560	chr3	-	178577411	178577277	ss3	ss5	E2	E2	135	2.89199e-08	6.11307e-18	0.0544957	6.04	6.32	1.27	UP	UP	NC	KCNMB2 antisense RNA 1	FALSE
KCNN4	3783	NM_002250	chr19	-	44285409	44285379	ts	ss5	E1		31	3.55888e-05	4.87248e-08	NA	-1.11	-1.35	NA	DN	DN	na	potassium calcium-activated channel subfamily N member 4	TRUE
KDM4C	23081	NM_001353999	chr9	+	7018631	7018679	ss3	ss5			49	0.00013944	0.000328966	NA	-3.65	-3.55	NA	DN	DN	na	lysine demethylase 4C	FALSE
KIAA1211	57482	NM_020722	chr4	+	57045450	57045596	ss3	ss5	E2	E2	147	6.40897e-05	1.00567e-06	0.34878	1.27	1.41	1.16	UP	UP	NC	KIAA1211	FALSE
KIAA1671	85379	NM_001145206	chr22	+	25508173	25508429	ss3	ss5			257	5.31066e-09	2.5977e-13	NA	1.17	1.66	NA	UP	UP	na	KIAA1671	FALSE
KIAA2012	100652824	NM_001277372	chr2	+	203058024	203058226	ss3	ss5	E20	E20	203	0.000424588	1.22581e-10	0.00679508	3.5	3.65	3.94	UP	UP	NC	KIAA2012	FALSE
KIF16B	55614	NM_024704	chr20	-	16253897	16252749	ce	te	ce	E26	1149	5.04296e-05	4.87994e-10	0.316366	1.01	1.14	0.89	UP	UP	NC	kinesin family member 16B	TRUE
KIF1BP	26128	NM_015634	chr10	+	70767383	70767507	ss3	ss5			125	0.000344848	3.69203e-08	NA	-1.08	-2.16	NA	DN	DN	na	KIF1 binding protein	FALSE
KIF21B	23046	NM_001252102	chr1	-	200952222	200952184	ss3	ss5	E28	E28	39	0.000264602	1.87207e-06	0.704737	1.22	1.44	0.43	UP	UP	NC	kinesin family member 21B	FALSE
KIF26B	55083	NM_018012	chr1	+	245319584	245319985	ss3	ss5	E2	E2	402	0.000135319	3.74937e-05	0.0453539	1.77	1.91	1.16	UP	UP	NC	kinesin family member 26B	FALSE
KIF26B	55083	NM_018012	chr1	+	245530136	245530669	ss3	ss5	E3	E3	534	1.4399e-07	6.47461e-12	0.299713	1.49	1.41	0.27	UP	UP	NC	kinesin family member 26B	FALSE
KIF26B	55083	NM_018012	chr1	+	245772568	245772830	ss3	ss5	E8	E8	263	7.13785e-08	6.96899e-06	1	1.73	1.38	0.32	UP	UP	NC	kinesin family member 26B	FALSE
KIF26B	55083	NM_018012	chr1	+	245861408	245861610	ss3	ss5	E13	E13	203	3.3995e-05	0.000115605	0.212893	1.58	1.22	1.05	UP	UP	NC	kinesin family member 26B	FALSE
KIF26B	55083	NM_018012	chr1	+	245862189	245862339	ss3	ss5	E14	E14	151	4.53542e-14	3.0551e-07	0.794914	1.7	1.67	1.95	UP	UP	NC	kinesin family member 26B	FALSE
KIF9	64147	NM_001134878	chr3	-	47323762	47323630	ss3	ss5		E2	133	5.87106e-06	4.38155e-06	NA	1.19	1.22	NA	UP	UP	na	kinesin family member 9	FALSE
KLC3	147700	NM_177417	chr19	+	45849802	45850032	ss3	ss5	E3	E3	231	3.03112e-05	8.82777e-10	0.523513	17.97	17.51	0.6	UP	UP	NC	kinesin light chain 3	FALSE
KLC3	147700	NM_177417	chr19	+	45851199	45851418	ss3	ss5	E5	E5	220	0.000112198	0.000394967	0.626259	17.36	16.41	2.31	UP	UP	NC	kinesin light chain 3	FALSE
KLHL13	90293	NM_001168301	chrX	-	117107317	117107273	ss3	ss5			45	0.00031516	1.27209e-08	NA	5.76	5.81	NA	UP	UP	na	kelch like family member 13	FALSE
KLHL17	339451	NM_198317	chr1	+	902084	902183	ss3	ss5	NM_032129:E2	NM_032129:E2	100	0.000310328	2.96118e-05	NA	1.55	1.98	NA	UP	UP	na	kelch like family member 17	FALSE
KRT14	3861	NM_000526	chr17	-	39739707	39739487	ss3	ss5	E6	E6	221	7.49017e-06	2.45536e-07	0.715834	-1.84	-2.43	0.12	DN	DN	NC	keratin 14	FALSE
KRT17	3872	NM_000422	chr17	-	39777131	39776911	ss3	ss5	E6	E6	221	1.72527e-08	1.97795e-14	0.0180652	1.06	1.22	1.01	UP	UP	NC	keratin 17	FALSE
KRT17	3872	NM_000422	chr17	-	39778006	39777845	ss3	ss5	E4	E4	162	2.94764e-09	2.55359e-12	0.875745	1.74	1.95	0.16	UP	UP	NC	keratin 17	FALSE
KRT23	25984	NM_015515	chr17	-	39093895	39093598	ts	ss5	E1	E1	298	0.0580452	1.52411e-06	5.97807e-08	21.52	25.83	-5.75	NC	UP	DN	keratin 23	TRUE
KRT6A	3853	NM_005554	chr12	-	52881503	52880958	ce	te	ce	E9	546	2.94127e-05	0.000132701	0.0958916	19.16	20.8	0.89	UP	UP	NC	keratin 6A	TRUE
KRT6A	3853	NM_005554	chr12	-	52883852	52883727	ss3	ss5	E6	E6	126	3.22345e-06	2.80543e-05	NA	18.18	20.36	NA	UP	UP	na	keratin 6A	FALSE
KRT6A	3853	NM_005554	chr12	-	52884517	52884353	ss3	ss5	E5	E5	165	9.03075e-05	0.000152415	1	19	20.78	0.86	UP	UP	NC	keratin 6A	FALSE
KRT6A	3853	NM_005554	chr12	-	52884737	52884642	ss3	ss5	E4	E4	96	0.000836835	0.000156225	0.836379	18.5	20.46	1.18	UP	UP	NC	keratin 6A	FALSE
KRT75	9119	NM_004693	chr12	-	52827036	52826822	ss3	ss5	E2	E2	215	0.000148462	0.000706433	NA	15.59	18.54	NA	UP	UP	na	keratin 75	FALSE
KRT80	144501	NM_182507	chr12	-	52565181	52562780	ce	te	ce	E9	2402	9.8866e-19	3.40529e-29	0.00778005	4.47	4.94	1.64	UP	UP	NC	keratin 80	TRUE
KRT80	144501	NM_182507	chr12	-	52565497	52565442	ss3	ss5	E8	E8	56	4.47581e-10	2.57072e-16	0.0331581	4.56	5	2.36	UP	UP	NC	keratin 80	FALSE
KRT80	144501	NM_182507	chr12	-	52566052	52565982	ss3	ss5		E7	71	7.47854e-08	6.66697e-14	NA	2.73	3.17	NA	UP	UP	na	keratin 80	FALSE
KRT80	144501	NM_182507	chr12	-	52574747	52574687	ss3	ss5	E3	E3	61	7.67278e-11	8.7598e-23	0.00363803	4.66	5.43	1.65	UP	UP	NC	keratin 80	FALSE
KRT80	144501	NM_182507	chr12	-	52579371	52579163	ss3	ss5	E2	E2	209	4.40619e-17	1.27053e-24	0.00102973	5.44	6.04	0.87	UP	UP	NC	keratin 80	FALSE
KRT80	144501	NM_182507	chr12	-	52585784	52585687	ts	cs	E1	cs	98	2.0462e-08	1.33429e-12	0.629034	4.59	4.99	0.88	UP	UP	NC	keratin 80	TRUE
KRT9	3857	NM_000226	chr17	-	39724637	39724414	ss3	ss5	E6	E6	224	0.000967197	0.000142955	NA	-1.66	-2.43	NA	DN	DN	na	keratin 9	FALSE
KRT9	3857	NM_000226	chr17	-	39725839	39725678	ss3	ss5	E4	E4	162	0.000131954	0.000336325	NA	-1.71	-1.6	NA	DN	DN	na	keratin 9	FALSE
KRT9	3857	NM_000226	chr17	-	39726267	39726111	ss3	ss5	E3	E3	157	2.38224e-07	4.0833e-05	NA	-2.54	-2.1	NA	DN	DN	na	keratin 9	FALSE
KRT9	3857	NM_000226	chr17	-	39726472	39726390	ss3	ss5	E2	E2	83	2.56157e-08	8.67586e-09	NA	-2.69	-3.06	NA	DN	DN	na	keratin 9	FALSE
KRT9	3857	NM_000226	chr17	-	39728310	39728245	ts	cs	E1	cs	66	0.000419116	0.000175568	NA	-3.55	-14.95	NA	DN	DN	na	keratin 9	TRUE
KYAT3	56267	NM_001349448	chr1	-	89431096	89431048	ss3	ss5			49	1.96596e-06	1.01837e-06	NA	-1.69	-1.71	NA	DN	DN	na	kynurenine aminotransferase 3	FALSE
LAG3	3902	NM_002286	chr12	+	6881670	6882018	ts	cs	E1	cs	349	8.30936e-05	4.00677e-10	0.996354	-1.39	-1.72	0.05	DN	DN	NC	lymphocyte activating 3	TRUE
LAG3	3902	NM_002286	chr12	+	6882863	6883167	ss3	ss5	E3	E3	305	0.000133812	4.79583e-10	0.0576617	-1.42	-2.15	-0.84	DN	DN	NC	lymphocyte activating 3	FALSE
LAG3	3902	NM_002286	chr12	+	6883761	6884030	ss3	ss5	E4	E4	270	0.000108682	8.69617e-09	0.570682	-1.38	-1.88	-0.21	DN	DN	NC	lymphocyte activating 3	FALSE
LAG3	3902	NM_002286	chr12	+	6884439	6884714	ss3	ss5	E5	E5	276	8.45701e-05	9.01435e-09	0.834818	-1.29	-1.69	-0.19	DN	DN	NC	lymphocyte activating 3	FALSE
LAG3	3902	NM_002286	chr12	+	6886430	6886672	ss3	ss5	E6	E6	243	5.05965e-06	3.05168e-10	0.173291	-1.47	-1.91	0.54	DN	DN	NC	lymphocyte activating 3	FALSE
LAG3	3902	NM_002286	chr12	+	6886957	6887087	ss3	ss5	E7	E7	131	0.00033012	1.9701e-06	0.19918	-1.14	-1.44	0.59	DN	DN	NC	lymphocyte activating 3	FALSE
LAMA1	284217	NM_005559	chr18	-	6948555	6948402	ss3	ss5	E60	E60	154	1.74347e-07	5.38151e-10	1	3.01	4.05	-0.32	UP	UP	NC	laminin subunit alpha 1	FALSE
LAMA1	284217	NM_005559	chr18	-	6949258	6949100	ss3	ss5	E59	E59	159	1.36829e-08	3.24351e-12	0.981437	3.24	4.3	0.23	UP	UP	NC	laminin subunit alpha 1	FALSE
LAMA1	284217	NM_005559	chr18	-	6950970	6950781	ss3	ss5	E58	E58	190	1.69801e-06	6.51397e-10	0.693449	2.97	3.56	-0.49	UP	UP	NC	laminin subunit alpha 1	FALSE
LAMA1	284217	NM_005559	chr18	-	6955464	6955352	ss3	ss5	E57	E57	113	0.000299362	3.08195e-10	0.224378	2.32	3.84	1.82	UP	UP	NC	laminin subunit alpha 1	FALSE
LAMA1	284217	NM_005559	chr18	-	6956764	6956635	ss3	ss5	E56	E56	130	3.0319e-08	5.84147e-14	0.348849	4.58	5.03	0.82	UP	UP	NC	laminin subunit alpha 1	FALSE
LAMA1	284217	NM_005559	chr18	-	6958661	6958476	ss3	ss5	E55	E55	186	6.56645e-13	8.62559e-17	0.82181	4.83	5.39	-1.45	UP	UP	NC	laminin subunit alpha 1	FALSE
LAMA1	284217	NM_005559	chr18	-	6959491	6959340	ss3	ss5	E54	E54	152	6.20074e-07	3.57273e-10	0.402401	3.1	3.85	1.49	UP	UP	NC	laminin subunit alpha 1	FALSE
LAMA1	284217	NM_005559	chr18	-	6961758	6961585	ss3	ss5	E53	E53	174	0.000815721	1.80366e-07	0.74279	1.09	1.93	-0.96	UP	UP	NC	laminin subunit alpha 1	FALSE
LAMA1	284217	NM_005559	chr18	-	6962058	6961944	ss3	ss5	E52	E52	115	7.57688e-05	6.1283e-10	0.458942	3.09	4.09	1.43	UP	UP	NC	laminin subunit alpha 1	FALSE
LAMA1	284217	NM_005559	chr18	-	6964802	6964661	ss3	ss5	E51	E51	142	7.65535e-07	7.65477e-11	0.830894	4.11	5.05	-0.06	UP	UP	NC	laminin subunit alpha 1	FALSE
LAMA1	284217	NM_005559	chr18	-	6965431	6965287	ss3	ss5	E50	E50	145	2.21296e-07	5.46472e-13	0.633703	4.81	5.06	0.53	UP	UP	NC	laminin subunit alpha 1	FALSE
LAMA1	284217	NM_005559	chr18	-	6966296	6966146	ss3	ss5	E49	E49	151	2.81592e-05	2.4629e-10	0.913418	3.22	5.07	-0.31	UP	UP	NC	laminin subunit alpha 1	FALSE
LAMA1	284217	NM_005559	chr18	-	6971980	6971856	ss3	ss5	E48	E48	125	4.40331e-05	3.95002e-10	1	4.04	5.97	-0.1	UP	UP	NC	laminin subunit alpha 1	FALSE
LAMA1	284217	NM_005559	chr18	-	6973206	6973056	ss3	ss5	E47	E47	151	0.000167207	4.76303e-09	0.0787431	3.81	4.75	2.47	UP	UP	NC	laminin subunit alpha 1	FALSE
LAMA1	284217	NM_005559	chr18	-	6976079	6975936	ss3	ss5	E45	E45	144	1.64834e-06	1.45374e-09	0.544667	3.75	5.13	9.14	UP	UP	NC	laminin subunit alpha 1	FALSE
LAMA1	284217	NM_005559	chr18	-	6977880	6977726	ss3	ss5	E44	E44	155	4.72194e-06	1.76114e-05	0.675682	3.99	4.86	0.88	UP	UP	NC	laminin subunit alpha 1	FALSE
LAMA1	284217	NM_005559	chr18	-	6978377	6978195	ss3	ss5	E43	E43	183	1.88263e-06	1.4863e-07	0.67252	4.27	4.94	-0.91	UP	UP	NC	laminin subunit alpha 1	FALSE
LAMA1	284217	NM_005559	chr18	-	6980636	6980520	ss3	ss5	E42	E42	117	1.04598e-06	3.20167e-08	1	14.69	15.04	-9.54	UP	UP	NC	laminin subunit alpha 1	FALSE
LAMA1	284217	NM_005559	chr18	-	6982589	6982496	ss3	ss5	E41	E41	94	0.000474165	0.000127477	0.644951	3.46	3.5	-10.45	UP	UP	NC	laminin subunit alpha 1	FALSE
LAMA1	284217	NM_005559	chr18	-	6983233	6983098	ss3	ss5	E40	E40	136	0.000859418	1.09062e-05	0.423839	2.36	3.44	0.89	UP	UP	NC	laminin subunit alpha 1	FALSE
LAMA1	284217	NM_005559	chr18	-	6997883	6997741	ss3	ss5	E33	E33	143	1.69302e-06	8.5764e-15	0.85312	14.49	16.56	0.28	UP	UP	NC	laminin subunit alpha 1	FALSE
LAMA1	284217	NM_005559	chr18	-	6999637	6999444	ss3	ss5	E32	E32	194	2.11148e-08	3.94945e-13	1	5.81	7.33	-0.82	UP	UP	NC	laminin subunit alpha 1	FALSE
LAMA1	284217	NM_005559	chr18	-	7002384	7002263	ss3	ss5	E30	E30	122	7.21357e-05	4.14762e-06	1	3.85	4.56	-1.18	UP	UP	NC	laminin subunit alpha 1	FALSE
LAMA1	284217	NM_005559	chr18	-	7007275	7007138	ss3	ss5	E29	E29	138	1.22271e-07	7.90652e-09	1	5.35	6.21	-0.7	UP	UP	NC	laminin subunit alpha 1	FALSE
LAMA1	284217	NM_005559	chr18	-	7008607	7008487	ss3	ss5	E28	E28	121	2.4985e-06	6.16591e-09	0.685359	5.58	6.74	0.2	UP	UP	NC	laminin subunit alpha 1	FALSE
LAMA1	284217	NM_005559	chr18	-	7009365	7009238	ss3	ss5	E27	E27	128	8.38483e-07	2.87076e-10	0.9621	14.52	15.78	-0.74	UP	UP	NC	laminin subunit alpha 1	FALSE
LAMA1	284217	NM_005559	chr18	-	7010384	7010199	ss3	ss5	E26	E26	186	0.000110738	7.96862e-09	0.527844	5.11	6.18	-10.9	UP	UP	NC	laminin subunit alpha 1	FALSE
LAMA1	284217	NM_005559	chr18	-	7011478	7011299	ss3	ss5	E25	E25	180	8.55245e-06	1.92931e-09	0.50314	4.49	5.9	0.9	UP	UP	NC	laminin subunit alpha 1	FALSE
LAMA1	284217	NM_005559	chr18	-	7012137	7011994	ss3	ss5	E24	E24	144	1.97766e-07	3.28768e-10	0.559525	6	7.32	0.89	UP	UP	NC	laminin subunit alpha 1	FALSE
LAMA1	284217	NM_005559	chr18	-	7014050	7013814	ss3	ss5	E23	E23	237	5.85709e-08	2.89088e-11	0.848958	6.39	8.16	0.33	UP	UP	NC	laminin subunit alpha 1	FALSE
LAMA1	284217	NM_005559	chr18	-	7015857	7015721	ss3	ss5	E22	E22	137	1.44638e-05	1.01952e-12	0.790192	5.67	6.84	-0.23	UP	UP	NC	laminin subunit alpha 1	FALSE
LAMA1	284217	NM_005559	chr18	-	7016670	7016490	ss3	ss5	E21	E21	181	9.42473e-05	2.20781e-07	0.504287	4.21	5.52	1.23	UP	UP	NC	laminin subunit alpha 1	FALSE
LAMA1	284217	NM_005559	chr18	-	7017383	7017277	ss3	ss5	E20	E20	107	4.70574e-05	2.25178e-08	0.875792	4.71	5.61	-1.18	UP	UP	NC	laminin subunit alpha 1	FALSE
LAMA1	284217	NM_005559	chr18	-	7023374	7023163	ss3	ss5	E19	E19	212	2.59645e-05	5.88715e-11	0.73146	4.68	6.51	0.87	UP	UP	NC	laminin subunit alpha 1	FALSE
LAMA1	284217	NM_005559	chr18	-	7024465	7024379	ss3	ss5	E18	E18	87	0.00018149	6.50043e-08	0.544667	13.08	15.38	9.14	UP	UP	NC	laminin subunit alpha 1	FALSE
LAMA1	284217	NM_005559	chr18	-	7026105	7025978	ss3	ss5	E17	E17	128	9.31061e-06	1.21833e-07	0.424158	13.69	15.82	1.38	UP	UP	NC	laminin subunit alpha 1	FALSE
LAMA1	284217	NM_005559	chr18	-	7034689	7034478	ss3	ss5	E14	E14	212	4.04817e-08	8.12635e-13	1	15.05	15.97	-0.84	UP	UP	NC	laminin subunit alpha 1	FALSE
LAMA1	284217	NM_005559	chr18	-	7036087	7035986	ss3	ss5	E13	E13	102	6.50213e-05	1.94344e-07	NA	13.28	15.35	NA	UP	UP	na	laminin subunit alpha 1	FALSE
LAMA1	284217	NM_005559	chr18	-	7037750	7037577	ss3	ss5	E12	E12	174	2.45258e-05	8.15427e-11	1	14.39	16.07	-1.23	UP	UP	NC	laminin subunit alpha 1	FALSE
LAMA1	284217	NM_005559	chr18	-	7050935	7050693	ss3	ss5	E4	E4	243	2.50494e-05	4.31282e-10	0.592873	13.77	15.78	-10.89	UP	UP	NC	laminin subunit alpha 1	FALSE
LAMA1	284217	NM_005559	chr18	-	7080086	7079974	ss3	ss5	E3	E3	113	0.000503577	6.46379e-08	NA	12.87	14.85	NA	UP	UP	na	laminin subunit alpha 1	FALSE
LAMA1	284217	NM_005559	chr18	-	7080456	7080286	ss3	ss5	E2	E2	171	1.45829e-05	4.87613e-07	NA	13.87	15.94	NA	UP	UP	na	laminin subunit alpha 1	FALSE
LARGE2	120071	NM_001300722	chr11	+	45943172	45943244	ts	ss5	E1	E1	73	0.000914755	2.98137e-05	0.0543027	-2.91	-3.75	5.62	DN	DN	NC	LARGE xylosyl- and glucuronyltransferase 2	TRUE
LIMK2	3985	NM_005569	chr22	+	31644375	31644755	ss3	ss5		NM_001031801:E1	381	3.92081e-05	1.31718e-09	NA	1.74	2.15	NA	UP	UP	na	LIM domain kinase 2	FALSE
LINC002481	339988	NR_147207	chr4	-	6692246	6692035	ts	ss5	E1		212	3.99841e-05	3.73852e-05	NA	-1.37	-1.25	NA	DN	DN	na	long intergenic non-protein coding RNA 2481	TRUE
LINC00467	84791	NR_026761	chr1	+	211568294	211568343	ss3	ss5			50	0.000689395	0.000551279	NA	-1.31	-1.38	NA	DN	DN	na	long intergenic non-protein coding RNA 467	FALSE
LINC00632	286411	NR_104228	chrX	+	139854243	139854841	ss3	te	E4	E4	599	2.88378e-06	6.04048e-09	NA	1.28	2.36	NA	UP	UP	na	long intergenic non-protein coding RNA 632	TRUE
LINC00866	100505561	NR_108035	chr10	-	99609555	99609423	ts	ss5	E1	E1	133	0.000657094	9.45079e-05	NA	2.02	2.12	NA	UP	UP	na	long intergenic non-protein coding RNA 866	TRUE
LINC00970	101978719	NR_104091	chr1	-	168987240	168987051	ss3	ss5			190	0.000412782	6.17858e-06	NA	1.61	2.07	NA	UP	UP	na	long intergenic non-protein coding RNA 970	FALSE
LINC01011	401232	NR_026856	chr6	+	2988662	2988943	ss3	ss5			282	0.000547852	0.000181429	NA	1.83	2.08	NA	UP	UP	na	long intergenic non-protein coding RNA 1011	FALSE
LINC01135	100131060	NR_034014	chr1	+	59270246	59270360	ss3	ss5			115	3.51861e-05	0.000297233	NA	-2.5	-1.98	NA	DN	DN	na	long intergenic non-protein coding RNA 1135	FALSE
LINC01146	283587	NR_046094	chr14	+	88545448	88545712	ss3	ss5			265	0.000430908	4.7123e-12	NA	21.83	21.94	NA	UP	UP	na	long intergenic non-protein coding RNA 1146	FALSE
LINC01389	102724077	NR_126355	chr1	-	47846815	47846468	ss3	te	E5	E5	348	4.53447e-07	5.18428e-08	0.869619	-1.67	-1.55	0.27	DN	DN	NC	long intergenic non-protein coding RNA 1389	TRUE
LINC01754	102723442	NR_146494	chr20	-	46013763	46011510	ss3	te	E4	E4	2254	1.09463e-10	8.21456e-10	NA	-2.39	-2.22	NA	DN	DN	na	long intergenic non-protein coding RNA 1754	TRUE
LINC01754	102723442	NR_146494	chr20	-	46026089	46025893	ss3	ss5	E3	E3	197	0.0002513	1.12442e-07	NA	-1.98	-3.11	NA	DN	DN	na	long intergenic non-protein coding RNA 1754	FALSE
LINC01754	102723442	NR_146494	chr20	-	46035667	46035527	ss3	ss5	E2	E2	141	0.000160227	0.000819557	NA	-3.11	-3.26	NA	DN	DN	na	long intergenic non-protein coding RNA 1754	FALSE
LINC01754	102723442	NR_146494	chr20	-	46040137	46040012	ss3	ss5		E1	126	0.000669568	1.09192e-06	NA	-2.08	-14.35	NA	DN	DN	na	long intergenic non-protein coding RNA 1754	FALSE
LINC02323	105370681	NR_146561	chr14	+	103011591	103011913	ts	ss5	E1	E1	323	0.000363265	4.32902e-06	NA	-1.81	-2.78	NA	DN	DN	na	long intergenic non-protein coding RNA 2323	TRUE
LMO7	4008	NM_001306080	chr13	+	76210424	76210793	ts	cs	E1	cs	370	5.16811e-07	2.13784e-05	0.0664896	1.85	1.56	1.67	UP	UP	NC	LIM domain 7	TRUE
LMO7	4008	NM_001306080	chr13	+	76287318	76287388	ss3	ss5	E2	E2	71	7.47115e-06	1.8396e-08	0.149872	1.97	2.1	1	UP	UP	NC	LIM domain 7	FALSE
LMO7	4008	NM_001306080	chr13	+	76301165	76301234	ss3	ss5	E3	E3	70	2.79794e-07	1.29664e-09	0.143503	1.94	1.9	1.44	UP	UP	NC	LIM domain 7	FALSE
LMO7	4008	NM_001306080	chr13	+	76362801	76363223	ss3	ss5			423	2.23894e-05	5.33146e-07	NA	-1.8	-2.52	NA	DN	DN	na	LIM domain 7	FALSE
LMO7	4008	NM_001306080	chr13	+	76383290	76383319	ss3	ss5	E11	E11	30	0.000217009	4.34578e-08	0.0898462	1.68	2.81	1.32	UP	UP	NC	LIM domain 7	FALSE
LMTK3	114783	NM_001080434	chr19	-	48994502	48994365	ss3	ss5	E15	E15	138	0.00017433	6.1219e-07	0.0634466	1.06	1.15	1.83	UP	UP	NC	lemur tyrosine kinase 3	FALSE
LMTK3	114783	NM_001080434	chr19	-	48994796	48994661	ss3	ss5	E14	E14	136	0.000193128	3.25008e-06	0.131832	1.43	1.22	1.4	UP	UP	NC	lemur tyrosine kinase 3	FALSE
LMTK3	114783	NM_001080434	chr19	-	48997362	48996951	ss3	ss5		E13	412	0.000238258	0.000119947	NA	1.5	1.54	NA	UP	UP	na	lemur tyrosine kinase 3	FALSE
LMTK3	114783	NM_001080434	chr19	-	49004402	49004253	ss3	ss5	E11	E11	150	0.000140972	4.67764e-06	0.257754	1.1	1.25	1.3	UP	UP	NC	lemur tyrosine kinase 3	FALSE
LMTK3	114783	NM_001080434	chr19	-	49004661	49004540	ss3	ss5	E10	E10	122	0.000425351	3.62897e-10	0.376224	1.4	1.66	0.97	UP	UP	NC	lemur tyrosine kinase 3	FALSE
LOC100507156	100507156	NR_038323	chr8	+	23193721	23194970	ts	ss5	E1	E1	1250	0.000101049	0.000155509	NA	-1.49	-1.09	NA	DN	DN	na	uncharacterized LOC100507156	TRUE
LOC101927043	101927043	NR_110208	chr2	-	47448462	47447948	ss3	ss5			515	3.52422e-09	5.12222e-26	NA	-1.99	-2.73	NA	DN	DN	na	uncharacterized LOC101927043	FALSE
LOC101927196	101927196	NR_110214	chr2	-	186594164	186594056	ss3	ss5	E3	E3	109	0.00085191	3.2536e-07	0.218667	1.63	2.82	0.55	UP	UP	NC	uncharacterized LOC101927196	FALSE
LOC101928034	101928034	NR_125947	chr1	+	153523719	153524245	ss3	te	E3	E3	527	3.85316e-09	3.45663e-07	0.146777	-2.11	-2.12	-0.56	DN	DN	NC	uncharacterized LOC101928034	TRUE
LOC101928489	101928489	NR_110889	chr6	-	74405298	74403626	ss3	te	E2	E2	1673	1.2048e-05	0.000708064	NA	-1.03	-1.41	NA	DN	DN	na	uncharacterized LOC101928489	TRUE
LOC101928994	101928994	NR_120648	chr10	-	70982781	70982633	ss3	ss5	E4	E4	149	5.46077e-05	3.00385e-21	0.437745	-2.42	-4.85	-0.44	DN	DN	NC	uncharacterized LOC101928994	FALSE
LOC101928994	101928994	NR_120648	chr10	-	70985742	70985578	ss3	ss5	E2	E2	165	1.83142e-05	8.84712e-12	0.318292	-2.93	-3.69	-0.53	DN	DN	NC	uncharacterized LOC101928994	FALSE
LOC101929523	101929523	NR_134621	chr6	+	169613307	169613673	ts	ss5	E1	E1	367	0.000780945	2.78037e-08	0.604871	-2.27	-2.6	0.05	DN	DN	NC	uncharacterized LOC101929523	TRUE
LOC101929523	101929523	NR_134621	chr6	+	169614269	169614582	ss3	ss5	E2	E2	314	0.000148494	2.47467e-11	0.634901	-2.17	-2.72	0.32	DN	DN	NC	uncharacterized LOC101929523	FALSE
LOC101929532	101929532	NR_110255	chr2	+	163025967	163029243	ss3	te	E4	E4	3277	9.56386e-09	6.47983e-38	NA	2.86	3.32	NA	UP	UP	na	uncharacterized LOC101929532	TRUE
LOC101930114	101930114	NR_134510	chr1	-	209864014	209848567	ss3	ss5			15448	4.15753e-05	1.74696e-13	NA	1.02	1.45	NA	UP	UP	na	uncharacterized LOC101930114	FALSE
LOC102724064	102724064	NR_135761	chr11	+	66119557	66119652	ss3	ss5			96	1.13055e-05	6.10689e-07	NA	-1.46	-1.83	NA	DN	DN	na	uncharacterized LOC102724064	FALSE
LOC105377621	105377621	NR_136202	chr4	-	103371224	103371088	ss3	ss5	E2	E2	137	8.93913e-05	0.0002419	0.551757	-1.44	-1.19	-0.68	DN	DN	NC	uncharacterized LOC105377621	FALSE
LOC105378828	105378828	NR_135837	chr1	-	87037091	87036864	ss3	te	E5	E5	228	1.14529e-10	8.15276e-22	NA	-2.19	-2.89	NA	DN	DN	na	uncharacterized LOC105378828	TRUE
LOC145694	145694	NR_132970	chr15	-	69689987	69689243	ss3	te		E3	745	5.323e-05	3.98879e-05	NA	1.15	1.15	NA	UP	UP	na	uncharacterized LOC145694	TRUE
LOC145694	145694	NR_132970	chr15	-	69707368	69706491	ts	ss5	E1	E1	878	2.12357e-08	1.35832e-16	NA	2.27	2.6	NA	UP	UP	na	uncharacterized LOC145694	TRUE
LOC400710	400710	NR_138096	chr19	+	50553846	50554451	ts	ss5	E1	E1	606	0.000184954	7.12055e-05	NA	-1.3	-1.86	NA	DN	DN	na	uncharacterized LOC400710	TRUE
LOC400927-CSNK1E	102800317	NM_001289912	chr22	-	38691453	38691393	ss3	ss5			61	2.98776e-05	5.43957e-06	NA	1.07	1.3	NA	UP	UP	na	TPTEP2-CSNK1E readthrough	FALSE
LRR1	122769	NM_152329	chr14	+	50070270	50070336	ss3	ss5			67	0.000169528	0.000623082	NA	1.24	1.01	NA	UP	UP	na	leucine rich repeat protein 1	FALSE
LRRC43	254050	NM_152759	chr12	+	122669066	122669326	ss3	ss5	E2	E2	261	0.000631568	2.45217e-05	0.523439	1.5	1.53	0.38	UP	UP	NC	leucine rich repeat containing 43	FALSE
LRRC8E	80131	NM_001268284	chr19	+	7958602	7958744	ss3	ss5	E2	E2	143	0.000577855	0.000651297	0.0377441	3.15	2.94	-1.92	UP	UP	NC	leucine rich repeat containing 8 VRAC subunit E	FALSE
LRRFIP2	9209	NM_006309	chr3	-	37163027	37162983	ss3	ss5	E6	E6	45	8.77936e-09	9.11515e-18	0.00557817	-1.15	-1.58	-0.82	DN	DN	NC	LRR binding FLII interacting protein 2	FALSE
LRRFIP2	9209	NM_006309	chr3	-	37163182	37163126	ss3	ss5	E5	E5	57	6.86908e-11	5.57982e-19	0.00922497	-1.2	-1.49	-0.86	DN	DN	NC	LRR binding FLII interacting protein 2	FALSE
LSMEM2	132228	NM_001304385	chr3	+	50324634	50325545	ce	te	ce	E4	912	4.32712e-07	4.18837e-05	NA	1.04	1.74	NA	UP	UP	na	leucine rich single-pass membrane protein 2	TRUE
LTK	4058	NM_002344	chr15	-	41810055	41809996	ss3	ss5			60	2.23063e-07	5.48561e-17	NA	1.56	2.45	NA	UP	UP	na	leukocyte receptor tyrosine kinase	FALSE
LYPD3	27076	NM_014400	chr19	-	43968608	43968477	ss3	ss5	E2	E2	132	0.000309977	0.000261423	0.548841	1.18	1.14	0.58	UP	UP	NC	LY6/PLAUR domain containing 3	FALSE
MALL	7851	NM_005434	chr2	-	110856283	110856019	ss3	ss5			265	9.34631e-06	1.48677e-06	NA	-1.04	-1.04	NA	DN	DN	na	mal, T cell differentiation protein like	FALSE
MAMDC2	256691	NM_153267	chr9	+	72783618	72783711	ss3	ss5	E10	E10	94	1.27869e-06	3.96253e-24	1.48212e-05	-0.46	-1.32	-1.49	NC	DN	DN	MAM domain containing 2	FALSE
MARS	4141	NM_004990	chr12	+	57881736	57881873	ts	cs	E1	cs	138	0.0007178	6.732e-05	0.11122	-1.14	-1.07	-1.34	DN	DN	NC	methionyl-tRNA synthetase	TRUE
MAST2	23139	NM_001324320	chr1	+	46376712	46379386	ss3	ss5			2675	8.41821e-11	1.09281e-15	NA	-1.65	-2.43	NA	DN	DN	na	microtubule associated serine/threonine kinase 2	FALSE
MAST2	23139	NM_001324320	chr1	+	46379427	46379551	ss3	ss5			125	2.69977e-08	1.42167e-22	NA	-1.42	-2.71	NA	DN	DN	na	microtubule associated serine/threonine kinase 2	FALSE
MAST2	23139	NM_001324320	chr1	+	46383011	46383205	ss3	ss5			195	1.20675e-10	4.38477e-36	NA	-1.58	-2.9	NA	DN	DN	na	microtubule associated serine/threonine kinase 2	FALSE
MCAM	4162	NM_006500	chr11	-	119186770	119186693	ss3	ss5			78	3.4522e-05	4.15548e-05	NA	-1.79	-2.22	NA	DN	DN	na	melanoma cell adhesion molecule	FALSE
MCEMP1	199675	NM_174918	chr19	+	7742523	7742612	ss3	ss5	E2	E2	90	4.81605e-06	3.03295e-09	0.983705	3.16	4.94	-0.21	UP	UP	NC	mast cell expressed membrane protein 1	FALSE
MCEMP1	199675	NM_174918	chr19	+	7742990	7743127	ss3	ss5	E3	E3	138	8.46063e-07	2.06955e-08	0.814827	3.47	4.89	0.15	UP	UP	NC	mast cell expressed membrane protein 1	FALSE
MCEMP1	199675	NM_174918	chr19	+	7743377	7743490	ss3	ss5	E5	E5	114	2.43999e-05	7.1273e-08	0.887382	3.98	5.25	0.43	UP	UP	NC	mast cell expressed membrane protein 1	FALSE
MCEMP1	199675	NM_174918	chr19	+	7743810	7743869	ss3	ss5	E6	E6	60	3.22717e-09	2.47684e-10	0.270517	17.06	18.12	2.4	UP	UP	NC	mast cell expressed membrane protein 1	FALSE
MCEMP1	199675	NM_174918	chr19	+	7744001	7744719	ce	te	ce	E7	719	9.34258e-08	3.14899e-11	0.235491	3.7	4.97	1.05	UP	UP	NC	mast cell expressed membrane protein 1	TRUE
MCPH1	79648	NM_001322042	chr8	+	6419377	6459877	ss3	ss5			40501	3.30977e-06	0.000671055	NA	1.66	1.38	NA	UP	UP	na	microcephalin 1	FALSE
MEGF6	1953	NM_001409	chr1	-	3519164	3519030	ss3	ss5	E2	E2	135	3.06964e-05	1.19931e-08	0.0393562	-1.36	-2.43	-1.65	DN	DN	NC	multiple EGF like domains 6	FALSE
MEI1	150365	NM_152513	chr22	+	42149953	42150050	ss3	ss5	E17	E17	98	0.000553978	1.22401e-05	0.0598453	-1.52	-2.02	2.26	DN	DN	NC	meiotic double-stranded break formation protein 1	FALSE
MEI1	150365	NM_152513	chr22	+	42154369	42154537	ss3	ss5	E18	E18	169	0.000195034	2.871e-06	0.509703	-1.41	-2	0.58	DN	DN	NC	meiotic double-stranded break formation protein 1	FALSE
MEI1	150365	NM_152513	chr22	+	42159178	42159325	ss3	ss5	E19	E19	148	1.50102e-06	1.05459e-08	0.907503	-2.08	-2.95	-0.01	DN	DN	NC	meiotic double-stranded break formation protein 1	FALSE
MEI1	150365	NM_152513	chr22	+	42166690	42166965	ss3	ss5	E20	E20	276	0.000104561	3.53487e-08	0.640449	-1.54	-2.46	-0.09	DN	DN	NC	meiotic double-stranded break formation protein 1	FALSE
MEI1	150365	NM_152513	chr22	+	42172106	42172271	ss3	ss5	E21	E21	166	9.036e-07	5.91408e-09	0.124295	-2.32	-2.68	1.25	DN	DN	NC	meiotic double-stranded break formation protein 1	FALSE
MEI1	150365	NM_152513	chr22	+	42174712	42174816	ss3	ss5	E22	E22	105	1.03383e-06	3.00191e-07	0.895485	-2.24	-2.37	0	DN	DN	NC	meiotic double-stranded break formation protein 1	FALSE
MEI1	150365	NM_152513	chr22	+	42177288	42177398	ss3	ss5	E23	E23	111	1.32585e-05	1.27467e-05	0.728251	-1.83	-1.88	0.36	DN	DN	NC	meiotic double-stranded break formation protein 1	FALSE
MEI1	150365	NM_152513	chr22	+	42177689	42177849	ss3	ss5	E24	E24	161	3.1521e-07	1.02219e-07	0.125068	-1.53	-1.66	0.99	DN	DN	NC	meiotic double-stranded break formation protein 1	FALSE
MEI1	150365	NM_152513	chr22	+	42180343	42180424	ss3	ss5	E25	E25	82	4.06346e-05	2.07299e-11	0.636576	-1.18	-1.98	0.42	DN	DN	NC	meiotic double-stranded break formation protein 1	FALSE
MEI1	150365	NM_152513	chr22	+	42180672	42180787	ss3	ss5		E26	116	0.000107251	1.4745e-06	NA	-1.45	-1.89	NA	DN	DN	na	meiotic double-stranded break formation protein 1	FALSE
MEI1	150365	NM_152513	chr22	+	42189833	42189914	ss3	ss5	E27	E27	82	4.53244e-05	3.18872e-06	0.671951	-1.4	-1.61	0.28	DN	DN	NC	meiotic double-stranded break formation protein 1	FALSE
MEI1	150365	NM_152513	chr22	+	42190375	42190481	ss3	ss5	E28	E28	107	0.000320515	2.24159e-09	0.439847	-1.03	-1.8	0.54	DN	DN	NC	meiotic double-stranded break formation protein 1	FALSE
MEI1	150365	NM_152513	chr22	+	42191415	42191546	ss3	ss5	E29	E29	132	2.15561e-08	4.23219e-11	0.643928	-1.56	-1.71	0.71	DN	DN	NC	meiotic double-stranded break formation protein 1	FALSE
MEI1	150365	NM_152513	chr22	+	42191739	42191851	ss3	ss5	E30	E30	113	1.11358e-06	4.41735e-11	0.41735	-1.43	-1.84	0.45	DN	DN	NC	meiotic double-stranded break formation protein 1	FALSE
MEI1	150365	NM_152513	chr22	+	42195304	42195459	ce	te	ce	E31	156	5.17451e-06	6.9823e-13	0.864397	-1.35	-2	0.29	DN	DN	NC	meiotic double-stranded break formation protein 1	TRUE
MEIOB	254528	NM_001163560	chr16	-	1889439	1889256	ss3	ss5	E12	E12	184	1.86265e-05	0.000430833	NA	-1.41	-1.02	NA	DN	DN	na	meiosis specific with OB domains	FALSE
METRN	79006	NM_024042	chr16	+	772930	773035	ss3	ss5			106	0.000348582	1.15142e-05	NA	2.56	2.37	NA	UP	UP	na	meteorin, glial cell differentiation regulator	FALSE
MEX3A	92312	NM_001093725	chr1	-	156047473	156047259	ss3	ss5	E2		215	0.000946013	7.04966e-10	0.0103845	1.62	1.68	0.63	UP	UP	NC	mex-3 RNA binding family member A	FALSE
MFSD3	113655	NM_138431	chr8	+	145731236	145731310	ss3	ss5			75	1.63366e-06	7.72835e-10	NA	-1.22	-1.35	NA	DN	DN	na	major facilitator superfamily domain containing 3	FALSE
MGAM	8972	NM_004668	chr7	+	141755358	141755526	ss3	ss5	E28	E28	169	0.00012201	5.7713e-06	0.769293	-1.96	-2.72	-0.1	DN	DN	NC	maltase-glucoamylase	FALSE
MGAM	8972	NM_004668	chr7	+	141755800	141755896	ss3	ss5	E29	E29	97	4.25697e-06	3.76521e-09	0.516455	-2.41	-3.4	-1.26	DN	DN	NC	maltase-glucoamylase	FALSE
MGAM	8972	NM_004668	chr7	+	141756630	141756742	ss3	ss5	E30	E30	113	4.91239e-06	0.000144843	0.619918	-2.87	-2.63	0.57	DN	DN	NC	maltase-glucoamylase	FALSE
MGAM	8972	NM_004668	chr7	+	141786455	141786517	ss3	ss5			63	5.61474e-05	9.97707e-05	NA	-2.35	-2.37	NA	DN	DN	na	maltase-glucoamylase	FALSE
MGAM	8972	NM_004668	chr7	+	141794164	141794297	ss3	ss5			134	0.000892109	1.57203e-05	NA	-1.94	-2.2	NA	DN	DN	na	maltase-glucoamylase	FALSE
MGAM	8972	NM_004668	chr7	+	141795365	141795513	ss3	ss5	E41	E41	149	0.000231586	3.36573e-06	0.804162	-1.81	-2.15	-0.58	DN	DN	NC	maltase-glucoamylase	FALSE
MGAM	8972	NM_004668	chr7	+	141802430	141802479	ss3	ss5	E46	E46	50	0.00032933	1.19053e-07	0.453399	-1.5	-2.47	0.75	DN	DN	NC	maltase-glucoamylase	FALSE
MGEA5	10724	NM_012215	chr10	-	103541611	103541484	ss3	ss5			128	0.000678739	0.000170664	NA	1.07	1.04	NA	UP	UP	na	meningioma expressed antigen 5 (hyaluronidase)	FALSE
MGEA5	10724	NM_012215	chr10	-	103542354	103542235	ss3	ss5			120	0.000412568	7.28087e-05	NA	1.07	1.11	NA	UP	UP	na	meningioma expressed antigen 5 (hyaluronidase)	FALSE
MIA2	4253	NM_001329214	chr14	+	39761884	39761910	ss3	ss5	NM_001354151:E6	NM_001354151:E6	27	2.20414e-07	7.02506e-11	NA	-1.36	-1.88	NA	DN	DN	na	melanoma inhibitory activity 2	FALSE
MIR1268A	100302233	NR_031672	chr19	+	3924581	3933695	ss3	ss5		NM_170678:E2	9115	0.000105255	3.62001e-15	NA	-1.78	-4.52	NA	DN	DN	na	microRNA 1268a	FALSE
MIR1268A	100302233	NR_031672	chr19	+	3936573	3936663	ss3	ss5	NR_110316:E2	NR_110316:E2	91	2.47182e-05	8.65445e-05	NA	-13.38	-13.36	NA	DN	DN	na	microRNA 1268a	FALSE
MIR1268A	100302233	NR_031672	chr19	+	3938601	3938757	ss3	ss5	NR_110316:E4	NR_110316:E4	157	0.000887075	0.000463823	NA	-3.51	-4.34	NA	DN	DN	na	microRNA 1268a	FALSE
MIR4435-2HG	541471	NR_024373	chr2	-	112227564	112227364	ss3	ss5			201	1.24977e-09	6.11573e-06	NA	2.73	2.27	NA	UP	UP	na	MIR4435-2 host gene	FALSE
MIR4435-2HG	541471	NR_024373	chr2	-	112237638	112237484	ss3	ss5			155	5.68072e-10	2.31404e-06	NA	2.91	2.7	NA	UP	UP	na	MIR4435-2 host gene	FALSE
MIR4435-2HG	541471	NR_024373	chr2	-	112252543	112252462	ss3	ss5		E1	82	4.85568e-13	5.62007e-24	NA	1.45	1.63	NA	UP	UP	na	MIR4435-2 host gene	FALSE
MIR4713HG	109729174	NR_146310	chr15	+	51570180	51570247	ss3	ss5	E2	E2	68	7.4258e-06	4.1343e-13	0.164095	1.73	1.85	0.9	UP	UP	NC	MIR4713 host gene	FALSE
MIR4713HG	109729174	NR_146310	chr15	+	51571308	51571347	ss3	ss5			40	0.000860909	8.61791e-07	NA	30.58	35.58	NA	UP	UP	na	MIR4713 host gene	FALSE
MIR4713HG	109729174	NR_146310	chr15	+	51571431	51571523	ss3	ss5			93	4.08675e-06	1.68156e-09	NA	1.52	1.19	NA	UP	UP	na	MIR4713 host gene	FALSE
MIR548T	100422849	NR_036093	chr7	+	147914380	147914616	ss3	ss5			237	3.79964e-09	5.86706e-10	NA	-2.08	-16.08	NA	DN	DN	na	microRNA 548t	FALSE
MIR6510	102466658	NR_106765	chr17	-	39673417	39673416	ss3	te		E1	2	0.0001048	3.94029e-07	0.160526	1.47	1.89	2.05	UP	UP	NC	microRNA 6510	TRUE
MOB2	81532	NM_001172223	chr11	-	1508009	1507787	ts	cs	E1	cs	223	0.0297892	1.35647e-07	3.04003e-05	-1.01	-2.7	-3.67	NC	DN	DN	MOB kinase activator 2	TRUE
MRC1	4360	NM_002438	chr10	+	17951322	17951363	ss3	ss5			42	0.000766503	5.70876e-07	NA	1.04	2.14	NA	UP	UP	na	mannose receptor C-type 1	FALSE
MRC1	4360	NM_002438	chr10	+	18159777	18159864	ss3	ss5	E14	E14	88	0.000487477	0.000343829	NA	2.54	2.58	NA	UP	UP	na	mannose receptor C-type 1	FALSE
MRM1	79922	NM_024864	chr17	+	34958025	34958239	ts	cs	E1	cs	215	3.91022e-13	4.78701e-31	0.970602	1.6	2.16	0.11	UP	UP	NC	mitochondrial rRNA methyltransferase 1	TRUE
MRM1	79922	NM_024864	chr17	+	34958982	34959075	ss3	ss5	E2	E2	94	1.94386e-12	4.83493e-32	0.467534	1.17	1.62	0.03	UP	UP	NC	mitochondrial rRNA methyltransferase 1	FALSE
MRM1	79922	NM_024864	chr17	+	34964106	34964238	ss3	ss5	E3	E3	133	3.15967e-11	2.88922e-18	0.813414	1.15	1.51	-0.03	UP	UP	NC	mitochondrial rRNA methyltransferase 1	FALSE
MRM1	79922	NM_024864	chr17	+	34964335	34964454	ss3	ss5	E4	E4	120	9.8392e-14	3.48129e-30	0.0991153	1.22	1.72	0.32	UP	UP	NC	mitochondrial rRNA methyltransferase 1	FALSE
MRM1	79922	NM_024864	chr17	+	34964852	34965407	ce	te	ce	E5	556	5.59339e-12	9.86704e-27	0.272787	1.16	1.61	0.19	UP	UP	NC	mitochondrial rRNA methyltransferase 1	TRUE
MROH6	642475	NM_001100878	chr8	-	144654355	144654203	ss3	ss5	E2	E2	153	0.00020517	0.000927193	0.4462	1.6	1.2	0.13	UP	UP	NC	maestro heat like repeat family member 6	FALSE
MROH7-TTC4	100527960	NR_037639	chr1	+	55148329	55148467	ss3	ss5	E15	E15	139	0.0295673	9.50529e-06	1.18671e-05	-0.49	-1.36	-1.59	NC	DN	DN	MROH7-TTC4 readthrough (NMD candidate)	FALSE
MSLN	10232	NM_001177355	chr16	+	811133	811174	ss3	ss5	E2	E2	42	5.26768e-06	8.39117e-08	0.326088	1.09	1.34	0.77	UP	UP	NC	mesothelin	FALSE
MT1A	4489	NM_005946	chr16	+	56673176	56673241	ss3	ss5	E2	E2	66	0.000258194	0.000247299	1	1.31	1.68	-0.23	UP	UP	NC	metallothionein 1A	FALSE
MTFP1	51537	NM_016498	chr22	+	30818266	30820154	ss3	ss5	NM_001204204:E10		1889	3.24557e-07	2.65876e-16	NA	1.42	3.43	NA	UP	UP	na	mitochondrial fission process 1	FALSE
MTHFD1L	25902	NM_001242767	chr6	+	151420636	151420793	ss3	ss5			158	2.05329e-10	1.3256e-09	NA	-1.78	-1.81	NA	DN	DN	na	methylenetetrahydrofolate dehydrogenase (NADP+ dependent) 1 like	FALSE
MYBBP1A	10514	NM_001105538	chr17	-	4445827	4445759	ss3	ss5	E22	E22	69	6.35348e-08	1.68986e-17	0.473235	1.02	1.43	0.22	UP	UP	NC	MYB binding protein 1a	FALSE
MYBBP1A	10514	NM_001105538	chr17	-	4451605	4451438	ss3	ss5	E12	E12	168	1.78809e-07	7.162e-16	0.507682	1.05	1.56	-0.07	UP	UP	NC	MYB binding protein 1a	FALSE
MYBBP1A	10514	NM_001105538	chr17	-	4455921	4455746	ss3	ss5	E6	E6	176	1.14899e-08	2.57063e-21	0.909913	1.15	1.67	0.01	UP	UP	NC	MYB binding protein 1a	FALSE
MYBBP1A	10514	NM_001105538	chr17	-	4457212	4457105	ss3	ss5	E5	E5	108	1.33503e-10	3.60495e-18	0.715548	1.3	1.63	0.14	UP	UP	NC	MYB binding protein 1a	FALSE
MYBBP1A	10514	NM_001105538	chr17	-	4457388	4457314	ss3	ss5	E4	E4	75	1.26749e-09	2.1555e-16	0.504187	1.39	1.66	-0.2	UP	UP	NC	MYB binding protein 1a	FALSE
MYBBP1A	10514	NM_001105538	chr17	-	4457573	4457490	ss3	ss5	E3	E3	84	5.36367e-07	8.5603e-19	0.959574	1.1	1.56	0	UP	UP	NC	MYB binding protein 1a	FALSE
MYBBP1A	10514	NM_001105538	chr17	-	4458251	4458156	ss3	ss5	E2	E2	96	1.7013e-09	2.36232e-20	0.284965	1.23	1.78	0.27	UP	UP	NC	MYB binding protein 1a	FALSE
MYH11	4629	NM_001040113	chr16	-	15878575	15878555	ss3	ss5	E6	E6	21	2.5172e-05	7.29387e-05	0.215308	-1.39	-1.45	-1.53	DN	DN	NC	myosin heavy chain 11	FALSE
MYH15	22989	NM_014981	chr3	-	108127251	108127127	ss3	ss5	E33	E33	125	2.94302e-11	2.53791e-09	0.0224862	14.74	14.85	NA	UP	UP	na	myosin heavy chain 15	FALSE
MYH15	22989	NM_014981	chr3	-	108129779	108129430	ss3	ss5	E32	E32	350	7.58951e-06	5.7553e-09	0.0513005	3.35	4.32	NA	UP	UP	na	myosin heavy chain 15	FALSE
MYH15	22989	NM_014981	chr3	-	108147728	108147339	ss3	ss5	E28	E28	390	8.05794e-05	2.11328e-05	0.582682	2.21	2.27	NA	UP	UP	na	myosin heavy chain 15	FALSE
MYH15	22989	NM_014981	chr3	-	108149769	108149679	ss3	ss5	E27	E27	91	0.000664724	0.000503812	0.262309	2.68	3.31	NA	UP	UP	na	myosin heavy chain 15	FALSE
MYH15	22989	NM_014981	chr3	-	108156546	108156401	ss3	ss5	E26	E26	146	0.000473696	1.94412e-08	0.0822492	3.01	4.01	NA	UP	UP	na	myosin heavy chain 15	FALSE
MYH15	22989	NM_014981	chr3	-	108158760	108158584	ss3	ss5	E25	E25	177	0.000561268	2.49991e-09	0.518991	2.25	3.45	NA	UP	UP	na	myosin heavy chain 15	FALSE
MYH15	22989	NM_014981	chr3	-	108160107	108159865	ss3	ss5	E24	E24	243	0.000537327	4.1779e-05	0.0547648	3	3.42	NA	UP	UP	na	myosin heavy chain 15	FALSE
MYH15	22989	NM_014981	chr3	-	108174706	108174583	ss3	ss5	E21	E21	124	0.00012759	0.000542781	0.552191	4.44	4.19	NA	UP	UP	na	myosin heavy chain 15	FALSE
MYO7A	4647	NM_000260	chr11	+	76839310	76839535	ts	ss5	E1	E1	226	0.000915756	7.7176e-18	0.0267428	3.03	3.84	1	UP	UP	NC	myosin VIIA	TRUE
MYO7A	4647	NM_000260	chr11	+	76858865	76858996	ss3	ss5		E4	132	6.53236e-05	1.95905e-10	NA	2.77	3.51	NA	UP	UP	na	myosin VIIA	FALSE
MYO7A	4647	NM_000260	chr11	+	76867706	76867827	ss3	ss5	E6	E6	122	0.000156919	3.54896e-12	0.156109	2.28	3.07	0.81	UP	UP	NC	myosin VIIA	FALSE
MYO7A	4647	NM_000260	chr11	+	76867908	76868050	ss3	ss5	E7	E7	143	0.000122618	2.24706e-18	0.344572	2.39	3.47	0.71	UP	UP	NC	myosin VIIA	FALSE
MYO7A	4647	NM_000260	chr11	+	76868325	76868438	ss3	ss5	E8	E8	114	0.000164531	6.47893e-13	0.0883031	2.23	3.17	1.51	UP	UP	NC	myosin VIIA	FALSE
MYO7A	4647	NM_000260	chr11	+	76869323	76869476	ss3	ss5	E9	E9	154	7.30607e-06	5.44101e-20	0.0616904	2.16	3.47	1.11	UP	UP	NC	myosin VIIA	FALSE
MYO7A	4647	NM_000260	chr11	+	76870493	76870569	ss3	ss5	E10	E10	77	0.000179677	1.68281e-08	0.954208	2.21	2.65	0.34	UP	UP	NC	myosin VIIA	FALSE
MYO7A	4647	NM_000260	chr11	+	76872019	76872161	ss3	ss5	E12	E12	143	0.000117562	3.64388e-17	0.204679	2.4	3.25	0.86	UP	UP	NC	myosin VIIA	FALSE
MYO7A	4647	NM_000260	chr11	+	76873899	76874034	ss3	ss5	E14	E14	136	0.000138405	4.86522e-20	0.139594	2.24	3.54	0.96	UP	UP	NC	myosin VIIA	FALSE
MYO7A	4647	NM_000260	chr11	+	76877102	76877208	ss3	ss5	E15	E15	107	0.000222358	3.52807e-13	0.0378014	2.17	3.16	1.84	UP	UP	NC	myosin VIIA	FALSE
MYO7A	4647	NM_000260	chr11	+	76903096	76903313	ss3	ss5	E31		218	8.07143e-06	1.2995e-15	NA	1.21	2.09	NA	UP	UP	na	myosin VIIA	FALSE
MYO7A	4647	NM_000260	chr11	+	76905399	76905569	ss3	ss5	E32	E32	171	0.000169791	6.3358e-12	0.607725	1.09	1.89	0.18	UP	UP	NC	myosin VIIA	FALSE
MYO7A	4647	NM_000260	chr11	+	76910694	76910863	ss3	ss5		E35	170	0.000182063	4.19189e-18	0.946463	1.06	2.02	0.12	UP	UP	NC	myosin VIIA	FALSE
MYO7A	4647	NM_000260	chr11	+	76912496	76912683	ss3	ss5		E36	188	7.89999e-05	1.69787e-15	NA	1.15	2.18	NA	UP	UP	na	myosin VIIA	FALSE
MYO7A	4647	NM_000260	chr11	+	76913345	76913419	ss3	ss5	E37		75	0.000393986	4.11115e-11	NA	1.28	2.17	NA	UP	UP	na	myosin VIIA	FALSE
MYO7A	4647	NM_000260	chr11	+	76914105	76914262	ss3	ss5	E38	E38	158	0.000747457	3.53581e-11	0.355004	1.03	1.87	0.55	UP	UP	NC	myosin VIIA	FALSE
MYO7A	4647	NM_000260	chr11	+	76915121	76915274	ss3	ss5	E39	E39	154	3.22888e-05	6.27227e-14	0.993763	1.24	1.9	-0.17	UP	UP	NC	myosin VIIA	FALSE
MYO7A	4647	NM_000260	chr11	+	76916592	76916662	ss3	ss5		E40	71	0.000386253	1.60643e-10	NA	1.09	1.77	NA	UP	UP	na	myosin VIIA	FALSE
MYO7A	4647	NM_000260	chr11	+	76917142	76917247	ss3	ss5	E41	E41	106	6.95196e-05	2.79558e-11	0.0666011	1.13	1.89	1.13	UP	UP	NC	myosin VIIA	FALSE
MYO7A	4647	NM_000260	chr11	+	76918334	76918447	ss3	ss5	E42	E42	114	1.54838e-05	2.02789e-13	0.267003	1.32	2.15	0.39	UP	UP	NC	myosin VIIA	FALSE
MYO7A	4647	NM_000260	chr11	+	76922197	76922382	ss3	ss5	E45	E45	186	1.49023e-06	7.26903e-17	0.502096	1.26	2.07	0.17	UP	UP	NC	myosin VIIA	FALSE
MYO7A	4647	NM_000260	chr11	+	76922866	76922976	ss3	ss5	E46		111	7.73471e-06	1.83674e-11	NA	1.4	2.03	NA	UP	UP	na	myosin VIIA	FALSE
MYO7A	4647	NM_000260	chr11	+	76924905	76925024	ss3	ss5	E48	E48	120	5.39947e-05	3.26433e-08	0.835706	1.15	1.67	0.1	UP	UP	NC	myosin VIIA	FALSE
MYO7A	4647	NM_000260	chr11	+	76925652	76925733	ss3	ss5	E49		82	0.000135442	2.49623e-12	NA	1.25	2.2	NA	UP	UP	na	myosin VIIA	FALSE
MYO9A	4649	NM_006901	chr15	-	72168179	72168132	ss3	ss5	E32	E32	48	0.000509387	4.47576e-05	0.0711211	-1.18	-1.13	-0.73	DN	DN	NC	myosin IXA	FALSE
MYO9A	4649	NM_006901	chr15	-	72180457	72180345	ss3	ss5	E27	E27	113	0.000123512	0.00075432	0.0953155	-1.09	-1.05	-0.38	DN	DN	NC	myosin IXA	FALSE
MYOM1	8736	NM_003803	chr18	-	3089239	3089172	ss3	ss5	E29	E29	68	3.12151e-10	7.27991e-11	6.77266e-05	-1.63	-1.52	NA	DN	DN	na	myomesin 1	FALSE
MYOM1	8736	NM_003803	chr18	-	3189085	3188746	ss3	ss5	E4	E4	340	0.000201435	7.85069e-05	4.37977e-06	1.16	1.12	NA	UP	UP	na	myomesin 1	FALSE
NANS	54187	NM_018946	chr9	+	100818959	100819090	ts	cs	E1	cs	132	0.000344753	1.12416e-09	0.308409	1.01	1.37	1.15	UP	UP	NC	N-acetylneuraminate synthase	TRUE
NARFL	64428	NM_001304799	chr16	-	778890	776789	ss3	ss5			2102	2.55037e-06	2.99137e-07	NA	1.76	1.6	NA	UP	UP	na	nuclear prelamin A recognition factor like	FALSE
NAV2	89797	NM_001111018	chr11	+	19372271	19372499	ts	cs	E1	cs	229	0.000115047	0.000996083	0.0856224	-2.51	-2.31	NA	DN	DN	na	neuron navigator 2	TRUE
NBEAL1	65065	NM_001114132	chr2	+	203914542	203914698	ss3	ss5		E4	157	0.000681495	2.35755e-05	NA	-1.27	-1.71	NA	DN	DN	na	neurobeachin like 1	FALSE
NBEAL1	65065	NM_001114132	chr2	+	203933116	203933198	ss3	ss5	E7	E7	83	1.89527e-06	2.55639e-05	0.923333	-1.68	-1.58	0.07	DN	DN	NC	neurobeachin like 1	FALSE
NBEAL1	65065	NM_001114132	chr2	+	203942475	203942560	ss3	ss5	E8	E8	86	1.46026e-06	2.47179e-07	0.763706	-1.43	-1.52	0.05	DN	DN	NC	neurobeachin like 1	FALSE
NBEAL1	65065	NM_001114132	chr2	+	203949186	203949292	ss3	ss5	E10	E10	107	3.56983e-05	8.21611e-08	0.972988	-1.24	-1.69	0.13	DN	DN	NC	neurobeachin like 1	FALSE
NBEAL1	65065	NM_001114132	chr2	+	203962270	203962356	ss3	ss5			87	6.51762e-07	1.54141e-10	NA	-1.71	-2.32	NA	DN	DN	na	neurobeachin like 1	FALSE
NBEAL1	65065	NM_001114132	chr2	+	203964352	203964435	ss3	ss5	E11	E11	84	0.000205233	7.00686e-07	0.533597	-1.39	-1.85	-0.08	DN	DN	NC	neurobeachin like 1	FALSE
NBEAL1	65065	NM_001114132	chr2	+	203972331	203972911	ss3	ss5	E13	E13	581	0.000471551	4.37654e-08	0.169116	-1.21	-1.79	-0.2	DN	DN	NC	neurobeachin like 1	FALSE
NBEAL1	65065	NM_001114132	chr2	+	203976702	203976821	ss3	ss5	E15	E15	120	2.31282e-05	6.16751e-08	0.501786	-1.43	-1.67	-0.32	DN	DN	NC	neurobeachin like 1	FALSE
NBEAL1	65065	NM_001114132	chr2	+	203977738	203978041	ss3	ss5	E16	E16	304	0.000163369	1.23415e-10	0.633783	-1.09	-1.67	-0.1	DN	DN	NC	neurobeachin like 1	FALSE
NBEAL1	65065	NM_001114132	chr2	+	203980708	203980793	ss3	ss5	E17	E17	86	0.000725587	1.50633e-06	0.308349	-1.16	-1.62	-0.14	DN	DN	NC	neurobeachin like 1	FALSE
NBEAL1	65065	NM_001114132	chr2	+	203986977	203987066	ss3	ss5	E18	E18	90	0.000132605	1.16244e-08	0.874567	-1.17	-1.82	0.19	DN	DN	NC	neurobeachin like 1	FALSE
NBEAL1	65065	NM_001114132	chr2	+	203990134	203990243	ss3	ss5		E19	110	2.26741e-06	2.73992e-09	0.696117	-1.42	-1.91	0.16	DN	DN	NC	neurobeachin like 1	FALSE
NBEAL1	65065	NM_001114132	chr2	+	203990683	203990816	ss3	ss5	E20	E20	134	1.86033e-05	2.38616e-09	0.33765	-1.33	-1.67	-0.03	DN	DN	NC	neurobeachin like 1	FALSE
NBEAL1	65065	NM_001114132	chr2	+	203991547	203991649	ss3	ss5	E22	E22	103	0.000152167	5.97084e-06	0.588378	-1.26	-1.55	0.04	DN	DN	NC	neurobeachin like 1	FALSE
NBEAL1	65065	NM_001114132	chr2	+	203995041	203995199	ss3	ss5	E24	E24	159	1.75722e-05	9.98752e-10	0.370332	-1.44	-1.93	-0.15	DN	DN	NC	neurobeachin like 1	FALSE
NBEAL1	65065	NM_001114132	chr2	+	203996696	203996855	ss3	ss5	E25	E25	160	0.000523586	9.13547e-06	0.794849	-1.27	-1.56	0.14	DN	DN	NC	neurobeachin like 1	FALSE
NBEAL1	65065	NM_001114132	chr2	+	203997781	203997869	ss3	ss5	E26	E26	89	9.53057e-05	3.41733e-06	0.802716	-1.37	-1.64	0.08	DN	DN	NC	neurobeachin like 1	FALSE
NBEAL1	65065	NM_001114132	chr2	+	204000400	204000975	ss3	ss5	E27	E27	576	0.00012348	2.01362e-08	0.740058	-1.2	-1.69	-0.1	DN	DN	NC	neurobeachin like 1	FALSE
NBEAL1	65065	NM_001114132	chr2	+	204001322	204001497	ss3	ss5	E28	E28	176	8.45201e-06	5.13127e-09	0.419444	-1.29	-1.6	-0.07	DN	DN	NC	neurobeachin like 1	FALSE
NBEAL1	65065	NM_001114132	chr2	+	204002885	204003038	ss3	ss5	E29	E29	154	0.000749313	4.55304e-07	0.0997551	-1.05	-1.49	-0.15	DN	DN	NC	neurobeachin like 1	FALSE
NBEAL1	65065	NM_001114132	chr2	+	204003343	204003471	ss3	ss5	E30	E30	129	3.49334e-06	4.5772e-07	0.822391	-1.46	-1.55	0.13	DN	DN	NC	neurobeachin like 1	FALSE
NBEAL1	65065	NM_001114132	chr2	+	204009323	204009440	ss3	ss5	E31		118	7.9986e-05	3.96689e-08	NA	-1.51	-1.9	NA	DN	DN	na	neurobeachin like 1	FALSE
NBEAL1	65065	NM_001114132	chr2	+	204009734	204009883	ss3	ss5	E32	E32	150	3.35081e-06	1.21707e-08	0.971649	-1.59	-1.91	0.14	DN	DN	NC	neurobeachin like 1	FALSE
NBEAL1	65065	NM_001114132	chr2	+	204013714	204013871	ss3	ss5	E33	E33	158	7.5215e-05	4.39758e-09	0.629473	-1.31	-1.77	0.16	DN	DN	NC	neurobeachin like 1	FALSE
NBEAL1	65065	NM_001114132	chr2	+	204016188	204016312	ss3	ss5	E34	E34	125	1.66706e-06	3.79643e-08	0.567557	-1.47	-1.6	0.03	DN	DN	NC	neurobeachin like 1	FALSE
NBEAL1	65065	NM_001114132	chr2	+	204022422	204022548	ss3	ss5	E35	E35	127	2.89378e-05	3.98732e-09	0.24189	-1.38	-1.6	-0.03	DN	DN	NC	neurobeachin like 1	FALSE
NBEAL1	65065	NM_001114132	chr2	+	204030872	204031020	ss3	ss5	E36	E36	149	3.44695e-06	2.13465e-14	0.362445	-1.4	-1.89	-0.1	DN	DN	NC	neurobeachin like 1	FALSE
NBEAL1	65065	NM_001114132	chr2	+	204031956	204032083	ss3	ss5		E37	128	0.000173335	4.02336e-06	NA	-1.49	-1.9	NA	DN	DN	na	neurobeachin like 1	FALSE
NBEAL1	65065	NM_001114132	chr2	+	204034470	204034574	ss3	ss5	E38	E38	105	4.65663e-06	6.58903e-08	0.114883	-1.43	-1.62	0.51	DN	DN	NC	neurobeachin like 1	FALSE
NBEAL1	65065	NM_001114132	chr2	+	204036651	204036746	ss3	ss5	E39	E39	96	4.88754e-05	7.94728e-11	0.773347	-1.27	-1.98	0.11	DN	DN	NC	neurobeachin like 1	FALSE
NBEAL1	65065	NM_001114132	chr2	+	204037452	204037576	ss3	ss5	E40	E40	125	8.32309e-05	4.39419e-07	0.407447	-1.21	-1.57	0.16	DN	DN	NC	neurobeachin like 1	FALSE
NBEAL1	65065	NM_001114132	chr2	+	204039870	204040010	ss3	ss5	E41	E41	141	3.06317e-06	2.08352e-11	0.875457	-1.38	-1.97	0.11	DN	DN	NC	neurobeachin like 1	FALSE
NBEAL1	65065	NM_001114132	chr2	+	204045105	204045235	ss3	ss5	E42	E42	131	3.58601e-06	7.9092e-10	0.870186	-1.3	-1.54	0.15	DN	DN	NC	neurobeachin like 1	FALSE
NBEAL1	65065	NM_001114132	chr2	+	204053195	204053312	ss3	ss5	E44	E44	118	9.74041e-06	7.28992e-08	0.281858	-1.4	-1.59	-0.37	DN	DN	NC	neurobeachin like 1	FALSE
NBEAL1	65065	NM_001114132	chr2	+	204055015	204055112	ss3	ss5	E45	E45	98	2.51487e-05	1.44471e-10	0.366846	-1.37	-1.88	-0.1	DN	DN	NC	neurobeachin like 1	FALSE
NBEAL1	65065	NM_001114132	chr2	+	204058518	204058634	ss3	ss5	E46	E46	117	0.000145411	3.05955e-08	0.835019	-1.33	-1.87	0.09	DN	DN	NC	neurobeachin like 1	FALSE
NBEAL1	65065	NM_001114132	chr2	+	204062025	204062114	ss3	ss5	E47	E47	90	5.21687e-06	3.12049e-09	0.549388	-1.37	-1.89	0.19	DN	DN	NC	neurobeachin like 1	FALSE
NBEAL1	65065	NM_001114132	chr2	+	204064061	204064170	ss3	ss5	E48	E48	110	1.26691e-06	1.83028e-10	0.625045	-1.42	-1.78	0.29	DN	DN	NC	neurobeachin like 1	FALSE
NBEAL1	65065	NM_001114132	chr2	+	204066266	204066438	ss3	ss5	E49	E49	173	2.70366e-09	9.13023e-12	0.778158	-1.46	-1.77	0.14	DN	DN	NC	neurobeachin like 1	FALSE
NBEAL1	65065	NM_001114132	chr2	+	204067410	204067504	ss3	ss5	E50	E50	95	3.15199e-06	2.87827e-14	0.816269	-1.25	-1.94	0.07	DN	DN	NC	neurobeachin like 1	FALSE
NBEAL1	65065	NM_001114132	chr2	+	204073360	204073476	ss3	ss5	E51	E51	117	1.12979e-06	1.93286e-17	0.807198	-1.3	-1.97	0.02	DN	DN	NC	neurobeachin like 1	FALSE
NBEAL1	65065	NM_001114132	chr2	+	204073884	204074045	ss3	ss5	E52	E52	162	1.52553e-07	3.10333e-12	0.398879	-1.39	-1.82	0.21	DN	DN	NC	neurobeachin like 1	FALSE
NBEAL1	65065	NM_001114132	chr2	+	204075681	204075829	ss3	ss5	E53	E53	149	1.17491e-08	5.0281e-11	0.503965	-1.56	-1.83	0.29	DN	DN	NC	neurobeachin like 1	FALSE
NBEAL1	65065	NM_001114132	chr2	+	204078241	204078376	ss3	ss5	E54	E54	136	4.56541e-06	1.92902e-10	0.589236	-1.26	-1.73	-0.06	DN	DN	NC	neurobeachin like 1	FALSE
NBEAL1	65065	NM_001114132	chr2	+	204082078	204082717	ce	te	ce	E55	640	2.72857e-05	2.44298e-09	0.340974	-1.03	-1.34	0.57	DN	DN	NC	neurobeachin like 1	TRUE
NBPF1	55672	NM_017940	chr1	-	16892300	16892128	ss3	ss5		E27	173	2.48735e-05	1.56825e-09	NA	-1.01	-1.45	NA	DN	DN	na	NBPF member 1	FALSE
NBPF1	55672	NM_017940	chr1	-	16893766	16893674	ss3	ss5		E25	93	2.05871e-05	3.51125e-13	NA	-1.01	-1.67	NA	DN	DN	na	NBPF member 1	FALSE
NBPF1	55672	NM_017940	chr1	-	16894525	16894474	ss3	ss5	E24	E24	52	7.1801e-07	2.69874e-11	0.751635	-1.08	-1.61	0.84	DN	DN	NC	NBPF member 1	FALSE
NBPF1	55672	NM_017940	chr1	-	16895731	16895568	ss3	ss5	E23	E23	164	1.23706e-07	2.06269e-10	0.0893029	-1.22	-1.46	-0.22	DN	DN	NC	NBPF member 1	FALSE
NBPF1	55672	NM_017940	chr1	-	16901187	16900982	ss3	ss5	E21	E21	206	1.47659e-08	1.03538e-18	0.296032	-1.01	-1.59	-0.11	DN	DN	NC	NBPF member 1	FALSE
NBPF1	55672	NM_017940	chr1	-	16905826	16905688	ss3	ss5		E17	139	0.000147356	9.99161e-09	NA	-1.14	-1.72	NA	DN	DN	na	NBPF member 1	FALSE
NBPF1	55672	NM_017940	chr1	-	16907451	16907240	ss3	ss5	E16	E16	212	0.000114002	1.197e-09	0.38549	-1.08	-1.7	0.29	DN	DN	NC	NBPF member 1	FALSE
NBPF1	55672	NM_017940	chr1	-	16909253	16909039	ss3	ss5	E14	E14	215	2.08544e-06	8.55225e-14	NA	-1.15	-1.91	NA	DN	DN	na	NBPF member 1	FALSE
NBPF1	55672	NM_017940	chr1	-	16910191	16910089	ss3	ss5	E13	E13	103	8.34148e-08	3.4213e-18	0.854908	-1.15	-1.86	0.38	DN	DN	NC	NBPF member 1	FALSE
NBPF1	55672	NM_017940	chr1	-	16912193	16912075	ss3	ss5	E12		119	2.44446e-06	3.24989e-10	NA	-1.51	-2.16	NA	DN	DN	na	NBPF member 1	FALSE
NBPF1	55672	NM_017940	chr1	-	16913756	16913545	ss3	ss5	E11	E11	212	6.57908e-05	1.6924e-08	0.353415	-1.05	-1.56	0.03	DN	DN	NC	NBPF member 1	FALSE
NBPF1	55672	NM_017940	chr1	-	16916496	16916394	ss3	ss5	E8	E8	103	2.53436e-05	1.80722e-08	1	-1.13	-1.55	0.24	DN	DN	NC	NBPF member 1	FALSE
NBPF1	55672	NM_017940	chr1	-	16920062	16919936	ss3	ss5	E5	E5	127	1.30125e-07	2.33448e-16	0.480465	-1.07	-1.62	0.25	DN	DN	NC	NBPF member 1	FALSE
NBPF1	55672	NM_017940	chr1	-	16920248	16920219	ss3	ss5			30	8.073e-08	1.51693e-17	NA	-1.02	-1.75	NA	DN	DN	na	NBPF member 1	FALSE
NBPF1	55672	NM_017940	chr1	-	16921156	16921087	ss3	ss5	E4	E4	70	3.5604e-06	2.00454e-12	0.0386602	-1.01	-1.59	-0.3	DN	DN	NC	NBPF member 1	FALSE
NBPF1	55672	NM_017940	chr1	-	16921504	16921426	ss3	ss5	E3	E3	79	4.94753e-06	3.62647e-08	0.0650947	-1.38	-1.79	-0.43	DN	DN	NC	NBPF member 1	FALSE
NBPF10	100132406	NM_001302371	chr1	+	145646115	145646173	ss3	ss5			59	1.51901e-09	1.01758e-08	NA	1.01	1.03	NA	UP	UP	na	NBPF member 10	FALSE
NBPF15	284565	NM_001170755	chr1	+	148592083	148592134	ss3	ss5	E19	E19	52	6.7314e-09	7.62522e-07	NA	-1.19	-1.01	NA	DN	DN	na	NBPF member 15	FALSE
NBPF19	101060226	NM_001351365	chr1	+	144980374	145004847	ss3	ss5			24474	0.000372837	0.000166667	NA	1.03	1.07	NA	UP	UP	na	NBPF member 19	FALSE
NBPF19	101060226	NM_001351365	chr1	+	145179842	145179941	ss3	ss5			100	2.9255e-12	2.38261e-06	NA	-4.23	-2.27	NA	DN	DN	na	NBPF member 19	FALSE
NBPF19	101060226	NM_001351365	chr1	+	145205262	145205379	ss3	ss5			118	4.50994e-06	8.63054e-05	NA	-2.9	-2.44	NA	DN	DN	na	NBPF member 19	FALSE
NBPF19	101060226	NM_001351365	chr1	+	145227041	145227336	ss3	ss5			296	0.00037623	9.76642e-08	NA	-1.12	-1.89	NA	DN	DN	na	NBPF member 19	FALSE
NBPF20	100288142	NM_001278267	chr1	+	144596284	144596473	ss3	ss5			190	0.000644751	4.57574e-05	NA	1.02	1.11	NA	UP	UP	na	NBPF member 20	FALSE
NBPF20	100288142	NM_001278267	chr1	+	144980374	145004847	ss3	ss5			24474	0.000161241	1.97723e-05	NA	1.11	1.22	NA	UP	UP	na	NBPF member 20	FALSE
NBPF20	100288142	NM_001278267	chr1	+	145179842	145179941	ss3	ss5			100	8.77729e-12	5.91003e-06	NA	-4.15	-2.12	NA	DN	DN	na	NBPF member 20	FALSE
NBPF20	100288142	NM_001278267	chr1	+	145205262	145205379	ss3	ss5			118	8.74651e-06	0.000177499	NA	-2.83	-2.28	NA	DN	DN	na	NBPF member 20	FALSE
NBPF20	100288142	NM_001278267	chr1	+	145227041	145227336	ss3	ss5			296	0.000787768	6.34355e-07	NA	-1.04	-1.73	NA	DN	DN	na	NBPF member 20	FALSE
NBPF20	100288142	NM_001278267	chr1	+	145646115	145646173	ss3	ss5			59	1.52162e-09	1.0127e-08	NA	1.01	1.03	NA	UP	UP	na	NBPF member 20	FALSE
NBPF26	101060684	NM_001351372	chr1	-	148008624	148008573	ss3	ss5			52	0.000969497	6.29956e-05	NA	-1.06	-1.12	NA	DN	DN	na	NBPF member 26	FALSE
NBPF26	101060684	NM_001351372	chr1	-	148011056	148010884	ss3	ss5	E24	E24	173	1.30396e-05	2.02514e-05	NA	-1.05	-1.01	NA	DN	DN	na	NBPF member 26	FALSE
NBPF9	400818	NM_001277444	chr1	+	145179842	145179941	ss3	ss5			100	2.93066e-14	1.18703e-06	NA	-4.57	-2.47	NA	DN	DN	na	NBPF member 9	FALSE
NBPF9	400818	NM_001277444	chr1	+	145205262	145205379	ss3	ss5			118	1.73569e-07	3.78125e-05	NA	-3.25	-2.63	NA	DN	DN	na	NBPF member 9	FALSE
NBPF9	400818	NM_001277444	chr1	+	145227041	145227336	ss3	ss5			296	1.7341e-05	1.05143e-08	NA	-1.47	-2.08	NA	DN	DN	na	NBPF member 9	FALSE
NCEH1	57552	NM_001146276	chr3	-	172429008	172428871	ts	cs	E1	cs	138	5.55153e-05	1.40185e-06	0.861983	-1.9	-2.21	-0.63	DN	DN	NC	neutral cholesterol ester hydrolase 1	TRUE
NDRG4	65009	NM_020465	chr16	+	58528868	58528912	ss3	ss5	E3	E3	45	0.000295494	1.1393e-12	0.124808	-1.52	-3.51	-2.19	DN	DN	NC	NDRG family member 4	FALSE
NDUFS3	4722	NM_004551	chr11	+	47609303	47609373	ss3	ss5			71	1.61485e-05	5.91745e-07	NA	-2.36	-3.11	NA	DN	DN	na	NADH:ubiquinone oxidoreductase core subunit S3	FALSE
NECAB3	63941	NM_031231	chr20	-	32264785	32262872	ss3	ss5			1914	8.71891e-08	2.92413e-11	NA	1.05	1.33	NA	UP	UP	na	N-terminal EF-hand calcium binding protein 3	FALSE
NECAB3	63941	NM_031231	chr20	-	32265346	32265232	ss3	ss5			115	2.8128e-08	9.32398e-23	NA	1.21	1.66	NA	UP	UP	na	N-terminal EF-hand calcium binding protein 3	FALSE
NECAB3	63941	NM_031231	chr20	-	32266159	32266007	ss3	ss5			153	1.9256e-06	9.2122e-17	NA	1.12	1.38	NA	UP	UP	na	N-terminal EF-hand calcium binding protein 3	FALSE
NEDD9	4739	NM_001142393	chr6	-	11273330	11272995	ss3	ss5			336	1.97974e-05	1.3242e-12	NA	-1.01	-2.48	NA	DN	DN	na	neural precursor cell expressed, developmentally down-regulated 9	FALSE
NET1	10276	NM_001047160	chr10	+	5454514	5454655	ts	cs	E1	cs	142	1.75197e-06	3.32628e-07	0.204741	1.53	1.62	1.09	UP	UP	NC	neuroepithelial cell transforming 1	TRUE
NET1	10276	NM_001047160	chr10	+	5468618	5468684	ss3	ss5	E2	E2	67	2.69621e-08	3.92554e-11	0.0793921	1.51	1.65	1	UP	UP	NC	neuroepithelial cell transforming 1	FALSE
NET1	10276	NM_001047160	chr10	+	5471133	5471192	ss3	ss5	E3	E3	60	1.04125e-06	8.44164e-14	0.575195	1.43	1.72	0.24	UP	UP	NC	neuroepithelial cell transforming 1	FALSE
NEUROD1	4760	NM_002500	chr2	-	182545392	182545157	ts	ss5	E1	E1	236	1.43214e-05	3.17344e-05	NA	1.94	2.01	NA	UP	UP	na	neuronal differentiation 1	TRUE
NFE2L3	9603	NM_004289	chr7	+	26211357	26211491	ss3	ss5			135	4.58069e-06	0.000279935	NA	-2.81	-1.81	NA	DN	DN	na	nuclear factor, erythroid 2 like 3	FALSE
NHEJ1	79840	NM_024782	chr2	-	219960077	219959996	ss3	ss5			82	2.967e-06	1.47579e-09	NA	-1.27	-1.57	NA	DN	DN	na	non-homologous end joining factor 1	FALSE
NLN	57486	NM_020726	chr5	+	65108082	65108218	ss3	ss5	E12	E12	137	6.85805e-10	6.65909e-14	0.120642	-1.17	-1.34	0.07	DN	DN	NC	neurolysin	FALSE
NLRC3	197358	NM_178844	chr16	-	3599225	3599142	ss3	ss5	E14	E14	84	4.12821e-05	1.29252e-07	0.598268	-1.01	-1.22	0	DN	DN	NC	NLR family CARD domain containing 3	FALSE
NLRC3	197358	NM_178844	chr16	-	3600497	3600414	ss3	ss5	E12	E12	84	0.000503522	7.37271e-06	0.86847	-1.02	-1.15	0.18	DN	DN	NC	NLR family CARD domain containing 3	FALSE
NLRC3	197358	NM_178844	chr16	-	3602227	3602196	ss3	ss5	E11	E11	32	0.000119538	2.46344e-06	0.146115	-1.02	-1.13	-0.91	DN	DN	NC	NLR family CARD domain containing 3	FALSE
NLRC3	197358	NM_178844	chr16	-	3604326	3604243	ss3	ss5	E9	E9	84	0.00011838	3.2345e-06	0.159737	-1.02	-1.14	-0.62	DN	DN	NC	NLR family CARD domain containing 3	FALSE
NLRC3	197358	NM_178844	chr16	-	3614759	3614719	ss3	ss5	E5		41	8.47051e-07	1.32807e-05	NA	-1.25	-1.21	NA	DN	DN	na	NLR family CARD domain containing 3	FALSE
NOL3	8996	NM_001276307	chr16	+	67200491	67200512	ss3	ss5			22	7.47318e-06	3.68971e-05	NA	1.35	1.2	NA	UP	UP	na	nucleolar protein 3	FALSE
NOL3	8996	NM_001276307	chr16	+	67201759	67201850	ss3	ss5		NM_001040667:E11	92	4.82394e-07	4.15635e-07	NA	1.09	1.03	NA	UP	UP	na	nucleolar protein 3	FALSE
NOL3	8996	NM_001276307	chr16	+	67204147	67204262	ss3	ss5			116	0.000257655	3.20143e-08	NA	1.39	1.65	NA	UP	UP	na	nucleolar protein 3	FALSE
NOL3	8996	NM_001276307	chr16	+	67207911	67207949	ss3	ss5	E3	E3	39	1.82298e-05	3.73081e-08	0.897498	1.06	1.02	0.16	UP	UP	NC	nucleolar protein 3	FALSE
NOL3	8996	NM_001276307	chr16	+	67208560	67208847	ss3	ss5		E5	288	3.50979e-09	2.22281e-08	NA	1.2	1.01	NA	UP	UP	na	nucleolar protein 3	FALSE
NOP14-AS1	317648	NR_015453	chr4	+	2939479	2939571	ss3	ss5			93	3.49914e-07	3.25358e-09	0.177152	-1.04	-1.5	-0.46	DN	DN	NC	NOP14 antisense RNA 1	FALSE
NOP16	51491	NM_001256540	chr5	-	175815928	175815541	ts	cs	E1	cs	388	1.15972e-08	1.63015e-18	0.0340843	-1.1	-1.41	-1.01	DN	DN	NC	NOP16 nucleolar protein	TRUE
NOS3	4846	NM_000603	chr7	+	150698909	150699053	ss3	ss5	E13	E13	145	0.0175944	2.21674e-06	0.000445195	-0.51	-1.01	-1.51	NC	DN	DN	nitric oxide synthase 3	FALSE
NOTCH2	4853	NM_024408	chr1	-	120616134	120616017	ss3	ss5			118	0.000459705	1.59156e-05	NA	-2.28	-2.87	NA	DN	DN	na	notch 2	FALSE
NOTCH2NL	388677	NM_203458	chr1	+	145205262	145205379	ss3	ss5			118	1.15236e-05	0.000166077	NA	-2.82	-2.4	NA	DN	DN	na	notch 2 N-terminal like	FALSE
NOTUM	147111	NM_178493	chr17	-	79911834	79911734	ss3	ss5			101	0.000344193	9.86648e-09	NA	1.45	1.73	NA	UP	UP	na	notum, palmitoleoyl-protein carboxylesterase	FALSE
NOXO1	124056	NM_001267721	chr16	-	2032209	2032001	ss3	ss5			209	0.000316655	0.000621768	NA	-1.24	-1.36	NA	DN	DN	na	NADPH oxidase organizer 1	FALSE
NPHP1	4867	NM_001128178	chr2	-	110959071	110958998	ss3	ss5	E2	E2	74	3.03717e-05	2.31319e-06	0.0300632	1.05	1.22	1.47	UP	UP	NC	nephrocystin 1	FALSE
NPNT	255743	NM_001184690	chr4	+	106853771	106853860	ss3	ss5	NM_001184691:E4	NM_001184691:E4	90	1.70697e-07	5.12304e-10	NA	-2.24	-2.65	NA	DN	DN	na	nephronectin	FALSE
NRG1	3084	NM_013962	chr8	+	32600287	32600770	ce	te	ce	E5	484	3.46505e-05	3.40288e-13	0.71971	2.02	2.97	0.79	UP	UP	NC	neuregulin 1	TRUE
NSMF	26012	NM_001130969	chr9	-	140355189	140355086	ss3	ss5	NM_001098537:E34	NM_001098537:E34	104	5.80589e-06	9.4121e-09	NA	-1.65	-2.04	NA	DN	DN	na	NMDA receptor synaptonuclear signaling and neuronal migration factor	FALSE
NSMF	26012	NM_001130969	chr9	-	140356072	140355988	ss3	ss5	NM_001098537:E33	NM_001098537:E33	85	3.09987e-06	5.10133e-09	NA	-1.81	-2.24	NA	DN	DN	na	NMDA receptor synaptonuclear signaling and neuronal migration factor	FALSE
NSMF	26012	NM_001130969	chr9	-	140356493	140356383	ss3	ss5	NM_001098537:E32	NM_001098537:E32	111	1.72826e-06	1.6737e-10	NA	-1.83	-2.08	NA	DN	DN	na	NMDA receptor synaptonuclear signaling and neuronal migration factor	FALSE
NSMF	26012	NM_001130969	chr9	-	140356767	140356631	ss3	ss5		NM_001098537:E31	137	2.97282e-07	5.71367e-11	NA	-1.98	-2.16	NA	DN	DN	na	NMDA receptor synaptonuclear signaling and neuronal migration factor	FALSE
NSMF	26012	NM_001130969	chr9	-	140357285	140357137	ss3	ss5	NM_001098537:E30	NM_001098537:E30	149	1.05398e-06	6.29986e-10	NA	-1.92	-2.03	NA	DN	DN	na	NMDA receptor synaptonuclear signaling and neuronal migration factor	FALSE
NT5DC2	64943	NM_022908	chr3	-	52558485	52558385	ce	te	ce	E14	101	0.891219	7.8639e-05	0.000331332	-0.58	-1.27	-1.86	NC	DN	DN	5'-nucleotidase domain containing 2	TRUE
NTMT1	28989	NM_001286796	chr9	+	132371163	132371457	ts	ss5	E1	E1	295	0.0126611	0.000295353	5.98682e-08	1.12	1.31	2.97	NC	UP	UP	N-terminal Xaa-Pro-Lys N-methyltransferase 1	TRUE
OBSCN	84033	NM_001271223	chr1	+	228475762	228476025	ss3	ss5	E42	E42	264	0.000168965	0.000318968	0.834505	-1.09	-1.04	-0.28	DN	DN	NC	obscurin, cytoskeletal calmodulin and titin-interacting RhoGEF	FALSE
OBSCN	84033	NM_001271223	chr1	+	228480224	228480487	ss3	ss5	E45	E45	264	0.000186589	0.000529204	0.0306259	-1.48	-1.37	-1.03	DN	DN	NC	obscurin, cytoskeletal calmodulin and titin-interacting RhoGEF	FALSE
OBSCN	84033	NM_001271223	chr1	+	228486960	228487223	ss3	ss5	E50	E50	264	3.94808e-05	9.05238e-05	0.90405	-1.38	-1.48	-0.14	DN	DN	NC	obscurin, cytoskeletal calmodulin and titin-interacting RhoGEF	FALSE
OBSCN	84033	NM_001271223	chr1	+	228491376	228491639	ss3	ss5	E52	E52	264	0.00040051	8.44064e-06	0.203395	-1.39	-1.92	-0.45	DN	DN	NC	obscurin, cytoskeletal calmodulin and titin-interacting RhoGEF	FALSE
OBSCN	84033	NM_001271223	chr1	+	228492004	228492267	ss3	ss5	E53	E53	264	0.00021055	1.30843e-06	0.793648	-1.41	-1.85	0.05	DN	DN	NC	obscurin, cytoskeletal calmodulin and titin-interacting RhoGEF	FALSE
OBSCN	84033	NM_001271223	chr1	+	228492824	228493087	ss3	ss5	E54	E54	264	1.65501e-05	2.17357e-05	0.242962	-1.53	-1.45	-0.31	DN	DN	NC	obscurin, cytoskeletal calmodulin and titin-interacting RhoGEF	FALSE
OBSCN	84033	NM_001271223	chr1	+	228494073	228494339	ss3	ss5	E55	E55	267	2.80692e-06	2.56561e-07	0.306317	-1.66	-2.17	-0.32	DN	DN	NC	obscurin, cytoskeletal calmodulin and titin-interacting RhoGEF	FALSE
OBSCN	84033	NM_001271223	chr1	+	228494960	228495232	ss3	ss5	E57	E57	273	0.000493445	1.07475e-06	0.929136	-1.36	-2.01	0.03	DN	DN	NC	obscurin, cytoskeletal calmodulin and titin-interacting RhoGEF	FALSE
OBSCN	84033	NM_001271223	chr1	+	228495812	228496084	ss3	ss5	E58	E58	273	5.52933e-05	3.54531e-09	0.0914741	-1.34	-2.19	-0.58	DN	DN	NC	obscurin, cytoskeletal calmodulin and titin-interacting RhoGEF	FALSE
OBSCN	84033	NM_001271223	chr1	+	228496800	228496996	ss3	ss5	E59	E59	197	7.82241e-05	0.000182077	0.488597	-1.4	-1.33	-0.22	DN	DN	NC	obscurin, cytoskeletal calmodulin and titin-interacting RhoGEF	FALSE
OBSCN	84033	NM_001271223	chr1	+	228497185	228497260	ss3	ss5	E60	E60	76	0.000987171	3.96117e-05	0.516676	-1.64	-2.19	-0.4	DN	DN	NC	obscurin, cytoskeletal calmodulin and titin-interacting RhoGEF	FALSE
OBSCN	84033	NM_001271223	chr1	+	228503548	228503820	ss3	ss5	E61	E61	273	3.36223e-06	4.84949e-06	0.440835	-1.56	-1.59	-0.24	DN	DN	NC	obscurin, cytoskeletal calmodulin and titin-interacting RhoGEF	FALSE
OBSCN	84033	NM_001271223	chr1	+	228505165	228505452	ss3	ss5	E63	E63	288	0.000437327	5.14659e-07	0.0748374	-1.25	-1.86	-0.78	DN	DN	NC	obscurin, cytoskeletal calmodulin and titin-interacting RhoGEF	FALSE
OBSCN	84033	NM_001271223	chr1	+	228506585	228506955	ss3	ss5	E65	E65	371	0.000170417	5.13282e-08	0.589029	-1.16	-1.81	-0.12	DN	DN	NC	obscurin, cytoskeletal calmodulin and titin-interacting RhoGEF	FALSE
OBSCN	84033	NM_001271223	chr1	+	228509045	228509915	ss3	ss5	E66	E66	871	1.66191e-05	3.50571e-11	0.76239	-1.11	-1.9	0.13	DN	DN	NC	obscurin, cytoskeletal calmodulin and titin-interacting RhoGEF	FALSE
OBSCN	84033	NM_001271223	chr1	+	228511029	228511307	ss3	ss5	E67	E67	279	6.89265e-06	3.50049e-08	0.0966729	-1.55	-1.87	-0.42	DN	DN	NC	obscurin, cytoskeletal calmodulin and titin-interacting RhoGEF	FALSE
OBSCN	84033	NM_001271223	chr1	+	228520900	228521024	ss3	ss5	E69	E69	125	1.44289e-05	1.5957e-12	0.878189	-1.51	-2.79	-0.05	DN	DN	NC	obscurin, cytoskeletal calmodulin and titin-interacting RhoGEF	FALSE
OBSCN	84033	NM_001271223	chr1	+	228521284	228521481	ss3	ss5	E70	E70	198	6.50445e-05	1.16161e-07	0.265861	-1.61	-2.06	-0.37	DN	DN	NC	obscurin, cytoskeletal calmodulin and titin-interacting RhoGEF	FALSE
OBSCN	84033	NM_001271223	chr1	+	228522213	228522245	ss3	ss5	E71	E71	33	0.000419218	8.10768e-07	0.419475	-1.39	-2.4	0.75	DN	DN	NC	obscurin, cytoskeletal calmodulin and titin-interacting RhoGEF	FALSE
OBSCN	84033	NM_001271223	chr1	+	228522781	228522999	ss3	ss5	E73	E73	219	2.74323e-05	1.40744e-08	0.747887	-1.38	-1.95	0.41	DN	DN	NC	obscurin, cytoskeletal calmodulin and titin-interacting RhoGEF	FALSE
OBSCN	84033	NM_001271223	chr1	+	228523492	228523552	ss3	ss5	E74	E74	61	6.78997e-06	1.33252e-05	0.472937	-1.97	-1.97	1.02	DN	DN	NC	obscurin, cytoskeletal calmodulin and titin-interacting RhoGEF	FALSE
OBSCN	84033	NM_001271223	chr1	+	228524705	228524805	ss3	ss5	E76		101	3.69637e-05	1.24672e-12	NA	-1.34	-2.17	NA	DN	DN	na	obscurin, cytoskeletal calmodulin and titin-interacting RhoGEF	FALSE
OBSCN	84033	NM_001271223	chr1	+	228524945	228525084	ss3	ss5	E77	E77	140	0.000923632	1.19932e-06	0.438534	-1.08	-1.68	0.7	DN	DN	NC	obscurin, cytoskeletal calmodulin and titin-interacting RhoGEF	FALSE
OBSCN	84033	NM_001271223	chr1	+	228525645	228525845	ss3	ss5	E78	E78	201	0.000316868	2.39395e-07	0.760797	-1.24	-1.76	0.37	DN	DN	NC	obscurin, cytoskeletal calmodulin and titin-interacting RhoGEF	FALSE
OBSCN	84033	NM_001271223	chr1	+	228526554	228526727	ss3	ss5	E80	E80	174	0.00051727	1.16724e-06	0.931806	-1.22	-1.73	0.19	DN	DN	NC	obscurin, cytoskeletal calmodulin and titin-interacting RhoGEF	FALSE
OBSCN	84033	NM_001271223	chr1	+	228528425	228528589	ss3	ss5	E83	E83	165	0.000831867	0.000265526	0.546919	-1.13	-1.39	0.49	DN	DN	NC	obscurin, cytoskeletal calmodulin and titin-interacting RhoGEF	FALSE
OBSCN	84033	NM_001271223	chr1	+	228538542	228538644	ss3	ss5	E88	E88	103	0.000290282	6.0953e-06	0.254084	-1.04	-1.34	0.93	DN	DN	NC	obscurin, cytoskeletal calmodulin and titin-interacting RhoGEF	FALSE
OBSCN	84033	NM_001271223	chr1	+	228554101	228554269	ss3	ss5	E95	E95	169	0.000408557	0.000288228	0.343269	-1.48	-1.54	-0.48	DN	DN	NC	obscurin, cytoskeletal calmodulin and titin-interacting RhoGEF	FALSE
OBSCN	84033	NM_001271223	chr1	+	228554676	228554876	ss3	ss5	E97	E97	201	4.96422e-07	6.91387e-07	0.773935	-1.5	-1.65	-0.15	DN	DN	NC	obscurin, cytoskeletal calmodulin and titin-interacting RhoGEF	FALSE
OBSCN	84033	NM_001271223	chr1	+	228556837	228556863	ss3	ss5	E101	E101	27	3.13349e-08	3.30857e-10	0.14326	-1.74	-1.96	1.4	DN	DN	NC	obscurin, cytoskeletal calmodulin and titin-interacting RhoGEF	FALSE
OBSCN	84033	NM_001271223	chr1	+	228557643	228557795	ss3	ss5	E102	E102	153	7.08951e-05	1.57405e-11	0.391868	-1.26	-1.77	-0.31	DN	DN	NC	obscurin, cytoskeletal calmodulin and titin-interacting RhoGEF	FALSE
OBSCN	84033	NM_001271223	chr1	+	228558380	228558457	ss3	ss5	E104	E104	78	0.000102537	2.87046e-08	0.728222	-1.54	-2.25	0.35	DN	DN	NC	obscurin, cytoskeletal calmodulin and titin-interacting RhoGEF	FALSE
ORAI2	80228	NM_001271818	chr7	+	102073977	102074107	ts	ss5	E1		131	0.000179447	0.000205883	NA	1.14	1.12	NA	UP	UP	na	ORAI calcium release-activated calcium modulator 2	TRUE
OSBPL1A	114876	NM_080597	chr18	-	21860912	21860806	ss3	ss5	E15	E15	107	0.00628608	1.94788e-05	6.08918e-05	0.87	1.22	1.73	NC	UP	UP	oxysterol binding protein like 1A	FALSE
OSBPL1A	114876	NM_080597	chr18	-	21883682	21883601	ss3	ss5	E14	E14	82	2.09077e-05	0.000150376	0.000100955	1.06	0.99	1.16	UP	NC	UP	oxysterol binding protein like 1A	FALSE
OSBPL1A	114876	NM_080597	chr18	-	21897176	21897113	ss3	ss5	E11	E11	64	7.80099e-05	2.00788e-06	0.000146157	0.99	1.15	1.47	NC	UP	UP	oxysterol binding protein like 1A	FALSE
OSBPL1A	114876	NM_080597	chr18	-	21898609	21898565	ss3	ss5	E9	E9	45	8.32049e-05	1.8923e-08	3.47473e-07	0.95	1.44	2.85	NC	UP	UP	oxysterol binding protein like 1A	FALSE
OSBPL1A	114876	NM_080597	chr18	-	21898773	21898712	ss3	ss5	E8	E8	62	0.00198229	0.000453014	0.00046497	1.03	1.11	1.24	NC	UP	UP	oxysterol binding protein like 1A	FALSE
OSBPL1A	114876	NM_080597	chr18	-	21913050	21912906	ss3	ss5	E7	E7	145	0.001431	7.4995e-07	9.1965e-05	1.01	1.4	1.14	NC	UP	UP	oxysterol binding protein like 1A	FALSE
OSBPL3	26031	NM_015550	chr7	-	24839801	24836156	ce	te	ce	E23	3646	6.23796e-08	6.49463e-12	0.286144	1.14	1.45	1.25	UP	UP	NC	oxysterol binding protein like 3	TRUE
OSBPL3	26031	NM_015550	chr7	-	24888795	24888688	ss3	ss5	E12	E12	108	0.000343006	5.17123e-07	0.16762	1.17	1.44	0.7	UP	UP	NC	oxysterol binding protein like 3	FALSE
OSBPL3	26031	NM_015550	chr7	-	24892237	24892123	ss3	ss5		E11	115	0.000207878	9.9363e-07	0.101145	1.16	1.42	0.7	UP	UP	NC	oxysterol binding protein like 3	FALSE
OSBPL3	26031	NM_015550	chr7	-	24901388	24901232	ss3	ss5	E10	E10	157	9.19046e-05	1.29094e-06	0.326316	1.06	1.23	0.42	UP	UP	NC	oxysterol binding protein like 3	FALSE
OSBPL3	26031	NM_015550	chr7	-	24903218	24903115	ss3	ss5	E8	E8	104	0.000742654	1.00324e-05	0.700623	1.06	1.13	0.05	UP	UP	NC	oxysterol binding protein like 3	FALSE
OSBPL3	26031	NM_015550	chr7	-	24905856	24905689	ss3	ss5	E6	E6	168	0.000789799	1.76557e-06	0.670921	1.07	1.29	0.1	UP	UP	NC	oxysterol binding protein like 3	FALSE
OSBPL3	26031	NM_015550	chr7	-	24910464	24910351	ss3	ss5	E5	E5	114	8.91885e-06	2.04583e-08	0.597458	1.14	1.46	0.19	UP	UP	NC	oxysterol binding protein like 3	FALSE
OSBPL3	26031	NM_015550	chr7	-	24911414	24911361	ss3	ss5	E4	E4	54	0.000163307	4.12561e-07	0.437149	1.04	1.24	0.21	UP	UP	NC	oxysterol binding protein like 3	FALSE
OSBPL3	26031	NM_015550	chr7	-	24911688	24911572	ss3	ss5	E3	E3	117	7.53586e-05	4.51807e-07	0.872467	1.14	1.28	-0.05	UP	UP	NC	oxysterol binding protein like 3	FALSE
OSBPL3	26031	NM_015550	chr7	-	25019831	25019505	ts	ss5	E1	E1	327	1.03714e-06	3.33678e-12	0.921226	1.33	1.71	0.04	UP	UP	NC	oxysterol binding protein like 3	TRUE
OTOP2	92736	NM_178160	chr17	+	72920370	72920428	ts	ss5	E1	E1	59	0.000103668	2.64948e-07	0.348824	2.14	-10.4	-1.37	UP	DN	NC	otopetrin 2	TRUE
OVOS2	144203	NR_153414	chr12	-	31266017	31265915	ss3	ss5	E44	E44	103	2.35348e-06	2.07513e-05	0.378981	-1.95	-2.03	0.35	DN	DN	NC	alpha-2-macroglobulin like 1 pseudogene	FALSE
OVOS2	144203	NR_153414	chr12	-	31271931	31271897	ss3	ss5	E39	E39	35	0.000225236	0.00010892	1	-1.73	-2.01	14.67	DN	DN	NC	alpha-2-macroglobulin like 1 pseudogene	FALSE
OVOS2	144203	NR_153414	chr12	-	31284458	31284285	ss3	ss5	E31	E31	174	4.52545e-09	1.92106e-07	1	-5.48	-3.83	13.58	DN	DN	NC	alpha-2-macroglobulin like 1 pseudogene	FALSE
OVOS2	144203	NR_153414	chr12	-	31331895	31331737	ss3	ss5	E8	E8	159	8.00197e-05	2.85675e-05	0.741907	-2.53	-3.14	-1	DN	DN	NC	alpha-2-macroglobulin like 1 pseudogene	FALSE
PACSIN2	11252	NM_001349969	chr22	-	43362366	43362251	ss3	ss5			116	4.69148e-07	6.08789e-07	NA	-1.25	-1.21	NA	DN	DN	na	protein kinase C and casein kinase substrate in neurons 2	FALSE
PACSIN3	29763	NM_016223	chr11	-	47204616	47204555	ss3	ss5		E2	62	8.79223e-05	3.79948e-06	0.579652	1.97	2.17	0.19	UP	UP	NC	protein kinase C and casein kinase substrate in neurons 3	FALSE
PACSIN3	29763	NM_016223	chr11	-	47208010	47207900	ts	ss5	E1	E1	111	0.000873623	2.49752e-08	0.152032	1.13	1.57	0.13	UP	UP	NC	protein kinase C and casein kinase substrate in neurons 3	TRUE
PAIP2B	400961	NM_020459	chr2	-	71453394	71453339	ss3	ss5			56	0.000303568	0.000645621	NA	-2.3	-2.03	NA	DN	DN	na	poly(A) binding protein interacting protein 2B	FALSE
PALD1	27143	NM_014431	chr10	+	72310793	72311616	ss3	ss5			824	0.000210365	7.29375e-05	NA	1.14	1.22	NA	UP	UP	na	phosphatase domain containing, paladin 1	FALSE
PALM2-AKAP2	445815	NM_007203	chr9	+	112629771	112629851	ss3	ss5	E2	E2	81	0.000116547	2.13668e-08	0.138842	1.4	2.28	0.5	UP	UP	NC	PALM2-AKAP2 readthrough	FALSE
PALM2-AKAP2	445815	NM_007203	chr9	+	112642831	112642961	ss3	ss5	E3	E3	131	4.87036e-07	5.63994e-12	0.0033965	1.7	2.43	1.19	UP	UP	NC	PALM2-AKAP2 readthrough	FALSE
PALM2-AKAP2	445815	NM_007203	chr9	+	112686015	112686129	ss3	ss5	E4	E4	115	9.53978e-09	1.23813e-10	0.0277034	1.71	2.24	0.91	UP	UP	NC	PALM2-AKAP2 readthrough	FALSE
PALM2-AKAP2	445815	NM_007203	chr9	+	112687341	112687362	ss3	ss5	E5	E5	22	2.64657e-08	9.23626e-13	0.553744	2.08	2.75	0.28	UP	UP	NC	PALM2-AKAP2 readthrough	FALSE
PALM2-AKAP2	445815	NM_007203	chr9	+	112704966	112705661	ss3	ss5	NM_053016:E7		696	2.72935e-07	3.63628e-16	NA	1.73	3.02	NA	UP	UP	na	PALM2-AKAP2 readthrough	FALSE
PALM2-AKAP2	445815	NM_007203	chr9	+	112778234	112778319	ss3	ss5	E7	E7	86	1.31001e-07	3.41991e-10	0.0229076	1.98	2.33	0.96	UP	UP	NC	PALM2-AKAP2 readthrough	FALSE
PAN3	255967	NM_175854	chr13	+	28852259	28852329	ss3	ss5			71	2.88274e-07	2.98278e-09	NA	-1.93	-2.21	NA	DN	DN	na	PAN3 poly(A) specific ribonuclease subunit	FALSE
PANK4	55229	NM_018216	chr1	-	2461450	2461285	ss3	ss5			166	9.8067e-06	7.11302e-07	NA	-1.36	-1.74	NA	DN	DN	na	pantothenate kinase 4	FALSE
PARD6A	50855	NM_016948	chr16	+	67691142	67691219	ss3	ss5	NM_001317026:E37	NM_001317026:E37	78	7.48578e-07	2.16061e-05	NA	-1.85	-1.57	NA	DN	DN	na	par-6 family cell polarity regulator alpha	FALSE
PCAT19	100505495	NR_040109	chr19	-	41962392	41962266	ss3	ss5	E4		127	0.000274766	1.54327e-06	NA	1.14	1.47	NA	UP	UP	na	prostate cancer associated transcript 19 (non-protein coding)	FALSE
PCBP3	54039	NM_001348239	chr21	+	47349834	47349909	ss3	ss5	E14	E14	76	0.000449335	0.00030856	0.669101	-1.31	-2.06	-0.12	DN	DN	NC	poly(rC) binding protein 3	FALSE
PCDH11X	27328	NM_001168361	chrX	+	91131780	91134272	ss3	ss5	E2	E2	2493	4.75422e-05	2.90716e-06	NA	-2.55	-3.99	NA	DN	DN	na	protocadherin 11 X-linked	FALSE
PCDH11X	27328	NM_001168361	chrX	+	91873263	91878228	ss3	te	E7	E7	4966	1.35995e-05	4.73216e-07	NA	-2.43	-4.01	NA	DN	DN	na	protocadherin 11 X-linked	TRUE
PDE4C	5143	NM_000923	chr19	-	18321738	18318771	ce	te	ce	E16	2968	0.000519401	1.0031e-08	0.307614	-1.01	-1.93	0.03	DN	DN	NC	phosphodiesterase 4C	TRUE
PDE4C	5143	NM_000923	chr19	-	18329848	18329750	ss3	ss5	E10	E10	99	5.51137e-05	3.0261e-10	0.0950736	-1.46	-2.32	-0.96	DN	DN	NC	phosphodiesterase 4C	FALSE
PDE4C	5143	NM_000923	chr19	-	18331129	18331036	ss3	ss5	E8	E8	94	0.00071888	1.64014e-06	0.707577	-1.22	-1.98	-0.22	DN	DN	NC	phosphodiesterase 4C	FALSE
PDE4C	5143	NM_000923	chr19	-	18331729	18331684	ss3	ss5		E6	46	0.000288625	0.000677837	NA	-4.15	-4.03	NA	DN	DN	na	phosphodiesterase 4C	FALSE
PDE4C	5143	NM_000923	chr19	-	18333133	18332942	ss3	ss5	E3	E3	192	0.000418894	1.46568e-12	0.148924	-1.17	-2.37	-0.52	DN	DN	NC	phosphodiesterase 4C	FALSE
PDE6A	5145	NM_000440	chr5	-	149242829	149242682	ss3	ss5	E21	E21	148	8.16183e-06	2.96115e-06	0.227965	-1.09	-1.17	-0.47	DN	DN	NC	phosphodiesterase 6A	FALSE
PDE6A	5145	NM_000440	chr5	-	149245816	149245733	ss3	ss5	E20	E20	84	1.52825e-05	5.50106e-08	0.966656	-1.09	-1.59	-0.15	DN	DN	NC	phosphodiesterase 6A	FALSE
PDE6A	5145	NM_000440	chr5	-	149247362	149247288	ss3	ss5	E19	E19	75	2.4252e-05	1.56964e-08	0.653304	-1.22	-1.71	-0.22	DN	DN	NC	phosphodiesterase 6A	FALSE
PDE6A	5145	NM_000440	chr5	-	149247721	149247658	ss3	ss5	E18	E18	64	1.26574e-06	4.50181e-13	0.629824	-1.15	-2.03	-0.25	DN	DN	NC	phosphodiesterase 6A	FALSE
PDE6A	5145	NM_000440	chr5	-	149263099	149262992	ss3	ss5	E17	E17	108	3.50453e-06	4.28809e-08	0.322063	-1.36	-1.77	-1.35	DN	DN	NC	phosphodiesterase 6A	FALSE
PDE6A	5145	NM_000440	chr5	-	149264430	149264343	ss3	ss5	E15	E15	88	4.86484e-05	3.64048e-07	0.790169	-1.13	-1.49	-0.3	DN	DN	NC	phosphodiesterase 6A	FALSE
PDE6A	5145	NM_000440	chr5	-	149265937	149265828	ss3	ss5	E14	E14	110	3.1429e-05	2.29696e-06	0.698778	-1.17	-1.32	-0.24	DN	DN	NC	phosphodiesterase 6A	FALSE
PDE6A	5145	NM_000440	chr5	-	149274853	149274746	ss3	ss5	E13	E13	108	1.54327e-05	2.40238e-07	1	-1.39	-1.82	-0.57	DN	DN	NC	phosphodiesterase 6A	FALSE
PDE6A	5145	NM_000440	chr5	-	149276065	149275919	ss3	ss5	E12	E12	147	0.000586099	4.76534e-05	0.964259	-1.14	-1.05	-0.17	DN	DN	NC	phosphodiesterase 6A	FALSE
PDE6A	5145	NM_000440	chr5	-	149279087	149278938	ss3	ss5	E9	E9	150	4.3627e-05	1.07936e-06	0.62936	-1.14	-1.45	-0.56	DN	DN	NC	phosphodiesterase 6A	FALSE
PDE6A	5145	NM_000440	chr5	-	149283258	149283211	ss3	ss5	E8	E8	48	0.000542632	4.23229e-08	0.786734	-1.01	-1.94	0.16	DN	DN	NC	phosphodiesterase 6A	FALSE
PDE9A	5152	NM_002606	chr21	+	44151880	44152059	ss3	ss5	E5	E5	180	9.21e-08	8.20831e-16	0.690333	-1.09	-1.63	-0.63	DN	DN	NC	phosphodiesterase 9A	FALSE
PDE9A	5152	NM_002606	chr21	+	44153466	44153536	ss3	ss5	E7	E7	71	1.79591e-08	1.06344e-16	0.776988	-1.08	-1.4	-0.25	DN	DN	NC	phosphodiesterase 9A	FALSE
PDE9A	5152	NM_002606	chr21	+	44163886	44163970	ss3	ss5	E8	E8	85	2.21327e-07	4.87321e-12	0.469256	-1.01	-1.22	-0.13	DN	DN	NC	phosphodiesterase 9A	FALSE
PDGFRB	5159	NM_002609	chr5	-	149506177	149506083	ss3	ss5	E11	E11	95	3.28707e-07	0.000183627	0.552838	1.6	1.05	-0.18	UP	UP	NC	platelet derived growth factor receptor beta	FALSE
PDGFRB	5159	NM_002609	chr5	-	149509531	149509320	ss3	ss5	E10	E10	212	9.19231e-08	0.000100239	0.677468	1.62	1.03	0.15	UP	UP	NC	platelet derived growth factor receptor beta	FALSE
PDGFRB	5159	NM_002609	chr5	-	149510225	149510102	ss3	ss5	E9	E9	124	5.7728e-09	5.31548e-05	0.745288	1.67	1.02	0	UP	UP	NC	platelet derived growth factor receptor beta	FALSE
PDGFRB	5159	NM_002609	chr5	-	149511657	149511542	ss3	ss5	E8	E8	116	1.14305e-06	0.000149841	0.465293	1.53	1.03	0.23	UP	UP	NC	platelet derived growth factor receptor beta	FALSE
PDGFRB	5159	NM_002609	chr5	-	149515441	149515118	ss3	ss5	E3	E3	324	1.90959e-09	3.031e-06	0.941403	1.7	1.11	0.11	UP	UP	NC	platelet derived growth factor receptor beta	FALSE
PDLIM7	9260	NM_005451	chr5	-	176918421	176918405	ss3	ss5			17	0.000543949	8.89574e-13	NA	-1.12	-3.02	NA	DN	DN	na	PDZ and LIM domain 7	FALSE
PDLIM7	9260	NM_005451	chr5	-	176918926	176918808	ss3	ss5	E5	E5	119	0.0140219	0.000142426	0.000196177	0.88	1.24	1.97	NC	UP	UP	PDZ and LIM domain 7	FALSE
PDPK1	5170	NM_002613	chr16	+	2595059	2600710	ss3	ss5			5652	8.49652e-10	1.10932e-05	NA	2.89	2.78	NA	UP	UP	na	3-phosphoinositide dependent protein kinase 1	FALSE
PDZD4	57595	NM_001303513	chrX	-	153068807	153067621	ce	te	ce	E9	1187	4.82697e-05	1.58508e-07	0.558611	-1.38	-2.03	-1	DN	DN	NC	PDZ domain containing 4	TRUE
PDZD4	57595	NM_001303513	chrX	-	153070355	153069237	ss3	ss5	E9		1119	7.53775e-05	3.45861e-08	NA	-1.22	-1.93	NA	DN	DN	na	PDZ domain containing 4	FALSE
PDZD4	57595	NM_001303513	chrX	-	153070662	153070552	ss3	ss5	E8	E8	111	6.7072e-05	5.73271e-09	0.0238404	-1.14	-1.89	-1.61	DN	DN	NC	PDZ domain containing 4	FALSE
PDZD4	57595	NM_001303513	chrX	-	153071061	153070960	ss3	ss5	E7	E7	102	6.14247e-05	4.75452e-06	0.00121709	-1.16	-1.72	-22.11	DN	DN	NC	PDZ domain containing 4	FALSE
PDZD4	57595	NM_001303513	chrX	-	153071588	153071526	ss3	ss5	E6	E6	63	1.20585e-05	7.36248e-06	0.463631	-1.24	-1.64	-1.19	DN	DN	NC	PDZ domain containing 4	FALSE
PDZD4	57595	NM_001303513	chrX	-	153072824	153072734	ss3	ss5	E4	E4	91	4.08893e-05	1.62408e-06	1	-1.48	-1.94	-0.38	DN	DN	NC	PDZ domain containing 4	FALSE
PDZD4	57595	NM_001303513	chrX	-	153074050	153073815	ss3	ss5	E2	NM_032512:E2	236	0.000676897	3.04573e-07	0.614871	-1.17	-1.99	0.32	DN	DN	NC	PDZ domain containing 4	FALSE
PGAP1	80055	NM_001321099	chr2	-	197740545	197740470	ss3	ss5	E15	E15	76	0.000145691	0.000152134	0.848913	1.51	1.58	0.14	UP	UP	NC	post-GPI attachment to proteins 1	FALSE
PHACTR3	116154	NM_001199505	chr20	+	58348334	58348508	ss3	ss5	E6	E6	175	3.42865e-06	1.67407e-06	0.782978	-2.32	-2.52	0.59	DN	DN	NC	phosphatase and actin regulator 3	FALSE
PHACTR3	116154	NM_001199505	chr20	+	58349298	58349545	ss3	ss5	E7	E7	248	0.000170034	0.000613695	0.460822	-2.14	-2.21	-0.15	DN	DN	NC	phosphatase and actin regulator 3	FALSE
PHACTR3	116154	NM_001199505	chr20	+	58381096	58381249	ss3	ss5	E8	E8	154	9.35149e-05	4.99131e-05	0.54153	-2.53	-2.46	1.28	DN	DN	NC	phosphatase and actin regulator 3	FALSE
PI16	221476	NM_001199159	chr6	+	36922554	36922707	ss3	ss5		E2	154	5.58047e-08	2.33105e-28	NA	-1.04	-3.29	NA	DN	DN	na	peptidase inhibitor 16	FALSE
PI16	221476	NM_001199159	chr6	+	36926921	36927142	ss3	ss5	E3	E3	222	1.80488e-08	8.0644e-32	0.0166094	-1.04	-3.47	-1.94	DN	DN	NC	peptidase inhibitor 16	FALSE
PI16	221476	NM_001199159	chr6	+	36929227	36929336	ss3	ss5	E4	E4	110	1.78195e-08	3.42049e-21	0.861475	-1.12	-2.89	-0.21	DN	DN	NC	peptidase inhibitor 16	FALSE
PI16	221476	NM_001199159	chr6	+	36931236	36931388	ss3	ss5		E6	153	6.99098e-09	8.95144e-19	NA	-1.41	-3	NA	DN	DN	na	peptidase inhibitor 16	FALSE
PIANP	196500	NM_153685	chr12	-	6804201	6802957	ce	te	ce	E6	1245	1.57118e-06	4.42241e-32	0.854661	-1.44	-3.3	-0.06	DN	DN	NC	PILR alpha associated neural protein	TRUE
PIANP	196500	NM_153685	chr12	-	6804817	6804596	ss3	ss5	E5	E5	222	1.44062e-05	1.01966e-16	0.535779	-1.5	-2.95	-0.49	DN	DN	NC	PILR alpha associated neural protein	FALSE
PIANP	196500	NM_153685	chr12	-	6806958	6806453	ss3	ss5	E3	E3	506	1.90527e-09	9.37399e-17	0.765829	-2.07	-3.32	-2.08	DN	DN	NC	PILR alpha associated neural protein	FALSE
PICK1	9463	NM_012407	chr22	+	38453272	38453443	ss3	ss5			172	2.06826e-05	2.84921e-08	NA	-1.1	-1.35	NA	DN	DN	na	protein interacting with PRKCA 1	FALSE
PIR-FIGF	100532742	NR_037859	chrX	-	15364381	15363713	ss3	te	E15	E15	669	2.77726e-05	1.29081e-11	0.00272496	-1.98	-3.45	-3.34	DN	DN	NC	PIR-FIGF readthrough	TRUE
PIR-FIGF	100532742	NR_037859	chrX	-	15365481	15365286	ss3	ss5	E14	E14	196	1.52966e-05	1.01502e-14	0.00141521	-2.02	-4.23	-3.09	DN	DN	NC	PIR-FIGF readthrough	FALSE
PIR-FIGF	100532742	NR_037859	chrX	-	15371290	15371190	ss3	ss5	E13	E13	101	0.000211901	3.32986e-14	0.00396979	-1.92	-4.6	-3.68	DN	DN	NC	PIR-FIGF readthrough	FALSE
PIR-FIGF	100532742	NR_037859	chrX	-	15381441	15381231	ss3	ss5	E10	E10	211	4.179e-05	3.86006e-09	0.00145546	-1.96	-3.24	-3.67	DN	DN	NC	PIR-FIGF readthrough	FALSE
PKHD1L1	93035	NM_177531	chr8	+	110455905	110456131	ss3	ss5	E37	E37	227	0.000584555	8.33053e-06	0.314603	-2.49	-13.76	-1.37	DN	DN	NC	PKHD1 like 1	FALSE
PKHD1L1	93035	NM_177531	chr8	+	110456890	110457874	ss3	ss5	E38	E38	985	0.000233413	3.07312e-10	0.00572254	-1.31	-2.91	-1.39	DN	DN	NC	PKHD1 like 1	FALSE
PKHD1L1	93035	NM_177531	chr8	+	110461567	110461716	ss3	ss5	E40	E40	150	0.000280554	4.85309e-05	1	-2.72	-3.68	-0.47	DN	DN	NC	PKHD1 like 1	FALSE
PKHD1L1	93035	NM_177531	chr8	+	110476445	110477474	ss3	ss5	E49	E49	1030	0.000204292	1.58416e-11	0.0639727	-1.04	-3.05	-0.98	DN	DN	NC	PKHD1 like 1	FALSE
PKHD1L1	93035	NM_177531	chr8	+	110478807	110478998	ss3	ss5	E50	E50	192	0.000885484	5.30785e-05	0.268424	-2.04	-2.5	-1.69	DN	DN	NC	PKHD1 like 1	FALSE
PKHD1L1	93035	NM_177531	chr8	+	110495216	110495334	ss3	ss5	E57	E57	119	0.000833837	1.2172e-05	1	-1.65	-2.77	-0.66	DN	DN	NC	PKHD1 like 1	FALSE
PKHD1L1	93035	NM_177531	chr8	+	110498877	110499050	ss3	ss5	E59	E59	174	9.04774e-06	6.59203e-10	0.0795921	-1.98	-2.68	-1.87	DN	DN	NC	PKHD1 like 1	FALSE
PKHD1L1	93035	NM_177531	chr8	+	110504102	110504223	ss3	ss5	E62	E62	122	0.000203357	7.28299e-10	0.342437	-1.71	-3.11	-2.77	DN	DN	NC	PKHD1 like 1	FALSE
PKHD1L1	93035	NM_177531	chr8	+	110505890	110505980	ss3	ss5	E63	E63	91	7.28515e-05	8.26879e-09	1	-1.88	-3.11	-1.22	DN	DN	NC	PKHD1 like 1	FALSE
PKHD1L1	93035	NM_177531	chr8	+	110519896	110520124	ss3	ss5		E69	229	0.000821892	3.64549e-14	NA	-1.26	-3.8	NA	DN	DN	na	PKHD1 like 1	FALSE
PKHD1L1	93035	NM_177531	chr8	+	110523006	110523163	ss3	ss5	E71	E71	158	0.000611458	5.0449e-11	0.174414	-1.36	-3.67	-11.7	DN	DN	NC	PKHD1 like 1	FALSE
PKHD1L1	93035	NM_177531	chr8	+	110530396	110530737	ss3	ss5	E73	E73	342	0.000147346	1.70246e-14	0.0437435	-1.2	-3.52	-1.88	DN	DN	NC	PKHD1 like 1	FALSE
PKHD1L1	93035	NM_177531	chr8	+	110534415	110534566	ss3	ss5	E74	E74	152	0.000688624	8.63995e-08	0.573726	-1.46	-2.81	-11.97	DN	DN	NC	PKHD1 like 1	FALSE
PKHD1L1	93035	NM_177531	chr8	+	110534973	110535119	ss3	ss5	E75	E75	147	0.000365368	1.05927e-13	1	-1.63	-4.01	-0.86	DN	DN	NC	PKHD1 like 1	FALSE
PKHD1L1	93035	NM_177531	chr8	+	110535462	110535615	ss3	ss5	E76	E76	154	8.06754e-06	6.39234e-13	0.103065	-1.39	-2.33	1	DN	DN	NC	PKHD1 like 1	FALSE
PKHD1L1	93035	NM_177531	chr8	+	110539013	110539249	ss3	ss5	E77	E77	237	0.000120601	1.55346e-13	0.0878162	-1.31	-2.61	1.01	DN	DN	NC	PKHD1 like 1	FALSE
PKHD1L1	93035	NM_177531	chr8	+	110542863	110549443	ss3	te		E78	6581	1.00419e-05	3.17018e-15	0.123561	-1.35	-2.41	0.9	DN	DN	NC	PKHD1 like 1	TRUE
PLA2G4E	123745	NM_001206670	chr15	-	42275951	42273780	ce	te	ce	E20	2172	5.50149e-05	1.38063e-07	NA	2.21	1.88	NA	UP	UP	na	phospholipase A2 group IVE	TRUE
PLA2G4E	123745	NM_001206670	chr15	-	42278203	42278037	ss3	ss5	E18	E18	167	0.000144808	0.000659366	NA	2.62	2.89	NA	UP	UP	na	phospholipase A2 group IVE	FALSE
PLA2G4E	123745	NM_001206670	chr15	-	42285157	42284935	ss3	ss5	E13	E13	223	2.22933e-06	2.92061e-06	NA	5.07	4.97	NA	UP	UP	na	phospholipase A2 group IVE	FALSE
PLA2G4E	123745	NM_001206670	chr15	-	42287694	42287558	ss3	ss5	E12	E12	137	0.000537411	0.000350436	NA	2.51	2.59	NA	UP	UP	na	phospholipase A2 group IVE	FALSE
PLA2G4E	123745	NM_001206670	chr15	-	42292480	42292302	ss3	ss5	E8	E8	179	0.000190991	1.21506e-05	NA	3.32	3.51	NA	UP	UP	na	phospholipase A2 group IVE	FALSE
PLA2G4E	123745	NM_001206670	chr15	-	42298319	42298188	ss3	ss5	E4	E4	132	0.000736265	6.40655e-06	NA	2.33	2.77	NA	UP	UP	na	phospholipase A2 group IVE	FALSE
PLEKHB2	55041	NM_001267063	chr2	+	131862420	131862971	ts	ss5	E1	E1	552	1.09677e-05	5.73e-08	0.650804	-1.25	-1.48	0.1	DN	DN	NC	pleckstrin homology domain containing B2	TRUE
PLEKHM2	23207	NM_015164	chr1	+	16062175	16063358	ss3	ss5			1184	2.36254e-07	1.29133e-16	NA	-1.52	-2.55	NA	DN	DN	na	pleckstrin homology and RUN domain containing M2	FALSE
PLEKHM2	23207	NM_015164	chr1	+	16064424	16064489	ss3	ss5			66	3.99867e-10	1.01887e-11	NA	-1.94	-2.28	NA	DN	DN	na	pleckstrin homology and RUN domain containing M2	FALSE
PLEKHM2	23207	NM_015164	chr1	+	16064588	16064740	ss3	ss5			153	6.63716e-08	1.97123e-11	NA	-1.69	-1.99	NA	DN	DN	na	pleckstrin homology and RUN domain containing M2	FALSE
PLEKHN1	84069	NM_032129	chr1	+	905657	905776	ss3	ss5	E3		120	5.93962e-05	5.01034e-07	NA	1.16	1.41	NA	UP	UP	na	pleckstrin homology domain containing N1	FALSE
PLEKHN1	84069	NM_032129	chr1	+	906259	906386	ss3	ss5	E6	E6	128	0.000446892	6.15789e-06	0.785039	1.45	1.63	0.31	UP	UP	NC	pleckstrin homology domain containing N1	FALSE
PLEKHN1	84069	NM_032129	chr1	+	907455	907530	ss3	ss5	E9	E9	76	0.000605977	0.000101289	1	1.63	1.6	0.95	UP	UP	NC	pleckstrin homology domain containing N1	FALSE
PLEKHN1	84069	NM_032129	chr1	+	907668	907804	ss3	ss5	E10	E10	137	3.96821e-06	5.75746e-08	0.0800123	1.77	1.63	1.15	UP	UP	NC	pleckstrin homology domain containing N1	FALSE
PLEKHN1	84069	NM_032129	chr1	+	908566	908706	ss3	ss5	E12	E12	141	0.000392532	8.39873e-06	1	1.05	1.42	0.14	UP	UP	NC	pleckstrin homology domain containing N1	FALSE
PLEKHN1	84069	NM_032129	chr1	+	909696	909744	ss3	ss5	E15	E15	49	1.09569e-05	0.000450749	0.738618	2	1.52	-0.37	UP	UP	NC	pleckstrin homology domain containing N1	FALSE
PLPPR2	64748	NM_001170635	chr19	+	11475078	11475125	ss3	ss5			48	0.000936334	0.000221832	NA	1.19	1.41	NA	UP	UP	na	phospholipid phosphatase related 2	FALSE
PLUT	100861550	NR_047484	chr13	-	28407746	28407581	ss3	ss5			166	8.22282e-07	3.63836e-05	NA	1.71	1.54	NA	UP	UP	na	PDX1 associated lncRNA, upregulator of transcription	FALSE
PLUT	100861550	NR_047484	chr13	-	28422673	28422145	ss3	ss5	E2	E2	529	1.32879e-07	2.30954e-11	0.431892	1.41	1.47	1.12	UP	UP	NC	PDX1 associated lncRNA, upregulator of transcription	FALSE
PNPLA7	375775	NM_001098537	chr9	-	140350938	140350863	ss3	ss5	NM_001178064:E4	NM_001178064:E4	76	5.7639e-08	1.66523e-11	NA	1.43	1.5	NA	UP	UP	na	patatin like phospholipase domain containing 7	FALSE
PNPLA7	375775	NM_001098537	chr9	-	140352353	140351868	ss3	ss5	NM_001178064:E3		486	9.63909e-09	2.44048e-11	NA	1.46	1.62	NA	UP	UP	na	patatin like phospholipase domain containing 7	FALSE
PNPLA7	375775	NM_001098537	chr9	-	140354059	140353484	ss3	ss5		NM_001178064:E1	576	7.4809e-09	2.65084e-07	NA	1.18	1.33	NA	UP	UP	na	patatin like phospholipase domain containing 7	FALSE
PNPLA7	375775	NM_001098537	chr9	-	140354585	140354420	ss3	ss5			166	0.000147853	2.14947e-05	NA	-1.01	-1.15	NA	DN	DN	na	patatin like phospholipase domain containing 7	FALSE
PNPLA7	375775	NM_001098537	chr9	-	140391762	140391639	ss3	ss5	E18	E18	124	1.71277e-06	0.000984074	0.00572744	-1.32	-1.06	-1.49	DN	DN	NC	patatin like phospholipase domain containing 7	FALSE
PNPLA7	375775	NM_001098537	chr9	-	140395348	140395143	ss3	ss5	E16	E16	206	3.21345e-05	1.46108e-05	0.0224069	-1.01	-1.04	-0.71	DN	DN	NC	patatin like phospholipase domain containing 7	FALSE
PNPLA7	375775	NM_001098537	chr9	-	140396179	140396102	ss3	ss5	E15	E15	78	0.000113557	0.000268532	0.0296175	-1.02	-1.08	-0.6	DN	DN	NC	patatin like phospholipase domain containing 7	FALSE
PNPLA7	375775	NM_001098537	chr9	-	140400212	140400066	ss3	ss5	E14	E14	147	1.85011e-08	1.94678e-07	0.116608	-1.23	-1.26	-0.57	DN	DN	NC	patatin like phospholipase domain containing 7	FALSE
PNPLA7	375775	NM_001098537	chr9	-	140409971	140409831	ss3	ss5	E12	E12	141	1.65622e-08	0.000134902	0.0331136	-1.23	-1.02	-0.67	DN	DN	NC	patatin like phospholipase domain containing 7	FALSE
PNPLA7	375775	NM_001098537	chr9	-	140417309	140417181	ss3	ss5	E9	E9	129	4.6683e-06	8.34066e-07	0.0575234	-1.09	-1.36	-0.62	DN	DN	NC	patatin like phospholipase domain containing 7	FALSE
PNPLA7	375775	NM_001098537	chr9	-	140437189	140437094	ss3	ss5		E7	96	7.91749e-05	1.11531e-06	NA	-1.07	-1.45	NA	DN	DN	na	patatin like phospholipase domain containing 7	FALSE
PNPLA7	375775	NM_001098537	chr9	-	140438024	140437884	ss3	ss5	E6	E6	141	1.45146e-07	7.47633e-05	0.00898458	-1.15	-1.06	-0.53	DN	DN	NC	patatin like phospholipase domain containing 7	FALSE
POLD1	5424	NM_001256849	chr19	+	50923203	50923230	ss3	ss5	NM_003121:E2	NM_003121:E2	28	3.64949e-17	2.99631e-28	NA	-3.07	-3.48	NA	DN	DN	na	DNA polymerase delta 1, catalytic subunit	FALSE
POLQ	10721	NM_199420	chr3	-	121151150	121150273	ce	te	ce	E30	878	0.000375546	2.27199e-05	1.47056e-07	1.18	1.35	0.93	UP	UP	NC	DNA polymerase theta	TRUE
POLQ	10721	NM_199420	chr3	-	121151880	121151765	ss3	ss5	E29	E29	116	4.01984e-05	2.05297e-06	3.16137e-05	1.25	1.48	0.59	UP	UP	NC	DNA polymerase theta	FALSE
POLQ	10721	NM_199420	chr3	-	121158963	121158839	ss3	ss5	E27	E27	125	0.000139484	1.68584e-06	2.31067e-06	1.29	1.5	0.73	UP	UP	NC	DNA polymerase theta	FALSE
POLQ	10721	NM_199420	chr3	-	121192334	121192202	ss3	ss5	E21		133	5.88619e-05	1.96121e-06	NA	1.37	1.65	NA	UP	UP	na	DNA polymerase theta	FALSE
POLQ	10721	NM_199420	chr3	-	121206356	121206149	ss3	ss5		E16	208	0.00039388	5.41987e-05	NA	1.44	1.78	NA	UP	UP	na	DNA polymerase theta	FALSE
POLQ	10721	NM_199420	chr3	-	121256055	121255947	ss3	ss5	E5	E5	109	7.3776e-05	1.39466e-06	0.0463924	2.01	1.93	-0.41	UP	UP	NC	DNA polymerase theta	FALSE
POLQ	10721	NM_199420	chr3	-	121258436	121258280	ss3	ss5	E4	E4	157	0.0002542	7.30712e-05	0.041917	1.49	1.57	-0.04	UP	UP	NC	DNA polymerase theta	FALSE
POLR3H	171568	NM_001282884	chr22	-	41928152	41928098	ss3	ss5		E5	55	0.000132851	4.38242e-11	NA	-1.02	-1.81	NA	DN	DN	na	RNA polymerase III subunit H	FALSE
POLR3H	171568	NM_001282884	chr22	-	41929051	41928978	ss3	ss5			74	0.000171151	1.3385e-09	NA	-1.17	-1.8	NA	DN	DN	na	RNA polymerase III subunit H	FALSE
POLR3H	171568	NM_001282884	chr22	-	41931089	41931014	ss3	ss5			76	0.000173036	4.80584e-05	NA	-1.17	-1.4	NA	DN	DN	na	RNA polymerase III subunit H	FALSE
POLR3H	171568	NM_001282884	chr22	-	41936799	41936703	ss3	ss5	E3	E3	97	2.3991e-12	1.08632e-24	0.260857	1.06	1.28	0.22	UP	UP	NC	RNA polymerase III subunit H	FALSE
POMGNT1	55624	NM_001243766	chr1	-	46685977	46685377	ts	ss5	E1	E1	601	0.0694071	1.44288e-07	3.22413e-06	-0.39	-1.82	-3.31	NC	DN	DN	protein O-linked mannose N-acetylglucosaminyltransferase 1 (beta 1,2-)	TRUE
PPARD	5467	NM_001171818	chr6	+	35360567	35360632	ss3	ss5			66	1.46441e-07	3.32978e-15	NA	-1.33	-2.06	NA	DN	DN	na	peroxisome proliferator activated receptor delta	FALSE
PPIEL	728448	NR_144356	chr1	-	40014418	40014355	ss3	ss5			64	1.88822e-06	3.25309e-08	NA	-1.25	-1.58	NA	DN	DN	na	peptidylprolyl isomerase E like pseudogene	FALSE
PPIEL	728448	NR_144356	chr1	-	40014623	40014534	ss3	ss5	E6		90	0.000895464	2.36055e-06	6.88302e-05	-0.8	-1.17	-1.51	NC	DN	DN	peptidylprolyl isomerase E like pseudogene	FALSE
PPIEL	728448	NR_144356	chr1	-	40020064	40020021	ss3	ss5	E4	E4	44	0.000337053	0.000157555	0.00539211	-1.02	-1.3	-2.23	DN	DN	NC	peptidylprolyl isomerase E like pseudogene	FALSE
PPP1R16A	84988	NM_032902	chr8	+	145731236	145731310	ss3	ss5			75	3.33422e-06	9.02182e-12	NA	-1.16	-1.65	NA	DN	DN	na	protein phosphatase 1 regulatory subunit 16A	FALSE
PPP2R2C	5522	NM_001206994	chr4	-	6325028	6322305	ce	te	ce	E10	2724	0.00045618	2.86502e-06	0.0304981	1.99	2.63	4.29	UP	UP	NC	protein phosphatase 2 regulatory subunit Bgamma	TRUE
PPP2R2C	5522	NM_001206994	chr4	-	6331080	6330989	ss3	ss5	E9	E9	92	6.27911e-06	6.12577e-05	0.803779	-1.15	-3.29	-0.47	DN	DN	NC	protein phosphatase 2 regulatory subunit Bgamma	FALSE
PRDX1	5052	NM_001202431	chr1	-	45988562	45988450	ts	ss5	E1	E1	113	6.19133e-05	2.28224e-09	0.980112	13.85	15.13	2.82	UP	UP	NC	peroxiredoxin 1	TRUE
PRMT7	54496	NM_001351143	chr16	+	68391982	68392466	ss3	te		E20	485	3.61438e-09	4.48822e-27	NA	-1.1	-1.82	NA	DN	DN	na	protein arginine methyltransferase 7	TRUE
PROC	5624	NM_000312	chr2	+	128180610	128180747	ss3	ss5	E5	E5	138	0.000943488	4.73989e-13	0.625823	-1.48	1.57	0.99	DN	UP	NC	protein C, inactivator of coagulation factors Va and VIIIa	FALSE
PROM1	8842	NM_001145848	chr4	-	16083808	16083728	ss3	ss5			81	4.52826e-05	1.42025e-07	NA	-1.04	-1.69	NA	DN	DN	na	prominin 1	FALSE
PRPF8	10594	NM_006445	chr17	-	1552600	1552494	ss3	ss5			107	6.70927e-07	1.20639e-08	NA	-1.19	-1.25	NA	DN	DN	na	pre-mRNA processing factor 8	FALSE
PRPF8	10594	NM_006445	chr17	-	1552793	1552706	ss3	ss5			88	4.2849e-07	6.1856e-11	NA	-1.16	-1.23	NA	DN	DN	na	pre-mRNA processing factor 8	FALSE
PRPH	5630	NM_006262	chr12	+	49687238	49687324	ss3	ss5			87	1.29834e-05	8.23686e-06	NA	4.06	-7.8	NA	UP	DN	na	peripherin	FALSE
PRR5L	79899	NM_024841	chr11	+	36415826	36415918	ss3	ss5			93	7.54547e-05	8.35451e-07	NA	-1.02	-1.49	NA	DN	DN	na	proline rich 5 like	FALSE
PRR5L	79899	NM_024841	chr11	+	36415946	36415984	ss3	ss5			39	4.16168e-05	0.000203888	NA	-1.79	-1.58	NA	DN	DN	na	proline rich 5 like	FALSE
PRR5L	79899	NM_024841	chr11	+	36417672	36417850	ss3	ss5			179	6.29777e-07	2.11601e-13	NA	-1.09	-1.69	NA	DN	DN	na	proline rich 5 like	FALSE
PRR7-AS1	340037	NR_038915	chr5	-	176874945	176874645	ts	ss5	E1	E1	301	2.76494e-07	1.37162e-15	0.010352	1.99	2.18	1.14	UP	UP	NC	PRR7 antisense RNA 1	TRUE
PRRT2	112476	NM_145239	chr16	+	29825654	29825786	ss3	ss5	E3	E3	133	8.10097e-05	8.98403e-11	0.0551886	-1.06	-1.82	-0.39	DN	DN	NC	proline rich transmembrane protein 2	FALSE
PRSS3	5646	NM_001197097	chr9	+	33750464	33750725	ts	ss5	E1	E1	262	0.000319983	9.78034e-09	0.557843	1.43	1.78	0.29	UP	UP	NC	serine protease 3	TRUE
PSMC3IP	29893	NM_001256016	chr17	-	40725641	40725496	ss3	ss5	E6	E6	146	5.385e-08	6.37704e-09	0.14672	1.01	1.04	0.58	UP	UP	NC	PSMC3 interacting protein	FALSE
PSTPIP2	9050	NM_024430	chr18	-	43565416	43563502	ss3	te	E15	E15	1915	4.01295e-06	4.24482e-18	0.150364	1.09	1.43	0.81	UP	UP	NC	proline-serine-threonine phosphatase interacting protein 2	TRUE
PSTPIP2	9050	NM_024430	chr18	-	43577794	43577757	ss3	ss5	E9		38	0.000258167	1.88689e-14	NA	1.08	1.53	NA	UP	UP	na	proline-serine-threonine phosphatase interacting protein 2	FALSE
PSTPIP2	9050	NM_024430	chr18	-	43578805	43578760	ss3	ss5	E8	E8	46	6.51274e-06	2.73993e-18	0.912725	1.04	1.6	0.01	UP	UP	NC	proline-serine-threonine phosphatase interacting protein 2	FALSE
PSTPIP2	9050	NM_024430	chr18	-	43595903	43595869	ss3	ss5	E4	E4	35	0.000230874	3.25621e-15	0.148577	1.03	1.77	-0.88	UP	UP	NC	proline-serine-threonine phosphatase interacting protein 2	FALSE
PTK7	5754	NM_002821	chr6	+	43040562	43040702	ss3	ss5	NM_201523:E13	NM_201523:E13	141	1.40554e-06	2.7307e-13	NA	-1.34	-1.2	NA	DN	DN	na	protein tyrosine kinase 7 (inactive)	FALSE
PTK7	5754	NM_002821	chr6	+	43040961	43041038	ss3	ss5	NM_201523:E14		78	2.74593e-07	4.25026e-12	NA	-1.42	-1.28	NA	DN	DN	na	protein tyrosine kinase 7 (inactive)	FALSE
PTMS	5763	NM_001330333	chr12	+	6882863	6883167	ss3	ss5			305	2.80311e-05	6.29402e-08	NA	-1.28	-1.85	NA	DN	DN	na	parathymosin	FALSE
PTPRB	5787	NM_001109754	chr12	-	71029843	71029451	ss3	ss5		E2	393	2.48212e-05	3.37097e-05	NA	1.46	1.91	NA	UP	UP	na	protein tyrosine phosphatase, receptor type B	FALSE
PTPRF	5792	NM_001329138	chr1	+	43994328	43994427	ss3	ss5	E2	E2	100	7.76924e-07	1.35245e-18	0.128196	-1.2	-2.94	-1.17	DN	DN	NC	protein tyrosine phosphatase, receptor type F	FALSE
PTRH2	51651	NM_001015509	chr17	-	57784959	57784741	ts	ss5	E1	n	219	3.61744e-05	4.68825e-11	0.0123804	-1.01	-1.65	-0.85	DN	DN	NC	peptidyl-tRNA hydrolase 2	TRUE
PYY	5697	NM_004160	chr17	-	42030323	42030101	ce	te	ce	E7	223	9.30966e-07	3.04525e-30	0.353036	-2.1	-3.66	0.86	DN	DN	NC	peptide YY	TRUE
PYY	5697	NM_004160	chr17	-	42030557	42030483	ss3	ss5	E6		75	1.39963e-06	1.48682e-30	0.522681	-1.8	-3.44	0.07	DN	DN	NC	peptide YY	FALSE
PYY	5697	NM_004160	chr17	-	42030784	42030664	ss3	ss5		E5	121	1.48554e-06	4.25178e-35	NA	-1.93	-3.57	NA	DN	DN	na	peptide YY	FALSE
PYY	5697	NM_004160	chr17	-	42031343	42031218	ss3	ss5	E4	E4	126	0.000479657	9.08616e-11	0.578297	-1.41	-2.71	-3.63	DN	DN	NC	peptide YY	FALSE
PYY	5697	NM_004160	chr17	-	42035396	42035306	ss3	ss5	E3	E3	91	0.000532215	4.49331e-05	0.572568	-2.63	-3.58	0.38	DN	DN	NC	peptide YY	FALSE
PYY	5697	NM_004160	chr17	-	42043900	42043656	ss3	ss5	E2	E2	245	1.80067e-10	1.14139e-06	0.853317	-4.26	-2.74	-8.04	DN	DN	NC	peptide YY	FALSE
RAB5B	5869	NM_001252036	chr12	+	56364828	56365031	ss3	ss5	NM_001798:E6	NM_001798:E6	204	4.73504e-09	4.84678e-27	NA	1.1	1.4	NA	UP	UP	na	RAB5B, member RAS oncogene family	FALSE
RABGAP1L	9910	NM_001243764	chr1	+	174933905	174934083	ts	cs	E1	cs	179	3.18806e-06	6.831e-05	0.201238	-1.45	-1.25	-0.49	DN	DN	NC	RAB GTPase activating protein 1 like	TRUE
RAP1GAP2	23108	NM_001330058	chr17	+	2689631	2699865	ss3	ss5		NM_001100398:E1	10235	4.36664e-07	1.1265e-15	NA	-1.52	-2.25	NA	DN	DN	na	RAP1 GTPase activating protein 2	FALSE
RAPGEF4	11069	NM_007023	chr2	+	173850161	173850221	ss3	ss5	E12	E12	61	0.0327959	0.000209097	2.6398e-06	0.74	1.01	2.42	NC	UP	UP	Rap guanine nucleotide exchange factor 4	FALSE
RASGRF1	5923	NM_002891	chr15	-	79298776	79298528	ss3	ss5	E15		249	0.000353239	3.85389e-08	NA	-1.7	-2.98	NA	DN	DN	na	Ras protein specific guanine nucleotide releasing factor 1	FALSE
RASGRP3	25780	NM_001349975	chr2	+	33661416	33661658	ts	ss5	E1	E1	243	2.83419e-21	4.26883e-28	0.465574	2.84	2.62	0.38	UP	UP	NC	RAS guanyl releasing protein 3	TRUE
RASGRP3	25780	NM_001349975	chr2	+	33672887	33673010	ss3	ss5	E2	E2	124	7.79039e-07	4.50222e-13	0.594247	2.05	1.83	0.32	UP	UP	NC	RAS guanyl releasing protein 3	FALSE
RASSF1	11186	NM_007182	chr3	-	50378367	50378237	ts	cs	E1	cs	131	0.000377491	0.000117799	0.0311977	-1.39	-1.49	-1.99	DN	DN	NC	Ras association domain family member 1	TRUE
RCAN1	1827	NM_004414	chr21	-	35932218	35924324	ss3	ss5			7895	5.00115e-07	0.000204065	NA	-1.86	-1.77	NA	DN	DN	na	regulator of calcineurin 1	FALSE
RECQL4	9401	NM_004260	chr8	-	145733318	145733229	ss3	ss5			90	1.57674e-06	6.18631e-19	NA	-1.93	-3.81	NA	DN	DN	na	RecQ like helicase 4	FALSE
RECQL4	9401	NM_004260	chr8	-	145739909	145739826	ss3	ss5	E10	E10	84	0.000246774	1.11523e-15	0.105399	1.01	1.05	0.62	UP	UP	NC	RecQ like helicase 4	FALSE
RECQL4	9401	NM_004260	chr8	-	145740426	145740320	ss3	ss5		E9	107	0.000105205	1.41519e-13	NA	1.07	1.31	NA	UP	UP	na	RecQ like helicase 4	FALSE
RECQL4	9401	NM_004260	chr8	-	145740626	145740534	ss3	ss5	E8	E8	93	1.35156e-05	5.03668e-16	0.178709	1.26	1.46	0.53	UP	UP	NC	RecQ like helicase 4	FALSE
RECQL4	9401	NM_004260	chr8	-	145740837	145740710	ss3	ss5		E7	128	5.31929e-07	1.71146e-17	0.388472	1.27	1.45	0.21	UP	UP	NC	RecQ like helicase 4	FALSE
RECQL4	9401	NM_004260	chr8	-	145741181	145741148	ss3	ss5		E6	34	6.89656e-09	1.91214e-15	NA	1.12	1.33	NA	UP	UP	na	RecQ like helicase 4	FALSE
RECQL4	9401	NM_004260	chr8	-	145741453	145741372	ss3	ss5		E5	82	0.000249626	1.12669e-10	NA	1.17	1.3	NA	UP	UP	na	RecQ like helicase 4	FALSE
RECQL4	9401	NM_004260	chr8	-	145741750	145741550	ss3	ss5			201	0.000158918	1.27413e-13	NA	1.06	1.29	NA	UP	UP	na	RecQ like helicase 4	FALSE
RECQL4	9401	NM_004260	chr8	-	145742045	145741912	ss3	ss5			134	2.13216e-06	1.48752e-15	NA	1.37	1.5	NA	UP	UP	na	RecQ like helicase 4	FALSE
RECQL4	9401	NM_004260	chr8	-	145742148	145742073	ss3	ss5	E5		76	0.000696091	9.47817e-12	NA	1.09	1.4	NA	UP	UP	na	RecQ like helicase 4	FALSE
RECQL4	9401	NM_004260	chr8	-	145742574	145742434	ss3	ss5	E4	E4	141	0.000115536	1.63174e-09	0.324066	1.28	1.48	0.28	UP	UP	NC	RecQ like helicase 4	FALSE
RECQL4	9401	NM_004260	chr8	-	145743019	145742986	ss3	ss5	E2	E2	34	0.000205478	8.75182e-10	0.744623	1.2	1.47	-0.3	UP	UP	NC	RecQ like helicase 4	FALSE
RECQL5	9400	NM_004259	chr17	-	73629428	73629351	ss3	ss5			78	1.87892e-09	2.01417e-17	NA	-2.19	-3.02	NA	DN	DN	na	RecQ like helicase 5	FALSE
RECQL5	9400	NM_004259	chr17	-	73629721	73629539	ss3	ss5			183	2.83615e-05	7.91206e-20	NA	-1.17	-2.51	NA	DN	DN	na	RecQ like helicase 5	FALSE
RECQL5	9400	NM_004259	chr17	-	73635279	73635102	ss3	ss5			178	1.27856e-06	3.78996e-17	NA	-1.46	-2.83	NA	DN	DN	na	RecQ like helicase 5	FALSE
RECQL5	9400	NM_004259	chr17	-	73639759	73635949	ss3	ss5			3811	1.35137e-06	1.9171e-21	NA	-1.23	-2.36	NA	DN	DN	na	RecQ like helicase 5	FALSE
RETREG3	162427	NM_178126	chr17	-	40729579	40729479	ss3	ss5	NR_045670:E2	NM_001256014:E1	101	1.44206e-05	0.000165932	NA	1.05	1.07	NA	UP	UP	na	reticulophagy regulator family member 3	FALSE
RFX5	5993	NM_001025603	chr1	-	151316742	151316673	ss3	ss5		E8	70	4.60589e-05	1.66289e-10	NA	1.02	1.26	NA	UP	UP	na	regulatory factor X5	FALSE
RFX5	5993	NM_001025603	chr1	-	151317012	151316893	ss3	ss5	E7	E7	120	3.03056e-06	2.78894e-15	0.980826	1.09	1.42	-0.01	UP	UP	NC	regulatory factor X5	FALSE
RFX5	5993	NM_001025603	chr1	-	151317664	151317582	ss3	ss5	E5	E5	83	5.69746e-06	1.65279e-15	0.792026	1.03	1.4	-0.05	UP	UP	NC	regulatory factor X5	FALSE
RFX5	5993	NM_001025603	chr1	-	151319082	151319055	ss3	ss5	E2		28	9.97461e-07	1.67047e-15	NA	1.11	1.47	NA	UP	UP	na	regulatory factor X5	FALSE
RGPD1	400966	NM_001024457	chr2	-	88056910	88055479	ce	te	ce	E23	1432	2.40243e-05	4.66818e-16	NA	1.22	5.74	NA	UP	UP	na	RANBP2-like and GRIP domain containing 1	TRUE
RHOC	389	NM_175744	chr1	-	113253473	113253366	ss3	ss5			108	0.000308739	1.14078e-10	NA	1.43	1.96	NA	UP	UP	na	ras homolog family member C	FALSE
RHOC	389	NM_175744	chr1	-	113254006	113253888	ss3	ss5			119	0.000416295	2.46073e-08	NA	1.19	1.75	NA	UP	UP	na	ras homolog family member C	FALSE
RIN2	54453	NM_001242581	chr20	+	19867355	19867424	ss3	ss5		E1	70	8.18637e-08	6.55055e-13	0.142919	-1.41	-1.45	-1.08	DN	DN	NC	Ras and Rab interactor 2	FALSE
RIPOR3	140876	NM_001290268	chr20	-	49221311	49221182	ss3	ss5	E12	E12	130	0.000558225	2.51873e-07	0.281598	-1.08	-1.72	-0.82	DN	DN	NC	RIPOR family member 3	FALSE
RIPOR3	140876	NM_001290268	chr20	-	49232617	49232539	ss3	ss5	E4	E4	79	0.000511868	3.26328e-06	0.508	-1.07	-1.66	0.5	DN	DN	NC	RIPOR family member 3	FALSE
RPLP0P2	113157	NR_002775	chr11	+	61392457	61392599	ss3	ss5	E2	E2	143	6.36131e-06	3.99106e-07	0.41494	3.6	4.35	0.97	UP	UP	NC	ribosomal protein lateral stalk subunit P0 pseudogene 2	FALSE
RPS4X	6191	NM_001007	chrX	-	71497141	71497046	ts	cs	E1	cs	96	0.000371933	3.13226e-07	0.210966	1.67	1.89	1.97	UP	UP	NC	ribosomal protein S4, X-linked	TRUE
RRN3P2	653390	NR_003369	chr16	+	29127448	29128038	ss3	te	E17	E17	591	0.0221177	7.59317e-06	0.000816612	NA	-1.13	-1.16	na	DN	DN	RRN3 homolog, RNA polymerase I transcription factor pseudogene 2	TRUE
RRP12	23223	NM_015179	chr10	-	99140670	99140556	ss3	ss5	E13	E13	115	2.44635e-10	2.982e-15	0.0954353	1.05	1.15	0.24	UP	UP	NC	ribosomal RNA processing 12 homolog	FALSE
RRS1-AS1	100505676	NR_040434	chr8	-	67336017	67331822	ss3	te	E3	E3	4196	3.81303e-06	7.786e-08	NA	-1.26	-1.29	NA	DN	DN	na	RRS1 antisense RNA 1 (head to head)	TRUE
RTEL1-TNFRSF6B	100533107	NR_037882	chr20	+	62328681	62328875	ss3	ss5	E37	E37	195	0.000540536	0.11764	8.78779e-06	2.91	0.64	2.23	UP	NC	UP	RTEL1-TNFRSF6B readthrough (NMD candidate)	FALSE
RTEL1-TNFRSF6B	100533107	NR_037882	chr20	+	62329633	62330051	ss3	te	E38	E38	419	0.000277692	0.0514111	1.09791e-05	2.73	0.56	2.06	UP	NC	UP	RTEL1-TNFRSF6B readthrough (NMD candidate)	TRUE
RUVBL2	10856	NM_001321191	chr19	+	49496705	49497159	ts	ss5	E1	E1	455	2.46722e-07	9.31648e-10	0.0155689	-1.07	-1.31	-0.92	DN	DN	NC	RuvB like AAA ATPase 2	TRUE
RXRA	6256	NM_001291921	chr9	+	137298428	137299338	ts	ss5	E1	E1	911	0.000366559	4.76419e-05	0.875145	1.23	1.41	-0.26	UP	UP	NC	retinoid X receptor alpha	TRUE
S100A2	6273	NM_005978	chr1	-	153536012	153535891	ss3	ss5			122	0.000951063	2.53524e-07	NA	13.69	15.23	NA	UP	UP	na	S100 calcium binding protein A2	FALSE
S100A2	6273	NM_005978	chr1	-	153536329	153536210	ss3	ss5		E2	120	0.000116125	1.88097e-10	NA	2.92	3.06	NA	UP	UP	na	S100 calcium binding protein A2	FALSE
S100A2	6273	NM_005978	chr1	-	153538306	153537982	ts	ss5	E1	E1	325	8.02218e-10	1.28401e-12	0.84452	3.57	4.17	0.4	UP	UP	NC	S100 calcium binding protein A2	TRUE
S100A8	6279	NM_001319198	chr1	-	153362578	153362508	ce	te	ce	E3	71	8.66564e-05	3.29162e-06	0.266115	1.75	2	-0.23	UP	UP	NC	S100 calcium binding protein A8	TRUE
S100A8	6279	NM_001319198	chr1	-	153363033	153362871	ss3	ss5	E2	E2	163	9.88329e-05	2.05995e-07	0.23327	1.53	2.1	0.36	UP	UP	NC	S100 calcium binding protein A8	FALSE
SAMD14	201191	NM_174920	chr17	-	48190256	48188673	ce	te	ce	E11	1584	6.13959e-05	1.21921e-08	0.493202	-1.94	-1.27	0.18	DN	DN	NC	sterile alpha motif domain containing 14	TRUE
SAMD14	201191	NM_174920	chr17	-	48191443	48191288	ss3	ss5	E10	E10	156	0.000416879	7.78532e-07	0.598756	-1.83	-1.1	0.22	DN	DN	NC	sterile alpha motif domain containing 14	FALSE
SAMD14	201191	NM_174920	chr17	-	48191670	48191551	ss3	ss5	E9	E9	120	8.00864e-09	1.92129e-08	0.294059	-2.05	-1.24	-0.53	DN	DN	NC	sterile alpha motif domain containing 14	FALSE
SAMD14	201191	NM_174920	chr17	-	48193087	48192928	ss3	ss5	E7	E7	160	9.84878e-07	2.984e-06	0.321952	-2.01	-1.12	0.85	DN	DN	NC	sterile alpha motif domain containing 14	FALSE
SARM1	23098	NM_015077	chr17	+	26698683	26699053	ts	cs	E1	cs	371	0.540418	4.89744e-13	0.000827325	0.02	-3.2	-2.15	NC	DN	DN	sterile alpha and TIR motif containing 1	TRUE
SARM1	23098	NM_015077	chr17	+	26708222	26708840	ss3	ss5	E6	E6	619	0.737264	2.37748e-14	1.01284e-06	-0.05	-2.6	-2.56	NC	DN	DN	sterile alpha and TIR motif containing 1	FALSE
SARM1	23098	NM_015077	chr17	+	26711376	26711588	ss3	ss5	E7	E7	213	0.751054	1.18727e-11	9.45695e-09	-0.01	-2.62	-3.23	NC	DN	DN	sterile alpha and TIR motif containing 1	FALSE
SCAPER	49855	NM_001353009	chr15	-	77057979	77057904	ss3	ss5	E13	E13	76	0.000372307	6.62631e-07	0.381483	1.16	1.45	0.52	UP	UP	NC	S-phase cyclin A associated protein in the ER	FALSE
SCAPER	49855	NM_001353009	chr15	-	77059429	77059259	ss3	ss5	E12	E12	171	0.000285401	3.24412e-08	0.570955	1.05	1.37	0.01	UP	UP	NC	S-phase cyclin A associated protein in the ER	FALSE
SCAPER	49855	NM_001353009	chr15	-	77064288	77064083	ss3	ss5		NM_020843:E10	206	0.000204511	7.36931e-07	NA	1.09	1.32	NA	UP	UP	na	S-phase cyclin A associated protein in the ER	FALSE
SCAPER	49855	NM_001353009	chr15	-	77067458	77067325	ss3	ss5	E10		134	2.60296e-05	7.81682e-12	NA	1.15	1.43	NA	UP	UP	na	S-phase cyclin A associated protein in the ER	FALSE
SCAPER	49855	NM_001353009	chr15	-	77150220	77150150	ss3	ss5	E5	E5	71	0.000148708	8.47696e-09	0.897562	1.06	1.56	0.05	UP	UP	NC	S-phase cyclin A associated protein in the ER	FALSE
SCIN	85477	NM_001112706	chr7	+	12610203	12610412	ts	cs	E1	cs	210	2.15934e-07	8.99411e-10	0.437463	1.8	2.17	-0.36	UP	UP	NC	scinderin	TRUE
SCN1B	6324	NM_001037	chr19	+	35533374	35533426	ss3	ss5		NM_002151:E3	53	0.000126673	8.62842e-20	NA	3.39	6.57	NA	UP	UP	na	sodium voltage-gated channel beta subunit 1	FALSE
SEC14L2	23541	NM_012429	chr22	+	30803084	30803143	ss3	ss5	E4	E4	60	1.89598e-05	3.54436e-12	0.809958	1.04	1.32	0.38	UP	UP	NC	SEC14 like lipid binding 2	FALSE
SEC14L2	23541	NM_012429	chr22	+	30811748	30811854	ss3	ss5	E9	E9	107	8.88907e-08	3.01406e-13	0.0473886	1.3	1.91	1.13	UP	UP	NC	SEC14 like lipid binding 2	FALSE
SEC14L2	23541	NM_012429	chr22	+	30811937	30812076	ss3	ss5	E10	E10	140	7.81339e-07	7.73641e-12	0.16411	1.33	1.8	1.14	UP	UP	NC	SEC14 like lipid binding 2	FALSE
SEC14L2	23541	NM_012429	chr22	+	30812223	30812392	ss3	ss5	E11	E11	170	8.47865e-06	7.8669e-14	0.160212	1.03	1.49	1.31	UP	UP	NC	SEC14 like lipid binding 2	FALSE
SEC31A	22872	NM_001318120	chr4	-	83782861	83782784	ss3	ss5	E16	E16	78	2.55211e-07	4.79347e-13	0.05908	1.25	1.37	-0.71	UP	UP	NC	SEC31 homolog A, COPII coat complex component	FALSE
SECISBP2	79048	NM_001282688	chr9	+	91930085	91930212	ss3	ss5			128	2.40515e-06	2.50967e-10	NA	1.28	1.25	NA	UP	UP	na	SECIS binding protein 2	FALSE
SEMA4G	57715	NM_017893	chr10	+	102749084	102749210	ss3	ss5		NM_021830:E1	127	5.8822e-08	2.40284e-16	NA	1.6	2.36	NA	UP	UP	na	semaphorin 4G	FALSE
SEPHS2	22928	NM_012248	chr16	-	30457296	30457135	ts	ss5	E1		162	4.10229e-06	1.4775e-05	NA	-1.06	-1.11	NA	DN	DN	na	selenophosphate synthetase 2	TRUE
SESN1	27244	NM_014454	chr6	-	109369592	109330562	ss3	ss5			39031	8.38498e-05	5.23286e-06	NA	1.05	1.23	NA	UP	UP	na	sestrin 1	FALSE
SGCB	6443	NM_000232	chr4	-	52883784	52883582	ss3	ss5			203	0.000818991	7.57166e-06	NA	-1.04	-1.14	NA	DN	DN	na	sarcoglycan beta	FALSE
SGSM1	129049	NM_001039948	chr22	+	25250963	25251030	ss3	ss5	E6	E6	68	0.000897981	0.000739273	0.368345	-1.44	-1.41	-0.4	DN	DN	NC	small G protein signaling modulator 1	FALSE
SGSM1	129049	NM_001039948	chr22	+	25297800	25297924	ss3	ss5	E21	E21	125	0.000529778	4.11813e-12	0.370339	-1.19	-2.45	-0.55	DN	DN	NC	small G protein signaling modulator 1	FALSE
SH2D6	284948	NM_201594	chr2	+	85643217	85646053	ss3	ss5			2837	3.89876e-07	9.76469e-10	NA	3.22	3.82	NA	UP	UP	na	SH2 domain containing 6	FALSE
SH2D6	284948	NM_201594	chr2	+	85649560	85649613	ss3	ss5	E3	E3	54	0.000116943	3.17523e-05	0.450131	4.51	4.06	11.42	UP	UP	NC	SH2 domain containing 6	FALSE
SH2D6	284948	NM_201594	chr2	+	85649719	85649813	ss3	ss5	E4	E4	95	0.000506684	5.95675e-08	0.0944689	3.63	3.87	2.45	UP	UP	NC	SH2 domain containing 6	FALSE
SH3BP2	6452	NM_001122681	chr4	+	2811506	2811556	ss3	ss5			51	6.3888e-05	2.43788e-07	NA	-1.03	-1.25	NA	DN	DN	na	SH3 domain binding protein 2	FALSE
SH3GLB1	51100	NM_001206652	chr1	+	87194086	87194124	ss3	ss5	E6	E6	39	0.000281562	2.93909e-06	0.6752	-1.02	-1.4	-0.15	DN	DN	NC	SH3 domain containing GRB2 like, endophilin B1	FALSE
SHANK2	22941	NM_012309	chr11	-	70417445	70416667	ss3	ss5			779	0.000525429	8.18458e-11	NA	-1.47	-2.85	NA	DN	DN	na	SH3 and multiple ankyrin repeat domains 2	FALSE
SHANK2	22941	NM_012309	chr11	-	70916923	70916760	ss3	ss5			164	0.00012133	1.94455e-05	NA	-2.73	-3.53	NA	DN	DN	na	SH3 and multiple ankyrin repeat domains 2	FALSE
SHB	6461	NM_003028	chr9	-	38061822	38061727	ss3	ss5			96	0.00087222	2.16612e-05	NA	-1.89	-2.81	NA	DN	DN	na	SH2 domain containing adaptor protein B	FALSE
SIGLEC15	284266	NM_213602	chr18	+	43420176	43420206	ss3	ss5	E5	E5	31	1.92351e-05	0.000293617	0.765089	2.65	2.36	0.52	UP	UP	NC	sialic acid binding Ig like lectin 15	FALSE
SIRT6	51548	NM_001321060	chr19	-	4172334	4172308	ss3	ss5			27	9.56779e-05	4.36891e-10	NA	-2.45	3.68	NA	DN	UP	na	sirtuin 6	FALSE
SLAMF9	89886	NM_033438	chr1	-	159921450	159921282	ce	te	ce	E4	169	5.1568e-06	2.60788e-18	NA	15.09	17.97	NA	UP	UP	na	SLAM family member 9	TRUE
SLAMF9	89886	NM_033438	chr1	-	159923443	159923343	ss3	ss5	E2		101	2.84264e-07	1.60531e-14	NA	3.44	5.8	NA	UP	UP	na	SLAM family member 9	FALSE
SLC12A8	84561	NM_024628	chr3	-	124829178	124829033	ss3	ss5		E9	146	8.91654e-07	1.33405e-06	NA	1.41	1.62	NA	UP	UP	na	solute carrier family 12 member 8	FALSE
SLC17A7	57030	NM_020309	chr19	-	49933775	49932655	ce	te	ce	E12	1121	2.61275e-07	9.12117e-22	0.353072	-1.26	-3.37	-1.1	DN	DN	NC	solute carrier family 17 member 7	TRUE
SLC17A7	57030	NM_020309	chr19	-	49934705	49934595	ss3	ss5	E10	E10	111	0.000238091	1.44771e-05	1	-2.62	-4.37	-1.03	DN	DN	NC	solute carrier family 17 member 7	FALSE
SLC17A7	57030	NM_020309	chr19	-	49936217	49936068	ss3	ss5	E8	E8	150	0.000757077	5.12107e-07	0.583641	-1.38	-2.08	-0.3	DN	DN	NC	solute carrier family 17 member 7	FALSE
SLC17A7	57030	NM_020309	chr19	-	49937125	49936983	ss3	ss5	E7	E7	143	1.23348e-05	0.000127603	1	-1.84	-1.27	-17.05	DN	DN	NC	solute carrier family 17 member 7	FALSE
SLC17A7	57030	NM_020309	chr19	-	49937303	49937217	ss3	ss5	E6	E6	87	3.91252e-07	0.00014178	0.674568	-3.25	-2.27	-15.49	DN	DN	NC	solute carrier family 17 member 7	FALSE
SLC17A7	57030	NM_020309	chr19	-	49938543	49938425	ss3	ss5	E3	E3	119	0.000145835	3.44453e-10	1	-1.96	-4.05	-16.96	DN	DN	NC	solute carrier family 17 member 7	FALSE
SLC17A7	57030	NM_020309	chr19	-	49940058	49939806	ss3	ss5	E2	E2	253	1.14207e-08	2.78491e-15	0.26234	-2.29	-2.74	-18.05	DN	DN	NC	solute carrier family 17 member 7	FALSE
SLC18A2	6571	NM_003054	chr10	+	119026495	119026546	ss3	ss5	E12	E12	52	0.531743	6.98125e-08	0.000317283	0.21	-1.7	-2.2	NC	DN	DN	solute carrier family 18 member A2	FALSE
SLC22A11	55867	NM_018484	chr11	+	64323073	64323471	ts	cs	E1	cs	399	0.000545449	9.44564e-08	1	1.21	1.91	-0.06	UP	UP	NC	solute carrier family 22 member 11	TRUE
SLC25A34	284723	NM_207348	chr1	+	16062809	16062980	ts	cs	E1	cs	172	2.57304e-05	4.22765e-15	0.886138	-1.09	-2.17	-0.09	DN	DN	NC	solute carrier family 25 member 34	TRUE
SLC25A34	284723	NM_207348	chr1	+	16064424	16064489	ss3	ss5	E2	E2	66	6.46594e-09	7.37095e-10	0.498552	-1.54	-1.82	-0.24	DN	DN	NC	solute carrier family 25 member 34	FALSE
SLC25A34	284723	NM_207348	chr1	+	16064588	16064740	ss3	ss5	E3	E3	153	1.8152e-06	2.34048e-09	0.0766089	-1.29	-1.52	-0.85	DN	DN	NC	solute carrier family 25 member 34	FALSE
SLC25A34	284723	NM_207348	chr1	+	16065089	16065223	ss3	ss5	E4	E4	135	3.07739e-05	7.42837e-11	0.328471	-1.08	-1.81	-0.2	DN	DN	NC	solute carrier family 25 member 34	FALSE
SLC25A34	284723	NM_207348	chr1	+	16067456	16067887	ss3	te		E5	432	3.28231e-07	1.77188e-14	NA	-1.08	-2	NA	DN	DN	na	solute carrier family 25 member 34	TRUE
SLC35F1	222553	NM_001029858	chr6	+	118588158	118588317	ss3	ss5	E4	E4	160	0.000553225	8.61527e-12	0.553799	-1.22	-3.94	0.26	DN	DN	NC	solute carrier family 35 member F1	FALSE
SLC3A2	6520	NM_002394	chr11	+	62644259	62644351	ss3	ss5			93	4.66407e-05	0.000310076	NA	1.06	1.01	NA	UP	UP	na	solute carrier family 3 member 2	FALSE
SLC45A4	57210	NM_001286646	chr8	-	142215062	142214801	ss3	ss5			262	0.00023471	2.29775e-06	NA	1.83	1.82	NA	UP	UP	na	solute carrier family 45 member 4	FALSE
SLC45A4	57210	NM_001286646	chr8	-	142262811	142247631	ss3	ss5			15181	0.000752668	3.02836e-07	NA	1.06	1.25	NA	UP	UP	na	solute carrier family 45 member 4	FALSE
SLC4A7	9497	NM_001321103	chr3	-	27473160	27472789	ss3	ss5	E7	E7	372	0.239158	0.000296978	2.42691e-05	-0.21	-2.18	-1.98	NC	DN	DN	solute carrier family 4 member 7	FALSE
SLC4A8	9498	NM_001258401	chr12	+	51852343	51852434	ss3	ss5	E7	E7	92	0.00026604	2.25287e-05	0.873031	2.73	2.94	0.47	UP	UP	NC	solute carrier family 4 member 8	FALSE
SLC4A8	9498	NM_001258401	chr12	+	51883484	51883735	ss3	ss5	E19	E19	252	0.000194436	7.24639e-08	0.00566216	2.18	2.37	2.08	UP	UP	NC	solute carrier family 4 member 8	FALSE
SLC5A1	6523	NM_000343	chr22	+	32439019	32439268	ts	cs	E1	cs	250	0.000119299	2.6304e-08	0.175097	-1.03	-1.49	-0.64	DN	DN	NC	solute carrier family 5 member 1	TRUE
SLC5A6	8884	NM_021095	chr2	-	27435175	27434888	ts	ss5	E1	E1	288	2.49636e-05	3.54595e-15	0.206378	-1.07	-1.5	-0.69	DN	DN	NC	solute carrier family 5 member 6	TRUE
SLC8A3	6547	NM_183002	chr14	-	70512663	70510934	ce	te	ce	E8	1730	7.48345e-06	1.55936e-17	NA	-1.62	-3.72	NA	DN	DN	na	solute carrier family 8 member A3	TRUE
SLC9A3-AS1	100288152	NR_125375	chr5	+	473351	473514	ts	ss5	E1	E1	164	1.12139e-05	1.48011e-12	0.0226518	-1.52	-2.49	-2.29	DN	DN	NC	SLC9A3 antisense RNA 1	TRUE
SLC9A3-AS1	100288152	NR_125375	chr5	+	477921	477964	ss3	ss5	E5	E5	44	0.000691715	5.71185e-07	0.166359	1.03	1.31	0.65	UP	UP	NC	SLC9A3 antisense RNA 1	FALSE
SLC9A3-AS1	100288152	NR_125375	chr5	+	479981	480082	ss3	ss5			102	7.36123e-06	1.5758e-11	0.00225616	-1.13	-1.73	-1.47	DN	DN	NC	SLC9A3 antisense RNA 1	FALSE
SLC9A3-AS1	100288152	NR_125375	chr5	+	480477	481006	ss3	te	E7	E7	530	0.000467536	3.36354e-06	0.00067674	0.94	1.3	1.74	NC	UP	UP	SLC9A3 antisense RNA 1	TRUE
SLC9A3	6550	NM_004174	chr5	-	474769	474470	ss3	ss5			300	8.08076e-06	9.41117e-11	NA	1.81	2.96	NA	UP	UP	na	solute carrier family 9 member A3	FALSE
SLCO2B1	11309	NM_007256	chr11	+	74898365	74898522	ss3	ss5			158	6.4123e-07	2.59431e-10	NA	-1.59	-2.4	NA	DN	DN	na	solute carrier organic anion transporter family member 2B1	FALSE
SLFN11	91607	NM_001104590	chr17	-	33700720	33700601	ts	ss5	E1	E1	120	5.08558e-06	0.000191746	0.708961	-1.83	-1.42	-0.3	DN	DN	NC	schlafen family member 11	TRUE
SMARCD1	6602	NM_003076	chr12	+	50475043	50475147	ss3	ss5	NM_001256830:E9	NM_001256830:E9	105	0.000182682	0.000270284	NA	1.22	1.16	NA	UP	UP	na	SWI/SNF related, matrix associated, actin dependent regulator of chromatin, subfamily d, member 1	FALSE
SNX7	51375	NM_015976	chr1	+	99127236	99127287	ts	cs	E1	cs	52	0.000303531	0.000965665	0.732798	-1.16	-1.08	-0.26	DN	DN	NC	sorting nexin 7	TRUE
SOGA3	387104	NM_001012279	chr6	-	127840500	127839724	ts	ss5	E1	E1	777	1.14665e-07	1.7886e-08	0.0296358	1.57	1.88	1.86	UP	UP	NC	SOGA family member 3	TRUE
SORD2P	653381	NR_146394	chr15	-	45124590	45124525	ss3	ss5	E7	E7	66	0.000706173	4.76313e-05	NA	-2.15	-2.49	NA	DN	DN	na	sorbitol dehydrogenase 2, pseudogene	FALSE
SORD2P	653381	NR_146394	chr15	-	45127498	45127380	ss3	ss5	E6	E6	119	2.41254e-06	3.29216e-10	NA	-2.41	-2.73	NA	DN	DN	na	sorbitol dehydrogenase 2, pseudogene	FALSE
SP2-AS1	100506325	NR_103856	chr17	-	45976669	45975752	ss3	te		E3	918	2.76937e-05	1.40129e-09	0.0024271	1.13	1.43	0.96	UP	UP	NC	SP2 antisense RNA 1	TRUE
SP2-AS1	100506325	NR_103856	chr17	-	45995937	45995818	ss3	ss5	E2	E2	120	0.00035251	1.25624e-09	0.0528144	1.1	1.46	1.03	UP	UP	NC	SP2 antisense RNA 1	FALSE
SPAG5	10615	NM_006461	chr17	-	26903035	26902983	ss3	ss5			53	6.28392e-06	2.04354e-06	NA	-1.8	-1.91	NA	DN	DN	na	sperm associated antigen 5	FALSE
SPECC1L-ADORA2A	101730217	NR_103546	chr22	+	24754630	24754686	ss3	ss5			57	0.000847431	1.79212e-05	NA	-1.43	-1.86	NA	DN	DN	na	SPECC1L-ADORA2A readthrough (NMD candidate)	FALSE
SPECC1L	23384	NM_015330	chr22	+	24754630	24754686	ss3	ss5			57	0.000968873	8.94881e-05	NA	-1.37	-1.69	NA	DN	DN	na	sperm antigen with calponin homology and coiled-coil domains 1 like	FALSE
SPIB	6689	NM_001244000	chr19	+	50923203	50923230	ss3	ss5	E2	E2	28	9.13946e-17	2.5415e-27	1	-2.78	-3.43	-0.99	DN	DN	NC	Spi-B transcription factor	FALSE
SPIB	6689	NM_001244000	chr19	+	50926207	50926294	ss3	ss5		E4	88	1.34019e-19	3.54458e-24	NA	-2.95	-2.92	NA	DN	DN	na	Spi-B transcription factor	FALSE
SPIB	6689	NM_001244000	chr19	+	50926897	50927008	ss3	ss5	E5		112	6.51759e-18	3.71129e-20	0.891804	-2.77	-2.85	0	DN	DN	NC	Spi-B transcription factor	FALSE
SPIB	6689	NM_001244000	chr19	+	50931594	50934309	ce	te	ce	E6	2716	5.64741e-21	1.64519e-22	0.880055	-3.02	-3.09	0.17	DN	DN	NC	Spi-B transcription factor	TRUE
SPNS3	201305	NM_182538	chr17	+	4381867	4381932	ss3	ss5	E9	E9	66	0.000143341	5.44325e-10	0.00250316	1.53	1.77	2.7	UP	UP	NC	sphingolipid transporter 3 (putative)	FALSE
SPON2	10417	NM_001199021	chr4	-	1161259	1160721	ce	te	ce	E8	539	2.13357e-06	4.1252e-06	0.431295	1.08	1.05	0.3	UP	UP	NC	spondin 2	TRUE
SPON2	10417	NM_001199021	chr4	-	1164364	1164190	ss3	ss5	E7	E7	175	9.60975e-06	4.30083e-06	0.356065	1.22	1.18	0.32	UP	UP	NC	spondin 2	FALSE
SPON2	10417	NM_001199021	chr4	-	1164978	1164787	ss3	ss5	E6	E6	192	4.47778e-05	2.68765e-05	0.43618	1.2	1.14	0.21	UP	UP	NC	spondin 2	FALSE
SPON2	10417	NM_001199021	chr4	-	1165274	1165072	ss3	ss5	E5		203	2.05073e-06	7.40315e-07	NA	1.13	1.21	NA	UP	UP	na	spondin 2	FALSE
SPON2	10417	NM_001199021	chr4	-	1166467	1166332	ss3	ss5		E3	136	2.17142e-09	2.42574e-07	NA	1.38	1.25	NA	UP	UP	na	spondin 2	FALSE
SPON2	10417	NM_001199021	chr4	-	1190920	1188778	ss3	ss5			2143	1.08053e-07	1.38852e-15	NA	-1.28	-1.5	NA	DN	DN	na	spondin 2	FALSE
SPRED2	200734	NM_181784	chr2	-	65607846	65593724	ss3	ss5			14123	3.7611e-05	9.85551e-07	NA	-1.12	-1.27	NA	DN	DN	na	sprouty related EVH1 domain containing 2	FALSE
SPRED3	399473	NM_001042522	chr19	+	38886786	38890523	ce	te	ce	E5	3738	5.87724e-06	6.64845e-09	NA	1.65	1.81	NA	UP	UP	na	sprouty related EVH1 domain containing 3	TRUE
SPRY4-AS1	101926941	NR_120664	chr5	+	141756199	141766335	ss3	ss5			10137	5.7672e-05	5.29354e-09	NA	2.08	2.42	NA	UP	UP	na	SPRY4 antisense RNA 1	FALSE
SPTBN2	6712	NM_006946	chr11	-	66451937	66449967	ss3	te		E37	1971	5.8713e-05	2.9314e-12	NA	1.42	1.16	NA	UP	UP	na	spectrin beta, non-erythrocytic 2	TRUE
SPTBN2	6712	NM_006946	chr11	-	66453911	66453869	ss3	ss5	E36	E36	43	5.64831e-06	3.72104e-09	0.128263	1.56	1.42	1.11	UP	UP	NC	spectrin beta, non-erythrocytic 2	FALSE
SPTBN2	6712	NM_006946	chr11	-	66454638	66454465	ss3	ss5	E35	E35	174	2.1308e-06	1.59468e-14	0.0562678	1.51	1.43	1.12	UP	UP	NC	spectrin beta, non-erythrocytic 2	FALSE
SPTBN2	6712	NM_006946	chr11	-	66455118	66454898	ss3	ss5	E34	E34	221	0.00013972	1.71148e-13	0.0120491	1.29	1.18	0.84	UP	UP	NC	spectrin beta, non-erythrocytic 2	FALSE
SPTBN2	6712	NM_006946	chr11	-	66455389	66455339	ss3	ss5	E33	E33	51	0.000129195	2.97323e-09	0.176608	1.38	1.23	0.86	UP	UP	NC	spectrin beta, non-erythrocytic 2	FALSE
SPTBN2	6712	NM_006946	chr11	-	66455778	66455640	ss3	ss5		E31	139	8.20863e-06	1.91962e-10	NA	1.57	1.39	NA	UP	UP	na	spectrin beta, non-erythrocytic 2	FALSE
SPTBN2	6712	NM_006946	chr11	-	66456320	66456124	ss3	ss5	E30	E30	197	2.98373e-07	1.85052e-19	0.371679	1.68	1.62	0.59	UP	UP	NC	spectrin beta, non-erythrocytic 2	FALSE
SPTBN2	6712	NM_006946	chr11	-	66456651	66456567	ss3	ss5	E29	E29	85	7.01031e-05	7.65539e-10	0.204516	1.41	1.29	0.59	UP	UP	NC	spectrin beta, non-erythrocytic 2	FALSE
SPTBN2	6712	NM_006946	chr11	-	66457414	66457276	ss3	ss5	E28	E28	139	3.48614e-07	5.08328e-20	0.171021	1.73	1.67	0.69	UP	UP	NC	spectrin beta, non-erythrocytic 2	FALSE
SPTBN2	6712	NM_006946	chr11	-	66457754	66457510	ss3	ss5	E27	E27	245	5.876e-06	2.494e-12	0.354371	1.65	1.51	0.48	UP	UP	NC	spectrin beta, non-erythrocytic 2	FALSE
SPTBN2	6712	NM_006946	chr11	-	66459129	66458755	ss3	ss5	E26	E26	375	2.29407e-07	6.60814e-14	0.0248241	1.62	1.39	0.77	UP	UP	NC	spectrin beta, non-erythrocytic 2	FALSE
SPTBN2	6712	NM_006946	chr11	-	66460571	66460441	ss3	ss5	E24	E24	131	0.000441582	4.85887e-08	0.198321	1.31	1.19	0.5	UP	UP	NC	spectrin beta, non-erythrocytic 2	FALSE
SPTBN2	6712	NM_006946	chr11	-	66460917	66460657	ss3	ss5	E23	E23	261	0.000231936	2.18923e-10	0.369861	1.23	1.21	0.34	UP	UP	NC	spectrin beta, non-erythrocytic 2	FALSE
SPTBN2	6712	NM_006946	chr11	-	66461332	66461243	ss3	ss5	E22	E22	90	2.52198e-05	2.44829e-15	0.00851226	1.75	1.73	1.59	UP	UP	NC	spectrin beta, non-erythrocytic 2	FALSE
SPTBN2	6712	NM_006946	chr11	-	66464011	66463748	ss3	ss5	E20	E20	264	4.40876e-07	5.57196e-20	0.924444	1.51	1.47	0.04	UP	UP	NC	spectrin beta, non-erythrocytic 2	FALSE
SPTBN2	6712	NM_006946	chr11	-	66466256	66466110	ss3	ss5	E19	E19	147	8.56946e-05	2.9499e-18	0.0238793	1.7	1.52	0.96	UP	UP	NC	spectrin beta, non-erythrocytic 2	FALSE
SPTBN2	6712	NM_006946	chr11	-	66468753	66467997	ss3	ss5	E16	E16	757	6.93547e-06	4.07403e-12	0.126796	1.54	1.27	0.46	UP	UP	NC	spectrin beta, non-erythrocytic 2	FALSE
SPTBN2	6712	NM_006946	chr11	-	66469192	66469055	ss3	ss5	E15	E15	138	1.00255e-07	1.93851e-16	0.46988	1.82	1.65	0.43	UP	UP	NC	spectrin beta, non-erythrocytic 2	FALSE
SPTBN2	6712	NM_006946	chr11	-	66472939	66472069	ss3	ss5	E14	E14	871	8.25601e-06	1.60342e-17	0.359441	1.6	1.39	0.25	UP	UP	NC	spectrin beta, non-erythrocytic 2	FALSE
SPTBN2	6712	NM_006946	chr11	-	66473296	66473155	ss3	ss5		E13	142	9.36868e-06	2.94345e-07	NA	1.57	1.43	NA	UP	UP	na	spectrin beta, non-erythrocytic 2	FALSE
SPTBN2	6712	NM_006946	chr11	-	66475289	66474987	ss3	ss5	E12	E12	303	1.9226e-06	9.80971e-11	0.958614	1.65	1.44	0	UP	UP	NC	spectrin beta, non-erythrocytic 2	FALSE
SPTBN2	6712	NM_006946	chr11	-	66475770	66475612	ss3	ss5	E11	E11	159	3.80146e-05	1.08261e-11	0.254704	1.8	1.49	0.56	UP	UP	NC	spectrin beta, non-erythrocytic 2	FALSE
SPTBN2	6712	NM_006946	chr11	-	66478240	66478053	ss3	ss5	E9	E9	188	3.64975e-05	3.00701e-13	0.0840813	1.54	1.27	0.73	UP	UP	NC	spectrin beta, non-erythrocytic 2	FALSE
SPTBN2	6712	NM_006946	chr11	-	66478500	66478388	ss3	ss5	E8	E8	113	4.80853e-05	1.34431e-08	0.701159	1.85	1.43	-0.13	UP	UP	NC	spectrin beta, non-erythrocytic 2	FALSE
SPTBN2	6712	NM_006946	chr11	-	66481642	66481562	ss3	ss5	E6	E6	81	6.07027e-05	4.36062e-07	0.570414	1.79	1.54	0.4	UP	UP	NC	spectrin beta, non-erythrocytic 2	FALSE
SPTBN2	6712	NM_006946	chr11	-	66481878	66481787	ss3	ss5	E5	E5	92	8.06006e-06	1.09566e-11	0.512678	1.67	1.47	0.33	UP	UP	NC	spectrin beta, non-erythrocytic 2	FALSE
SPTBN2	6712	NM_006946	chr11	-	66482866	66482693	ss3	ss5	E4	E4	174	4.99314e-05	1.0628e-07	0.126532	1.69	1.31	0.74	UP	UP	NC	spectrin beta, non-erythrocytic 2	FALSE
SPTBN2	6712	NM_006946	chr11	-	66483452	66483301	ss3	ss5	E3	E3	152	2.55595e-05	1.12234e-09	0.0504926	1.95	1.58	1.04	UP	UP	NC	spectrin beta, non-erythrocytic 2	FALSE
SPTBN5	51332	NM_016642	chr15	-	42153694	42153617	ss3	ss5	E46	E46	78	0.000511363	7.09424e-06	0.55637	1.34	1.6	0.38	UP	UP	NC	spectrin beta, non-erythrocytic 5	FALSE
SPTBN5	51332	NM_016642	chr15	-	42165806	42165690	ss3	ss5	E26	E26	117	2.03901e-05	8.83486e-06	0.633599	1.61	1.75	0.54	UP	UP	NC	spectrin beta, non-erythrocytic 5	FALSE
SRCAP	10847	NM_006662	chr16	+	30753062	30753229	ss3	ss5			168	2.83561e-07	9.98173e-07	NA	1.28	1.53	NA	UP	UP	na	Snf2 related CREBBP activator protein	FALSE
SRMS	6725	NM_080823	chr20	-	62168499	62168438	ss3	ss5		NM_005975:E1	62	3.84471e-06	1.58158e-11	NA	-1.1	-1.28	NA	DN	DN	na	src-related kinase lacking C-terminal regulatory tyrosine and N-terminal myristylation sites	FALSE
SSR4	6748	NM_001204527	chrX	+	153061118	153061311	ss3	ss5			194	0.000385291	3.46097e-08	NA	1.19	1.37	NA	UP	UP	na	signal sequence receptor subunit 4	FALSE
ST6GALNAC4	27090	NM_175039	chr9	-	130667507	130667486	ss3	ss5		NM_001287002:E1	22	7.76659e-05	8.94092e-23	NA	-1.16	-2.81	NA	DN	DN	na	ST6 N-acetylgalactosaminide alpha-2,6-sialyltransferase 4	FALSE
STAG1	10274	NM_005862	chr3	-	136305768	136305644	ss3	ss5			125	0.00011177	0.000521129	NA	-1.56	-1.53	NA	DN	DN	na	stromal antigen 1	FALSE
STARD13	90627	NM_001243476	chr13	-	33923353	33922095	ss3	ss5			1259	1.61265e-05	0.000304334	NA	2.52	2.47	NA	UP	UP	na	StAR related lipid transfer domain containing 13	FALSE
STIMATE	375346	NM_198563	chr3	-	52867446	52867399	ss3	ss5	NM_001198974:E10		48	2.07452e-05	3.49145e-10	NA	-1.05	-1.77	NA	DN	DN	na	STIM activating enhancer	FALSE
STIMATE	375346	NM_198563	chr3	-	52867765	52867633	ss3	ss5	NM_001198974:E9	NM_001198974:E9	133	5.85422e-07	7.20397e-14	NA	-1.16	-2.15	NA	DN	DN	na	STIM activating enhancer	FALSE
STMN4	81551	NM_001283053	chr8	-	27094422	27092840	ss3	te	E8	E8	1583	0.000458892	3.29014e-15	2.70831e-07	-0.92	-3.47	-1.33	NC	DN	DN	stathmin 4	TRUE
STMN4	81551	NM_001283053	chr8	-	27097679	27097488	ss3	ss5	E6	E6	192	0.000630453	1.2143e-14	0.0027679	-1.23	-4.12	-1.5	DN	DN	NC	stathmin 4	FALSE
STMN4	81551	NM_001283053	chr8	-	27098779	27098571	ss3	ss5	E5	E5	209	0.00259895	8.1041e-14	0.000511055	-0.92	-3.66	-1.5	NC	DN	DN	stathmin 4	FALSE
STMN4	81551	NM_001283053	chr8	-	27100009	27099914	ss3	ss5	E3	E3	96	0.00904339	1.94333e-12	0.000525244	-1	-3.18	-1.39	NC	DN	DN	stathmin 4	FALSE
STPG4	285051	NM_001163561	chr2	-	47338802	47335527	ss3	ss5			3276	5.68236e-06	3.0695e-06	NA	4.03	4.17	NA	UP	UP	na	sperm-tail PG-rich repeat containing 4	FALSE
SYNPO	11346	NM_001166208	chr5	+	149993471	149993625	ss3	ss5			155	0.00013265	6.69397e-08	NA	-1.42	-1.93	NA	DN	DN	na	synaptopodin	FALSE
SYNPO2	171024	NM_001286754	chr4	+	119771843	119772083	ts	cs	E1	cs	241	0.193981	0.000108226	0.00088401	0.61	3.05	5.77	NC	UP	UP	synaptopodin 2	TRUE
SYP	6855	NM_003179	chrX	-	49041163	49041078	ss3	ss5	NM_001307979:E2	NM_001307979:E2	86	2.65004e-05	3.40177e-12	NA	1.47	2.18	NA	UP	UP	na	synaptophysin	FALSE
SYPL2	284612	NM_001040709	chr1	+	110027954	110028131	ss3	ss5			178	0.000299137	7.96062e-06	NA	1.23	1.23	NA	UP	UP	na	synaptophysin like 2	FALSE
SYT1	6857	NM_001135805	chr12	+	79258778	79258889	ss3	ss5	E2	E2	112	0.000139852	3.28687e-11	0.202437	-1.39	-3.83	-1.39	DN	DN	NC	synaptotagmin 1	FALSE
SYT1	6857	NM_001135805	chr12	+	79371579	79371711	ss3	ss5	E3	E3	133	0.000300557	8.01907e-09	0.00432387	-1.4	-2.37	-2.38	DN	DN	NC	synaptotagmin 1	FALSE
SYT2	127833	NM_177402	chr1	-	202571185	202571018	ss3	ss5	E6	E6	168	7.6475e-05	1.37375e-07	NA	-1.08	-1.65	NA	DN	DN	na	synaptotagmin 2	FALSE
TACR2	6865	NM_001057	chr10	-	71176674	71176080	ts	cs	E1	cs	595	0.389781	0.000198002	0.000951121	-0.18	-1.48	-1.74	NC	DN	DN	tachykinin receptor 2	TRUE
TAGLN2	8407	NM_003564	chr1	-	159897677	159897550	ss3	ss5	NM_020789:E20	NM_020789:E20	128	5.52375e-06	1.46818e-09	NA	-1.47	-1.47	NA	DN	DN	na	transgelin 2	FALSE
TAGLN2	8407	NM_003564	chr1	-	159898808	159897948	ss3	ss5	NM_020789:E19	NM_020789:E19	861	1.77137e-05	1.42319e-13	NA	-1.44	-1.7	NA	DN	DN	na	transgelin 2	FALSE
TAGLN2	8407	NM_003564	chr1	-	159899183	159899141	ss3	ss5	NM_020789:E18	NM_020789:E18	43	1.88892e-06	6.25424e-17	NA	-1.42	-1.81	NA	DN	DN	na	transgelin 2	FALSE
TAOK3	51347	NM_001346491	chr12	-	118699478	118699302	ss3	ss5	E3	E3	177	0.000105091	1.93015e-11	0.942141	-1.12	-1.4	0.01	DN	DN	NC	TAO kinase 3	FALSE
TAPBPL	55080	NM_001351355	chr12	+	6559339	6559518	ss3	ss5			180	2.44186e-06	6.01451e-07	NA	-1.24	-1.36	NA	DN	DN	na	TAP binding protein like	FALSE
TAT	6898	NM_000353	chr16	-	71606227	71606089	ss3	ss5	E6	E6	139	0.000661093	7.25351e-21	0.773579	-1.3	-1.93	-0.25	DN	DN	NC	tyrosine aminotransferase	FALSE
TBC1D15	64786	NM_001146214	chr12	+	72288105	72288155	ss3	ss5			51	7.36803e-05	7.20891e-06	NA	-1.2	-1.35	NA	DN	DN	na	TBC1 domain family member 15	FALSE
TBC1D16	125058	NM_019020	chr17	-	77917906	77916191	ss3	ss5			1716	3.18561e-05	0.000114831	NA	1.25	1.34	NA	UP	UP	na	TBC1 domain family member 16	FALSE
TBX6	6911	NM_004608	chr16	-	30097545	30097115	ce	te	ce	E9	431	0.000500095	3.78597e-05	0.276466	1.68	1.72	-0.06	UP	UP	NC	T-box 6	TRUE
TC2N	123036	NM_001128596	chr14	-	92333880	92333606	ts	ss5	E1	E1	275	6.2678e-05	0.623243	5.78314e-06	-1.37	0.38	-2.92	DN	NC	DN	tandem C2 domains, nuclear	TRUE
TCF7	6932	NM_001346425	chr5	+	133476487	133476579	ss3	ss5	E6	E6	93	0.000253992	3.68448e-10	0.784033	-1.16	-1.42	0.48	DN	DN	NC	transcription factor 7	FALSE
TESK2	10420	NM_007170	chr1	-	45812451	45812365	ss3	ss5	E9	E9	87	1.11691e-06	1.42417e-08	0.334758	-1.14	-1.2	0.49	DN	DN	NC	testis associated actin remodelling kinase 2	FALSE
TESK2	10420	NM_007170	chr1	-	45812730	45812651	ss3	ss5		E8	80	0.000228853	3.57268e-08	NA	-1.05	-1.38	NA	DN	DN	na	testis associated actin remodelling kinase 2	FALSE
TESK2	10420	NM_007170	chr1	-	45813672	45813590	ss3	ss5	E6	E6	83	2.83084e-06	7.3811e-11	0.794789	-1.06	-1.36	0.04	DN	DN	NC	testis associated actin remodelling kinase 2	FALSE
TESK2	10420	NM_007170	chr1	-	45821121	45820975	ss3	ss5	E5	E5	147	1.23553e-06	1.49262e-10	0.672068	-1.26	-1.32	0.1	DN	DN	NC	testis associated actin remodelling kinase 2	FALSE
TESK2	10420	NM_007170	chr1	-	45851632	45851584	ss3	ss5	E4	E4	49	3.32469e-08	8.74713e-12	0.670826	-1.33	-1.49	0.32	DN	DN	NC	testis associated actin remodelling kinase 2	FALSE
TESK2	10420	NM_007170	chr1	-	45887518	45887397	ss3	ss5	E3	E3	122	3.11485e-06	5.83003e-11	0.815671	-1.08	-1.34	-0.02	DN	DN	NC	testis associated actin remodelling kinase 2	FALSE
TESK2	10420	NM_007170	chr1	-	45940820	45940779	ss3	ss5			42	3.86694e-05	3.42349e-06	NA	-1.93	-2.32	NA	DN	DN	na	testis associated actin remodelling kinase 2	FALSE
TESK2	10420	NM_007170	chr1	-	45954276	45954246	ss3	ss5			31	0.000535103	0.00057682	NA	-1.67	-1.35	NA	DN	DN	na	testis associated actin remodelling kinase 2	FALSE
TF	7018	NM_001354703	chr3	+	133474207	133474339	ss3	ss5	E11	E11	133	0.731213	2.57843e-15	0.000134179	NA	2.05	-2.55	na	UP	DN	transferrin	FALSE
TFCP2	7024	NM_001173452	chr12	-	51540239	51540195	ss3	ss5			45	0.000223224	0.000678397	NA	-1.36	-1.2	NA	DN	DN	na	transcription factor CP2	FALSE
TG	7038	NM_003235	chr8	+	133898693	133899793	ss3	ss5	E9	E9	1101	0.000700054	6.42897e-05	3.39263e-08	2.97	2.43	NA	UP	UP	na	thyroglobulin	FALSE
TG	7038	NM_003235	chr8	+	133900229	133900813	ss3	ss5	E10	E10	585	0.000316698	0.000346225	1.72441e-08	2.89	2.41	NA	UP	UP	na	thyroglobulin	FALSE
TG	7038	NM_003235	chr8	+	133905935	133906174	ss3	ss5	E11	E11	240	3.69402e-06	0.000112836	4.76636e-06	2.85	2.36	NA	UP	UP	na	thyroglobulin	FALSE
TG	7038	NM_003235	chr8	+	133961021	133961188	ss3	ss5	E27	E27	168	0.000310563	0.00099602	5.81565e-05	3.57	3.05	NA	UP	UP	na	thyroglobulin	FALSE
TG	7038	NM_003235	chr8	+	133980039	133980215	ss3	ss5	E31	E31	177	0.000117684	0.000671797	1.5902e-05	3.42	3.15	NA	UP	UP	na	thyroglobulin	FALSE
TG	7038	NM_003235	chr8	+	134042066	134042268	ss3	ss5	E41	E41	203	0.000995266	0.000176418	4.58286e-05	2.51	2.12	NA	UP	UP	na	thyroglobulin	FALSE
TG	7038	NM_003235	chr8	+	134107288	134107452	ss3	ss5	E42	E42	165	0.000399947	6.27187e-05	0.000276192	2.92	2.21	NA	UP	UP	na	thyroglobulin	FALSE
TG	7038	NM_003235	chr8	+	134128853	134128960	ss3	ss5	E45	E45	108	9.22835e-05	0.000406455	0.0035368	3.87	3.33	NA	UP	UP	na	thyroglobulin	FALSE
THOC6	79228	NM_001347703	chr16	+	3071216	3071320	ss3	ss5			105	1.19754e-11	4.23574e-22	NA	2	2.32	NA	UP	UP	na	THO complex 6	FALSE
THOC6	79228	NM_001347703	chr16	+	3071556	3071690	ss3	ss5			135	3.37619e-09	1.89823e-17	NA	1.96	2.28	NA	UP	UP	na	THO complex 6	FALSE
TIMELESS	8914	NM_003920	chr12	-	56811499	56810157	ce	te	ce	E29	1343	1.22249e-07	1.97929e-11	0.0919229	1.07	1.24	0.53	UP	UP	NC	timeless circadian regulator	TRUE
TIMELESS	8914	NM_003920	chr12	-	56811792	56811691	ss3	ss5	E28	E28	102	7.96292e-07	6.81592e-12	0.957197	1.12	1.26	0.02	UP	UP	NC	timeless circadian regulator	FALSE
TIMELESS	8914	NM_003920	chr12	-	56812143	56811918	ss3	ss5	E27	E27	226	2.32271e-08	6.87997e-17	0.268392	1.08	1.32	0.25	UP	UP	NC	timeless circadian regulator	FALSE
TIMELESS	8914	NM_003920	chr12	-	56814471	56814353	ss3	ss5	E26	E26	119	5.4762e-07	1.86356e-14	0.173612	1.04	1.28	-0.26	UP	UP	NC	timeless circadian regulator	FALSE
TIMELESS	8914	NM_003920	chr12	-	56814918	56814747	ss3	ss5	E24	E24	172	1.2357e-07	5.46351e-16	0.475867	1.09	1.36	0.17	UP	UP	NC	timeless circadian regulator	FALSE
TIMELESS	8914	NM_003920	chr12	-	56815277	56815135	ss3	ss5	E23	E23	143	1.45274e-09	5.74021e-14	0.0886421	1.07	1.23	0.55	UP	UP	NC	timeless circadian regulator	FALSE
TIMELESS	8914	NM_003920	chr12	-	56815593	56815511	ss3	ss5	E22	E22	83	1.63778e-07	1.06379e-10	0.867039	1.04	1.26	-0.07	UP	UP	NC	timeless circadian regulator	FALSE
TIMELESS	8914	NM_003920	chr12	-	56815795	56815683	ss3	ss5		E21	113	2.91958e-07	5.51833e-15	NA	1.09	1.36	NA	UP	UP	na	timeless circadian regulator	FALSE
TIMELESS	8914	NM_003920	chr12	-	56815975	56815890	ss3	ss5	E20	E20	86	1.51685e-09	2.8103e-11	0.711491	1.14	1.32	0.08	UP	UP	NC	timeless circadian regulator	FALSE
TIMELESS	8914	NM_003920	chr12	-	56816776	56816631	ss3	ss5	E19	E19	146	2.01135e-10	8.59478e-10	0.00577157	1.17	1.24	0.55	UP	UP	NC	timeless circadian regulator	FALSE
TIMELESS	8914	NM_003920	chr12	-	56817259	56817058	ss3	ss5	E18	E18	202	1.1005e-06	6.03323e-14	0.287297	1.03	1.21	0.14	UP	UP	NC	timeless circadian regulator	FALSE
TIMELESS	8914	NM_003920	chr12	-	56817678	56817581	ss3	ss5	E16	E16	98	1.49964e-07	1.43206e-10	0.197799	1.06	1.11	-0.36	UP	UP	NC	timeless circadian regulator	FALSE
TIMELESS	8914	NM_003920	chr12	-	56818697	56818546	ss3	ss5	E15	E15	152	6.07166e-08	2.57938e-15	0.488437	1.07	1.28	-0.16	UP	UP	NC	timeless circadian regulator	FALSE
TIMELESS	8914	NM_003920	chr12	-	56822189	56822020	ss3	ss5	E13	E13	170	2.61135e-05	6.5241e-11	0.0301975	1.02	1.3	0.41	UP	UP	NC	timeless circadian regulator	FALSE
TIMELESS	8914	NM_003920	chr12	-	56822436	56822333	ss3	ss5	E12	E12	104	3.05712e-05	9.88554e-10	0.782927	1.06	1.24	0.04	UP	UP	NC	timeless circadian regulator	FALSE
TIMELESS	8914	NM_003920	chr12	-	56822884	56822667	ss3	ss5	E11	E11	218	1.06374e-07	1.53539e-11	0.489694	1.11	1.23	0.13	UP	UP	NC	timeless circadian regulator	FALSE
TIMELESS	8914	NM_003920	chr12	-	56824752	56824665	ss3	ss5	E9	E9	88	1.07931e-06	3.86908e-10	0.517752	1.17	1.3	-0.21	UP	UP	NC	timeless circadian regulator	FALSE
TIMELESS	8914	NM_003920	chr12	-	56825376	56825255	ss3	ss5		E8	122	5.11563e-09	1.11839e-10	NA	1.23	1.36	NA	UP	UP	na	timeless circadian regulator	FALSE
TIMELESS	8914	NM_003920	chr12	-	56826305	56826153	ss3	ss5		E7	153	7.8753e-07	3.74292e-12	0.587036	1.12	1.27	-0.21	UP	UP	NC	timeless circadian regulator	FALSE
TIMELESS	8914	NM_003920	chr12	-	56826911	56826810	ss3	ss5	E6	E6	102	8.72443e-07	6.86177e-07	0.424402	1.04	1.09	-0.34	UP	UP	NC	timeless circadian regulator	FALSE
TIMELESS	8914	NM_003920	chr12	-	56827227	56827165	ss3	ss5	E5	E5	63	5.83099e-06	1.69877e-07	0.557617	1.05	1.21	0.14	UP	UP	NC	timeless circadian regulator	FALSE
TIMELESS	8914	NM_003920	chr12	-	56827436	56827322	ss3	ss5	E4	E4	115	5.66369e-12	3.13406e-17	0.529621	1.24	1.32	0.1	UP	UP	NC	timeless circadian regulator	FALSE
TIMELESS	8914	NM_003920	chr12	-	56827710	56827557	ss3	ss5	E3	E3	154	9.59487e-10	4.22803e-12	0.843112	1.04	1.19	0.01	UP	UP	NC	timeless circadian regulator	FALSE
TIMM13	26517	NM_012458	chr19	-	2427914	2427532	ts	cs	E1	cs	383	3.95774e-07	2.4717e-15	0.0872199	-1.05	-1.33	-0.53	DN	DN	NC	translocase of inner mitochondrial membrane 13	TRUE
TIMP1	7076	NM_003254	chrX	+	47441690	47441873	ts	ss5	E1	E1	184	0.000244949	5.08027e-14	0.80326	-1.06	-2.15	-1.04	DN	DN	NC	TIMP metallopeptidase inhibitor 1	TRUE
TM4SF19-TCTEX1D2	100534611	NR_037950	chr3	-	196053903	196053826	ss3	ss5	E3	E3	78	0.000185034	9.06187e-08	0.274521	2.21	2.65	0.84	UP	UP	NC	TM4SF19-TCTEX1D2 readthrough (NMD candidate)	FALSE
TM4SF19-TCTEX1D2	100534611	NR_037950	chr3	-	196065291	196065135	ts	ss5	E1	E1	157	2.31462e-09	7.72027e-16	0.667606	3.74	4.71	0.56	UP	UP	NC	TM4SF19-TCTEX1D2 readthrough (NMD candidate)	TRUE
TM4SF19	116211	NM_001204897	chr3	-	196065291	196065135	ts	ss5	E1	E1	157	2.54625e-08	1.07455e-14	0.851043	3.32	3.75	0.34	UP	UP	NC	transmembrane 4 L six family member 19	TRUE
TMC3-AS1	101929655	NR_120365	chr15	+	81616674	81616902	ts	ss5	E1	E1	229	2.39699e-06	3.31098e-08	0.52778	1.09	1.05	0.58	UP	UP	NC	TMC3 antisense RNA 1	TRUE
TMEM105	284186	NM_178520	chr17	-	79304474	79303944	ts	ss5	E1	E1	531	0.000152508	8.28893e-06	NA	1.49	1.88	NA	UP	UP	na	transmembrane protein 105	TRUE
TMEM110-MUSTN1	100526772	NM_001198974	chr3	-	52867765	52867633	ss3	ss5	E9	E9	133	5.86993e-07	6.50282e-17	2.42858e-08	-1.1	NA	-2.11	DN	na	DN	TMEM110-MUSTN1 readthrough	FALSE
TMEM254	80195	NM_001270370	chr10	+	81841396	81841490	ss3	ss5	NM_001270374:E2	NM_001270374:E2	95	3.61115e-06	1.02979e-05	NA	1.52	1.62	NA	UP	UP	na	transmembrane protein 254	FALSE
TMEM255A	55026	NM_017938	chrX	-	119402242	119402099	ss3	ss5	E9	E9	144	1.11236e-05	6.35579e-09	0.507827	-1.57	-1.86	-1.78	DN	DN	NC	transmembrane protein 255A	FALSE
TMEM255A	55026	NM_017938	chrX	-	119410902	119410740	ss3	ss5	E8	E8	163	0.000389105	2.18744e-08	0.358674	-1.36	-2.19	-1.85	DN	DN	NC	transmembrane protein 255A	FALSE
TMEM255A	55026	NM_017938	chrX	-	119419070	119418982	ss3	ss5	E7	E7	89	0.000422049	3.61788e-09	0.719144	-1.33	-2.42	-1.79	DN	DN	NC	transmembrane protein 255A	FALSE
TMEM255A	55026	NM_017938	chrX	-	119421077	119421009	ss3	ss5	E5	E5	69	4.52851e-05	1.36303e-08	1	-1.51	-2.18	-0.47	DN	DN	NC	transmembrane protein 255A	FALSE
TMEM255A	55026	NM_017938	chrX	-	119425195	119425106	ss3	ss5	E4	E4	90	6.71636e-05	1.57827e-06	0.505127	-1.42	-1.86	-0.29	DN	DN	NC	transmembrane protein 255A	FALSE
TMEM255A	55026	NM_017938	chrX	-	119438346	119438204	ss3	ss5	E2	E2	143	5.00719e-05	3.56138e-11	0.760139	-1.34	-2.51	-0.81	DN	DN	NC	transmembrane protein 255A	FALSE
TMEM35A	59353	NM_021637	chrX	+	100353433	100353528	ss3	ss5			96	0.000354875	2.33045e-18	NA	2.69	4.57	NA	UP	UP	na	transmembrane protein 35A	FALSE
TMIGD2	126259	NM_144615	chr19	-	4292595	4292225	ce	te	ce	E5	371	5.6224e-06	2.42019e-10	0.0667403	-1.04	-1.54	0.72	DN	DN	NC	transmembrane and immunoglobulin domain containing 2	TRUE
TMPRSS3	64699	NM_001256317	chr21	-	43802343	43802174	ss3	ss5	E9	E9	170	5.90271e-10	1.59666e-21	0.000183788	0.98	1.08	1.59	NC	UP	UP	transmembrane serine protease 3	FALSE
TMPRSS3	64699	NM_001256317	chr21	-	43803307	43803142	ss3	ss5	E8	E8	166	1.38489e-08	1.66058e-12	0.0108569	1.39	1.58	1.78	UP	UP	NC	transmembrane serine protease 3	FALSE
TMPRSS3	64699	NM_001256317	chr21	-	43804122	43804079	ss3	ss5	E7	E7	44	9.46974e-09	2.17362e-13	0.00497553	2.12	2.17	2.55	UP	UP	NC	transmembrane serine protease 3	FALSE
TMPRSS3	64699	NM_001256317	chr21	-	43805643	43805550	ss3	ss5	E6		94	5.20424e-08	2.05201e-15	NA	1.75	1.95	NA	UP	UP	na	transmembrane serine protease 3	FALSE
TMPRSS3	64699	NM_001256317	chr21	-	43810146	43810036	ss3	ss5	E3	E3	111	1.1356e-05	1.13792e-10	0.699995	2.8	3	2	UP	UP	NC	transmembrane serine protease 3	FALSE
TMPRSS3	64699	NM_001256317	chr21	-	43816200	43816051	ts	ss5	E1	E1	150	2.10092e-06	1.78838e-10	1	2.83	3.05	0.57	UP	UP	NC	transmembrane serine protease 3	TRUE
TNC	3371	NM_002160	chr9	-	117808961	117808689	ss3	ss5	E17	E17	273	2.13907e-10	7.76644e-11	0.0261239	1.3	1.38	1.02	UP	UP	NC	tenascin C	FALSE
TNC	3371	NM_002160	chr9	-	117819704	117819432	ss3	ss5	E15	E15	273	1.62737e-07	9.78105e-09	0.0175112	1.66	1.9	0.91	UP	UP	NC	tenascin C	FALSE
TNC	3371	NM_002160	chr9	-	117825468	117825196	ss3	ss5	E13	E13	273	3.96013e-08	1.92598e-11	0.109796	1.7	1.78	0.37	UP	UP	NC	tenascin C	FALSE
TNC	3371	NM_002160	chr9	-	117826347	117826075	ss3	ss5	E12	E12	273	5.13883e-07	2.8453e-06	0.629239	1.31	1.18	-0.05	UP	UP	NC	tenascin C	FALSE
TNC	3371	NM_002160	chr9	-	117827198	117826926	ss3	ss5	E11	E11	273	5.23089e-07	2.93177e-15	0.296544	1.34	1.55	0.1	UP	UP	NC	tenascin C	FALSE
TNFRSF12A	51330	NM_016639	chr16	+	3071216	3071320	ss3	ss5	E2	E2	105	1.28229e-11	3.94071e-23	0.258172	1.48	1.63	0.47	UP	UP	NC	TNF receptor superfamily member 12A	FALSE
TNFRSF12A	51330	NM_016639	chr16	+	3071556	3071690	ss3	ss5	E3	E3	135	1.05728e-08	1.43569e-16	0.993954	1.44	1.59	0.27	UP	UP	NC	TNF receptor superfamily member 12A	FALSE
TNFRSF12A	51330	NM_016639	chr16	+	3071828	3072383	ce	te	ce	E4	556	2.48324e-13	3.78889e-20	0.445557	1.52	1.64	0.12	UP	UP	NC	TNF receptor superfamily member 12A	TRUE
TNFRSF13C	115650	NM_052945	chr22	-	42321370	42321036	ce	te	ce	E3	335	1.56248e-05	8.55789e-11	0.700546	-1.31	-1.94	0.08	DN	DN	NC	TNF receptor superfamily member 13C	TRUE
TNFRSF13C	115650	NM_052945	chr22	-	42322335	42322105	ss3	ss5	E2	E2	231	0.000731279	1.15067e-07	0.18308	-1.04	-2.06	-0.97	DN	DN	NC	TNF receptor superfamily member 13C	FALSE
TNFRSF8	943	NM_001243	chr1	+	12144521	12144608	ss3	ss5	E2	E2	88	0.000682769	0.000269417	0.607984	2.54	2.63	-0.11	UP	UP	NC	TNF receptor superfamily member 8	FALSE
TNFRSF8	943	NM_001243	chr1	+	12183341	12183434	ss3	ss5	E9	E9	94	0.000489033	5.69837e-05	1	2.89	3.25	-17.05	UP	UP	NC	TNF receptor superfamily member 8	FALSE
TNFSF4	7292	NM_003326	chr1	-	173157708	173157660	ss3	ss5	E2	E2	49	9.24954e-09	1.75364e-08	0.163326	1.29	1.65	-1.14	UP	UP	NC	TNF superfamily member 4	FALSE
TNPO2	30000	NM_001136195	chr19	-	12834174	12834063	ss3	ss5		E2	112	9.81568e-06	3.05633e-06	NA	1.55	1.44	NA	UP	UP	na	transportin 2	FALSE
TNPO2	30000	NM_001136195	chr19	-	12834810	12834587	ts	ss5	E1		224	0.000653274	4.89969e-06	0.0199867	1.32	1.3	1.2	UP	UP	NC	transportin 2	TRUE
TONSL	4796	NM_013432	chr8	-	145660933	145660857	ss3	ss5	E18	E18	77	7.8872e-06	8.90271e-08	0.127278	1.09	1.3	0.51	UP	UP	NC	tonsoku like, DNA repair protein	FALSE
TPRXL	348825	NR_002223	chr3	+	14105525	14107481	ss3	te	E3	E3	1957	0.000580727	3.60169e-13	NA	1.33	2.61	NA	UP	UP	na	tetrapeptide repeat homeobox like	TRUE
TRAPPC11	60684	NM_199053	chr4	+	184581257	184581548	ss3	ss5			292	7.77919e-05	0.000131034	NA	1.34	1.44	NA	UP	UP	na	trafficking protein particle complex 11	FALSE
TRAPPC5	126003	NM_174894	chr19	+	7742523	7742612	ss3	ss5			90	5.46177e-06	5.47353e-09	NA	3.27	5.43	NA	UP	UP	na	trafficking protein particle complex 5	FALSE
TRAPPC5	126003	NM_174894	chr19	+	7742990	7743127	ss3	ss5			138	1.11779e-06	4.05958e-08	NA	3.58	5.38	NA	UP	UP	na	trafficking protein particle complex 5	FALSE
TRAPPC5	126003	NM_174894	chr19	+	7743377	7743490	ss3	ss5			114	2.87886e-05	1.23611e-07	NA	4.09	5.74	NA	UP	UP	na	trafficking protein particle complex 5	FALSE
TRAPPC5	126003	NM_174894	chr19	+	7743810	7743869	ss3	ss5			60	4.63362e-09	5.60521e-10	NA	16.52	17.86	NA	UP	UP	na	trafficking protein particle complex 5	FALSE
TRDMT1	1787	NM_001321007	chr10	-	17181200	17179335	ss3	te		E12	1866	8.6329e-07	2.54849e-06	NA	-1.85	-1.8	NA	DN	DN	na	tRNA aspartic acid methyltransferase 1	TRUE
TRPM2	7226	NM_001320350	chr21	+	45845553	45845710	ss3	ss5	E26	E26	158	0.000808411	9.83283e-07	0.534558	1.86	2	1.15	UP	UP	NC	transient receptor potential cation channel subfamily M member 2	FALSE
TRPM2	7226	NM_001320350	chr21	+	45846583	45846619	ss3	ss5		E27	37	8.56762e-07	3.96198e-08	NA	3.09	3.33	NA	UP	UP	na	transient receptor potential cation channel subfamily M member 2	FALSE
TRPM2	7226	NM_001320350	chr21	+	45855014	45855100	ss3	ss5	E29	E29	87	8.59132e-05	4.38543e-08	0.00146545	2.44	2.63	2.27	UP	UP	NC	transient receptor potential cation channel subfamily M member 2	FALSE
TRPM2	7226	NM_001320350	chr21	+	45856945	45857050	ss3	ss5	E30	E30	106	0.000306538	8.91731e-09	0.00375893	2.2	2.37	2.1	UP	UP	NC	transient receptor potential cation channel subfamily M member 2	FALSE
TRPM2	7226	NM_001320350	chr21	+	45858950	45859051	ss3	ss5	E31	E31	102	2.83023e-05	3.3831e-08	0.0015334	2.15	2.32	2.27	UP	UP	NC	transient receptor potential cation channel subfamily M member 2	FALSE
TRPM2	7226	NM_001320350	chr21	+	45860672	45860788	ss3	ss5	E32	E32	117	0.000691647	1.00258e-06	0.0186748	1.9	1.97	2.11	UP	UP	NC	transient receptor potential cation channel subfamily M member 2	FALSE
TRPM2	7226	NM_001320350	chr21	+	45861701	45862964	ce	te	ce	E33	1264	6.70231e-05	4.47904e-06	0.124756	1.84	1.96	2.1	UP	UP	NC	transient receptor potential cation channel subfamily M member 2	TRUE
TRPM6	140803	NM_017662	chr9	-	77354365	77354283	ss3	ss5	E35	E35	83	2.83647e-07	1.17565e-30	0.390469	-1.03	-2.32	0.22	DN	DN	NC	transient receptor potential cation channel subfamily M member 6	FALSE
TRPM6	140803	NM_017662	chr9	-	77354698	77354639	ss3	ss5		E34	60	5.00474e-08	1.04331e-26	0.572528	-1.11	-2.26	-0.35	DN	DN	NC	transient receptor potential cation channel subfamily M member 6	FALSE
TRPM6	140803	NM_017662	chr9	-	77386751	77386619	ss3	ss5	E25	E25	133	3.94569e-07	1.46963e-17	0.133224	-1.15	-1.71	-0.06	DN	DN	NC	transient receptor potential cation channel subfamily M member 6	FALSE
TRPM6	140803	NM_017662	chr9	-	77390992	77390799	ss3	ss5	E24	E24	194	3.46807e-08	1.35663e-21	0.0896578	-1.03	-1.86	0.16	DN	DN	NC	transient receptor potential cation channel subfamily M member 6	FALSE
TRPM6	140803	NM_017662	chr9	-	77397392	77397278	ss3	ss5	E23	E23	115	4.99184e-09	6.14508e-20	0.130407	-1.27	-2.09	0.18	DN	DN	NC	transient receptor potential cation channel subfamily M member 6	FALSE
TRPM6	140803	NM_017662	chr9	-	77397769	77397595	ss3	ss5	E22	E22	175	2.88176e-09	1.10695e-24	0.199494	-1.2	-1.99	0.05	DN	DN	NC	transient receptor potential cation channel subfamily M member 6	FALSE
TRPM6	140803	NM_017662	chr9	-	77401041	77400790	ss3	ss5	E21	E21	252	1.67762e-07	4.18409e-21	0.35473	-1.23	-2.06	0.01	DN	DN	NC	transient receptor potential cation channel subfamily M member 6	FALSE
TRPM6	140803	NM_017662	chr9	-	77403658	77403530	ss3	ss5	E20	E20	129	1.03501e-07	1.66864e-21	0.252329	-1.18	-2.07	0.17	DN	DN	NC	transient receptor potential cation channel subfamily M member 6	FALSE
TRPM6	140803	NM_017662	chr9	-	77415394	77415170	ss3	ss5		E17	225	1.31861e-08	8.1136e-23	0.0196825	-1.14	-1.85	-0.03	DN	DN	NC	transient receptor potential cation channel subfamily M member 6	FALSE
TRPM6	140803	NM_017662	chr9	-	77417091	77416814	ss3	ss5	E16	E16	278	6.51978e-08	2.0518e-21	0.117536	-1.09	-1.65	-0.29	DN	DN	NC	transient receptor potential cation channel subfamily M member 6	FALSE
TRPM6	140803	NM_017662	chr9	-	77418802	77418710	ss3	ss5	E15	E15	93	3.22117e-07	9.02897e-15	0.364357	-1.06	-1.56	0.41	DN	DN	NC	transient receptor potential cation channel subfamily M member 6	FALSE
TRPM6	140803	NM_017662	chr9	-	77423090	77422950	ss3	ss5	E14	E14	141	2.18274e-08	6.0427e-21	0.126456	-1.3	-1.89	0.03	DN	DN	NC	transient receptor potential cation channel subfamily M member 6	FALSE
TRPM6	140803	NM_017662	chr9	-	77425784	77425731	ss3	ss5	E13	E13	54	1.20425e-07	3.27215e-18	0.36632	-1.21	-1.89	-0.17	DN	DN	NC	transient receptor potential cation channel subfamily M member 6	FALSE
TRPM6	140803	NM_017662	chr9	-	77427349	77427215	ss3	ss5	E12	E12	135	1.35313e-07	4.38379e-20	0.0132867	-1.24	-1.71	-0.41	DN	DN	NC	transient receptor potential cation channel subfamily M member 6	FALSE
TRPM6	140803	NM_017662	chr9	-	77431880	77431808	ss3	ss5	E10	E10	73	2.07092e-07	2.75694e-15	0.863095	-1.02	-1.42	0.21	DN	DN	NC	transient receptor potential cation channel subfamily M member 6	FALSE
TRPM6	140803	NM_017662	chr9	-	77435343	77435220	ss3	ss5	E9	E9	124	1.13732e-08	1.04704e-21	0.00543655	-1.17	-1.93	0.07	DN	DN	NC	transient receptor potential cation channel subfamily M member 6	FALSE
TRPM6	140803	NM_017662	chr9	-	77436753	77436585	ss3	ss5	E8	E8	169	2.45778e-07	2.91559e-26	0.052781	-1.03	-2.07	-0.08	DN	DN	NC	transient receptor potential cation channel subfamily M member 6	FALSE
TRPM6	140803	NM_017662	chr9	-	77449038	77448914	ss3	ss5	E6	E6	125	1.30439e-09	3.74133e-13	0.556337	-1.23	-1.75	-0.18	DN	DN	NC	transient receptor potential cation channel subfamily M member 6	FALSE
TSGA10	80705	NM_025244	chr2	-	99651902	99651693	ss3	ss5	E17	E17	210	0.000170341	3.25355e-05	0.268462	-1.19	-1.22	-0.21	DN	DN	NC	testis specific 10	FALSE
TSPEAR	54084	NM_001272037	chr21	-	45948466	45948335	ss3	ss5	E7	E7	132	0.00130932	5.89609e-06	0.000663838	2.91	3.75	3.66	NC	UP	UP	thrombospondin type laminin G domain and EAR repeats	FALSE
TSPOAP1-AS1	100506779	NR_038410	chr17	+	56405411	56405482	ss3	ss5	E2	E2	72	0.000235249	4.36175e-05	0.00718544	-1.47	-1.7	-2.2	DN	DN	NC	TSPOAP1 antisense RNA 1	FALSE
TSPOAP1-AS1	100506779	NR_038410	chr17	+	56429943	56431088	ss3	te		E5	1146	0.000256404	1.50124e-06	NA	1.12	1.38	NA	UP	UP	na	TSPOAP1 antisense RNA 1	TRUE
TSPOAP1	9256	NM_004758	chr17	-	56402363	56402172	ss3	ss5	E5	E5	192	0.000214505	0.000196038	0.711741	-1.92	-1.69	0.27	DN	DN	NC	TSPO associated protein 1	FALSE
TSPOAP1	9256	NM_004758	chr17	-	56403782	56403654	ss3	ss5	E3	E3	129	0.000243379	3.01275e-05	0.695958	-2.14	-2.27	0.47	DN	DN	NC	TSPO associated protein 1	FALSE
TSPOAP1	9256	NM_004758	chr17	-	56406152	56405282	ts	cs	E1	cs	871	0.000512929	1.74889e-07	0.804271	-1.85	-1.95	0.37	DN	DN	NC	TSPO associated protein 1	TRUE
TSTD1	100131187	NM_001113207	chr1	-	161008774	161008680	ts	cs	E1	cs	95	1.21737e-05	3.98083e-13	0.539043	-1.29	-2.12	0.24	DN	DN	NC	thiosulfate sulfurtransferase like domain containing 1	TRUE
TTYH1	57348	NM_020659	chr19	+	54932451	54932562	ss3	ss5	E3	E3	112	0.000107575	0.000442784	0.590789	-1.09	-1.17	0.05	DN	DN	NC	tweety family member 1	FALSE
TUBA4A	7277	NM_001278552	chr2	-	220119330	220118817	ts	ss5	E1	E1	514	0.000281216	2.10275e-06	0.145772	-1.18	-1.46	-1.65	DN	DN	NC	tubulin alpha 4a	TRUE
TUBA8	51807	NM_018943	chr22	+	18613904	18614498	ce	te	ce	E5	595	0.000493259	6.13338e-07	0.729815	2.6	3.39	0.03	UP	UP	NC	tubulin alpha 8	TRUE
TWNK	56652	NM_021830	chr10	+	102749084	102749210	ss3	ss5		E1	127	1.29584e-07	1.39052e-15	NA	1.14	1.76	NA	UP	UP	na	twinkle mtDNA helicase	FALSE
TWNK	56652	NM_021830	chr10	+	102749463	102749641	ss3	ss5		E2	179	2.53713e-08	2.29705e-26	NA	1.27	1.88	NA	UP	UP	na	twinkle mtDNA helicase	FALSE
TWNK	56652	NM_021830	chr10	+	102750193	102750300	ss3	ss5	E3	E3	108	3.42658e-08	2.12876e-16	0.582456	1.26	1.73	-0.19	UP	UP	NC	twinkle mtDNA helicase	FALSE
TWNK	56652	NM_021830	chr10	+	102750626	102750767	ss3	ss5	E4	E4	142	1.10924e-08	1.12092e-24	0.321899	1.3	1.92	0.19	UP	UP	NC	twinkle mtDNA helicase	FALSE
TWNK	56652	NM_021830	chr10	+	102753268	102754158	ce	te	ce	E5	891	1.04982e-10	2.76322e-25	0.140617	1.29	1.82	0.24	UP	UP	NC	twinkle mtDNA helicase	TRUE
UBA1	7317	NM_153280	chrX	+	47050199	47050349	ts	ss5	E1	E1	151	0.00047827	1.25392e-06	0.165438	1.04	1.15	1.52	UP	UP	NC	ubiquitin like modifier activating enzyme 1	TRUE
UBOX5	22888	NM_001267584	chr20	-	3136772	3136719	ss3	ss5			54	0.000102061	1.70763e-07	NA	-1.07	-1.56	NA	DN	DN	na	U-box domain containing 5	FALSE
UFSP1	402682	NM_001015072	chr7	-	100487339	100486893	ts	cs	E1	cs	447	6.51305e-05	1.33431e-12	NA	1.04	1.71	NA	UP	UP	na	UFM1 specific peptidase 1 (inactive)	TRUE
UGT1A10	54575	NM_019075	chr2	+	234602445	234602511	ss3	ss5		NM_001072:E1	67	2.2246e-07	2.37707e-06	NA	3.2	1.61	NA	UP	UP	na	UDP glucuronosyltransferase family 1 member A10	FALSE
UGT1A3	54659	NM_019093	chr2	+	234637773	234638639	ts	ss5	E1	E1	867	0.00087506	2.80724e-19	0.582341	2.48	6.52	-0.24	UP	UP	NC	UDP glucuronosyltransferase family 1 member A3	TRUE
UGT1A7	54577	NM_019077	chr2	+	234602445	234602511	ss3	ss5		NM_001072:E1	67	2.22572e-07	2.37569e-06	NA	3.21	1.58	NA	UP	UP	na	UDP glucuronosyltransferase family 1 member A7	FALSE
UGT1A8	54576	NM_019076	chr2	+	234602445	234602511	ss3	ss5		NM_001072:E1	67	2.16929e-07	1.68449e-06	NA	3.23	1.65	NA	UP	UP	na	UDP glucuronosyltransferase family 1 member A8	FALSE
UGT1A9	54600	NM_021027	chr2	+	234602445	234602511	ss3	ss5		NM_001072:E1	67	2.2246e-07	2.37752e-06	NA	3.21	1.59	NA	UP	UP	na	UDP glucuronosyltransferase family 1 member A9	FALSE
UMODL1	89766	NM_001199528	chr21	+	43542941	43543260	ss3	ss5	E17	E17	320	2.25002e-07	0.000309055	0.769897	2.65	2.83	0.26	UP	UP	NC	uromodulin like 1	FALSE
UMODL1	89766	NM_001199528	chr21	+	43546455	43546600	ss3	ss5	E18	E18	146	1.72049e-07	8.24516e-10	1	3.44	3.92	0.73	UP	UP	NC	uromodulin like 1	FALSE
UNC5D	137970	NM_080872	chr8	+	35092975	35093302	ts	cs	E1	cs	328	0.00048504	7.1514e-07	0.927099	-2.22	-3.79	0.09	DN	DN	NC	unc-5 netrin receptor D	TRUE
UNC5D	137970	NM_080872	chr8	+	35541065	35541245	ss3	ss5	E5	E5	181	0.000135714	0.000298606	0.944012	-2.57	-2.45	0.48	DN	DN	NC	unc-5 netrin receptor D	FALSE
UNC5D	137970	NM_080872	chr8	+	35606045	35606213	ss3	ss5	E12	E12	169	4.74541e-06	1.93822e-09	0.637637	-2.93	-5.51	-0.23	DN	DN	NC	unc-5 netrin receptor D	FALSE
UNC5D	137970	NM_080872	chr8	+	35608100	35608327	ss3	ss5	E13	E13	228	8.93006e-05	8.63366e-06	0.853275	-2.81	-3.81	0.11	DN	DN	NC	unc-5 netrin receptor D	FALSE
UNC5D	137970	NM_080872	chr8	+	35616838	35616987	ss3	ss5	E14	E14	150	0.000204716	5.07894e-05	0.827859	-2.86	-3.85	0.78	DN	DN	NC	unc-5 netrin receptor D	FALSE
UNC5D	137970	NM_080872	chr8	+	35631817	35631995	ss3	ss5	E16	E16	179	2.41571e-06	2.93533e-07	0.719215	-2.84	-3.84	0.82	DN	DN	NC	unc-5 netrin receptor D	FALSE
UNC5D	137970	NM_080872	chr8	+	35648082	35654068	ce	te	ce	E17	5987	2.41024e-10	9.22469e-23	0.505701	-2.68	-3.7	0.63	DN	DN	NC	unc-5 netrin receptor D	TRUE
USB1	79650	NM_001330568	chr16	+	58033503	58033587	ts	ss5	E1	E1	85	1.02173e-05	0.000429383	0.515921	1.5	1.36	-0.36	UP	UP	NC	U6 snRNA biogenesis phosphodiesterase 1	TRUE
USP25	29761	NM_001283041	chr21	+	17208233	17208361	ss3	ss5			129	0.000653763	1.72012e-05	NA	-1.78	-2.59	NA	DN	DN	na	ubiquitin specific peptidase 25	FALSE
VAV2	7410	NM_001134398	chr9	-	136653095	136653042	ss3	ss5			54	0.000331817	0.000270052	NA	-1.4	-1.48	NA	DN	DN	na	vav guanine nucleotide exchange factor 2	FALSE
VPS28	51160	NM_016208	chr8	-	145656534	145656461	ss3	ss5			74	1.12424e-05	4.17952e-11	NA	1.02	1.42	NA	UP	UP	na	VPS28, ESCRT-I subunit	FALSE
VPS9D1	9605	NM_004913	chr16	-	89778374	89778290	ss3	ss5		E8	85	4.30648e-05	6.85911e-09	NA	1.64	1.66	NA	UP	UP	na	VPS9 domain containing 1	FALSE
VSIG2	23584	NM_014312	chr11	-	124624236	124624110	ss3	ss5			127	1.04556e-07	4.08167e-20	NA	1.45	2.44	NA	UP	UP	na	V-set and immunoglobulin domain containing 2	FALSE
VSIG2	23584	NM_014312	chr11	-	124624659	124624537	ss3	ss5			123	3.23249e-09	2.10515e-27	NA	1.54	2.58	NA	UP	UP	na	V-set and immunoglobulin domain containing 2	FALSE
VWA2	340706	NM_001272046	chr10	+	116040863	116041110	ss3	ss5			248	4.55188e-05	9.31843e-08	NA	-2.37	-3.04	NA	DN	DN	na	von Willebrand factor A domain containing 2	FALSE
WDR62	284403	NM_173636	chr19	+	36549682	36549773	ss3	ss5	E2	E2	92	0.000172752	4.03227e-06	0.198378	1.37	1.62	-0.31	UP	UP	NC	WD repeat domain 62	FALSE
WDR62	284403	NM_173636	chr19	+	36572335	36572472	ss3	ss5	E10	E10	138	0.000161443	0.000605383	0.0128523	1.05	1.1	0.33	UP	UP	NC	WD repeat domain 62	FALSE
WDR62	284403	NM_173636	chr19	+	36575555	36575646	ss3	ss5	E12	E12	92	0.00080275	0.000110997	0.187258	1.09	1.33	-0.32	UP	UP	NC	WD repeat domain 62	FALSE
WDR62	284403	NM_173636	chr19	+	36590301	36590519	ss3	ss5	E22	E22	219	0.00145888	5.86293e-06	1.21001e-06	1.13	1.32	1.02	NC	UP	UP	WD repeat domain 62	FALSE
WDR62	284403	NM_173636	chr19	+	36591650	36591777	ss3	ss5	E23	E23	128	0.000124549	1.07912e-05	0.000143342	1.31	1.49	0.66	UP	UP	NC	WD repeat domain 62	FALSE
WDR66	144406	NM_144668	chr12	+	122369652	122369792	ss3	ss5	E4	E4	141	1.86637e-06	9.35828e-16	0.270995	2.98	3.31	1.44	UP	UP	NC	WD repeat domain 66	FALSE
WDR66	144406	NM_144668	chr12	+	122372153	122372262	ss3	ss5	E5	E5	110	5.33837e-07	1.87814e-14	0.539821	2.56	3.04	0.51	UP	UP	NC	WD repeat domain 66	FALSE
WDR66	144406	NM_144668	chr12	+	122380440	122380551	ss3	ss5	E6	E6	112	3.46337e-06	8.48628e-11	0.836952	2.9	3.36	0.48	UP	UP	NC	WD repeat domain 66	FALSE
WDR66	144406	NM_144668	chr12	+	122386890	122386967	ss3	ss5	E8	E8	78	0.000717782	1.02603e-09	0.189339	1.94	2.63	2.52	UP	UP	NC	WD repeat domain 66	FALSE
WDR66	144406	NM_144668	chr12	+	122392026	122392240	ss3	ss5	E10	E10	215	4.85553e-06	4.73849e-14	0.199502	2.42	3.09	1.28	UP	UP	NC	WD repeat domain 66	FALSE
WDR66	144406	NM_144668	chr12	+	122396849	122397000	ss3	ss5	E13	E13	152	0.000117487	8.32817e-14	0.22378	2.14	2.96	0.97	UP	UP	NC	WD repeat domain 66	FALSE
WDR66	144406	NM_144668	chr12	+	122398491	122398664	ss3	ss5	E14	E14	174	9.36742e-07	1.91287e-10	0.468887	2.66	2.88	-0.27	UP	UP	NC	WD repeat domain 66	FALSE
WDR66	144406	NM_144668	chr12	+	122399884	122400068	ss3	ss5	E15	E15	185	0.000493101	4.94951e-11	0.059325	2.06	2.8	1.97	UP	UP	NC	WD repeat domain 66	FALSE
WDR66	144406	NM_144668	chr12	+	122404861	122404975	ss3	ss5	E16	E16	115	4.00507e-06	1.30618e-09	0.436465	2.68	2.92	0.72	UP	UP	NC	WD repeat domain 66	FALSE
WDR66	144406	NM_144668	chr12	+	122405912	122406075	ss3	ss5	E17	E17	164	4.47726e-09	7.83165e-10	0.179067	2.88	2.52	1.44	UP	UP	NC	WD repeat domain 66	FALSE
WDR73	84942	NM_032856	chr15	-	85200579	85200407	ss3	ss5	NM_205858:E2	NM_205858:E2	173	2.4326e-06	3.62636e-07	NA	1.32	1.22	NA	UP	UP	na	WD repeat domain 73	FALSE
WDR73	84942	NM_032856	chr15	-	85201470	85201227	ss3	ss5		NM_205858:E1	244	1.49243e-05	4.79696e-07	NA	1.19	1.12	NA	UP	UP	na	WD repeat domain 73	FALSE
WDR90	197335	NM_145294	chr16	+	700539	700709	ss3	ss5	E5	E5	171	1.05852e-05	3.60124e-06	0.0580137	1.03	1.04	-0.45	UP	UP	NC	WD repeat domain 90	FALSE
WDR90	197335	NM_145294	chr16	+	700995	701103	ss3	ss5	E6	E6	109	2.45364e-06	5.69115e-07	0.698726	1.16	1.2	-0.2	UP	UP	NC	WD repeat domain 90	FALSE
WDR90	197335	NM_145294	chr16	+	701827	702039	ss3	ss5	E9	E9	213	1.32864e-08	5.44883e-09	0.396263	1.11	1.05	0.2	UP	UP	NC	WD repeat domain 90	FALSE
WDR90	197335	NM_145294	chr16	+	703746	703803	ss3	ss5	E13	E13	58	8.56407e-05	1.00034e-08	0.438619	1.09	1.02	-0.18	UP	UP	NC	WD repeat domain 90	FALSE
WIZ	58525	NM_021241	chr19	-	15562749	15562579	ss3	ss5			171	2.80814e-06	4.36534e-05	NA	-1.1	-1.08	NA	DN	DN	na	widely interspaced zinc finger motifs	FALSE
WIZ	58525	NM_021241	chr19	-	15563626	15563469	ss3	ss5			158	2.5064e-06	1.57861e-05	NA	-1.07	-1.11	NA	DN	DN	na	widely interspaced zinc finger motifs	FALSE
XPNPEP3	63929	NM_022098	chr22	+	41253085	41253185	ts	cs	E1	cs	101	1.28644e-08	6.39712e-10	0.495413	-2.61	-2.76	-0.93	DN	DN	NC	X-prolyl aminopeptidase 3	TRUE
XPO5	57510	NM_020750	chr6	-	43519190	43519035	ss3	ss5	E15	E15	156	2.26237e-08	2.23118e-12	0.0512158	1.03	1.1	0.33	UP	UP	NC	exportin 5	FALSE
ZBTB7B	51043	NM_001252406	chr1	+	154981424	154981462	ss3	ss5			39	6.52105e-12	3.50413e-09	NA	-1.25	-1.31	NA	DN	DN	na	zinc finger and BTB domain containing 7B	FALSE
ZDHHC19	131540	NM_001039617	chr3	-	195934374	195934269	ss3	ss5	E5	E5	106	0.000990684	3.27998e-06	NA	2.26	2.3	NA	UP	UP	na	zinc finger DHHC-type containing 19	FALSE
ZEB1-AS1	220930	NR_148979	chr10	-	31597081	31596646	ss3	te	E3	E3	436	0.000996767	5.12189e-05	NA	-1.18	-1.56	NA	DN	DN	na	ZEB1 antisense RNA 1	TRUE
ZNF200	7752	NM_198087	chr16	-	3285360	3285112	ss3	ss5		E1	249	4.15093e-07	6.36997e-12	NA	2.89	3.08	NA	UP	UP	na	zinc finger protein 200	FALSE
ZNF213	7760	NM_004220	chr16	+	3194744	3194832	ss3	ss5			89	0.000473748	1.85921e-05	NA	-2.01	-2.5	NA	DN	DN	na	zinc finger protein 213	FALSE
ZNF248	57209	NM_001352494	chr10	-	38065498	38065194	ss3	ss5		NR_147994:E7	305	0.000502014	0.000854108	NA	1.28	1.52	NA	UP	UP	na	zinc finger protein 248	FALSE
ZNF575	284346	NM_174945	chr19	+	44035957	44036032	ss3	ss5			76	1.07503e-06	2.32335e-10	NA	-1.16	-1.69	NA	DN	DN	na	zinc finger protein 575	FALSE
ZNF585B	92285	NM_152279	chr19	-	37688745	37686783	ss3	ss5			1963	2.91112e-06	1.02268e-06	NA	-1.03	-1.05	NA	DN	DN	na	zinc finger protein 585B	FALSE
ZNF670-ZNF695	100533111	NR_037894	chr1	-	247109129	247108849	ss3	te	E7	E7	281	9.71848e-06	7.48432e-06	0.00287464	2.16	1.66	1.1	UP	UP	NC	ZNF670-ZNF695 readthrough (NMD candidate)	TRUE
ZNF670-ZNF695	100533111	NR_037894	chr1	-	247131094	247130997	ss3	ss5	E6	E6	98	0.000318894	0.000476276	0.0997978	1.15	1.09	0.83	UP	UP	NC	ZNF670-ZNF695 readthrough (NMD candidate)	FALSE
ZNF670-ZNF695	100533111	NR_037894	chr1	-	247162742	247162650	ss3	ss5	E3	E3	93	2.41517e-05	6.88393e-09	0.0460281	1.16	1.12	0.34	UP	UP	NC	ZNF670-ZNF695 readthrough (NMD candidate)	FALSE
ZNF710	374655	NM_198526	chr15	+	90546615	90546696	ss3	ss5			82	4.24073e-10	3.02448e-13	NA	1.25	1.5	NA	UP	UP	na	zinc finger protein 710	FALSE
ZNF775	285971	NM_173680	chr7	+	150091554	150091586	ss3	ss5			33	0.000179803	0.000238372	NA	-1.9	-2.01	NA	DN	DN	na	zinc finger protein 775	FALSE
ZNF775	285971	NM_173680	chr7	+	150092967	150093162	ss3	ss5			196	1.28801e-05	2.14764e-05	NA	-1.51	-1.66	NA	DN	DN	na	zinc finger protein 775	FALSE
ZNF790-AS1	284408	NR_040027	chr19	+	37288452	37288713	ts	ss5	E1	E1	262	0.000379523	1.28102e-09	1.28288e-05	-0.69	-1.21	-2.74	NC	DN	DN	ZNF790 antisense RNA 1	TRUE
ZSWIM6	57688	NM_020928	chr5	+	60820843	60820974	ss3	ss5			132	0.000368852	0.000766494	NA	-1.17	-1.14	NA	DN	DN	na	zinc finger SWIM-type containing 6	FALSE
A1BG-AS1	503538	NR_015380	chr19	+	58865080	58865223	ss3	ss5	E3	E3	144	0.654281	2.28127e-13	0.436275	-0.11	-6.62	-0.32	NC	DN	NC	A1BG antisense RNA 1	FALSE
A1BG-AS1	503538	NR_015380	chr19	+	58865735	58866549	ss3	te	E4	E4	815	0.358626	1.70948e-23	0.0527799	0.09	-6.61	0.34	NC	DN	NC	A1BG antisense RNA 1	TRUE
A1BG	1	NM_130786	chr19	-	58862017	58861736	ss3	ss5	E6	E6	282	0.680392	8.05735e-22	0.224825	0.27	3.68	0.77	NC	UP	NC	alpha-1-B glycoprotein	FALSE
A1BG	1	NM_130786	chr19	-	58863053	58862757	ss3	ss5	E5	E5	297	0.841789	1.70805e-24	0.390308	0.24	3.48	0.61	NC	UP	NC	alpha-1-B glycoprotein	FALSE
A1BG	1	NM_130786	chr19	-	58863921	58863649	ss3	ss5	E4	E4	273	0.551592	5.64541e-21	0.459133	0.55	3.78	-0.31	NC	UP	NC	alpha-1-B glycoprotein	FALSE
A1BG	1	NM_130786	chr19	-	58864563	58864294	ss3	ss5	E3	E3	270	0.973873	7.61142e-15	0.566803	0.28	3.87	0.31	NC	UP	NC	alpha-1-B glycoprotein	FALSE
A1BG	1	NM_130786	chr19	-	58864693	58864658	ss3	ss5	E2	E2	36	0.417731	2.72334e-15	1	0.57	4.51	-0.92	NC	UP	NC	alpha-1-B glycoprotein	FALSE
A1BG	1	NM_130786	chr19	-	58864865	58864804	ts	cs	E1	cs	62	0.777941	1.91142e-05	0.571837	-14.04	-3.08	-1.67	NC	DN	NC	alpha-1-B glycoprotein	TRUE
A1CF	29974	NM_001198819	chr10	-	52642465	52642233	ss3	ss5			233	0.000468223	7.03036e-14	NA	-0.95	-1.78	NA	NC	DN	na	APOBEC1 complementation factor	FALSE
AAAS	8086	NM_015665	chr12	-	53704174	53704012	ss3	ss5			163	0.00317952	0.0009714	NA	2.07	2.3	NA	NC	UP	na	aladin WD repeat nucleoporin	FALSE
AADAC	13	NM_001086	chr3	+	151530225	151531822	ss3	ss5			1598	0.619749	2.80931e-10	NA	-0.48	-6.84	NA	NC	DN	na	arylacetamide deacetylase	FALSE
ABAT	18	NM_020686	chr16	+	8808919	8814791	ss3	ss5			5873	0.000396238	0.818025	NA	2.3	0.38	NA	UP	NC	na	4-aminobutyrate aminotransferase	FALSE
ABCA12	26154	NM_173076	chr2	-	215813873	215813764	ss3	ss5	E46	E46	110	0.408245	0.000665917	0.745519	-0.89	-2.26	NA	NC	DN	na	ATP binding cassette subfamily A member 12	FALSE
ABCA13	154664	NM_152701	chr7	+	48311384	48316162	ss3	ss5	E17	E17	4779	0.00199702	0.00056497	0.00346967	1.04	1.53	3.21	NC	UP	NC	ATP binding cassette subfamily A member 13	FALSE
ABCA13	154664	NM_152701	chr7	+	48511127	48511196	ss3	ss5	E45	E45	70	0.000965525	0.00800985	0.840977	-1.54	-1.37	1.88	DN	NC	NC	ATP binding cassette subfamily A member 13	FALSE
ABCA7	10347	NM_019112	chr19	+	1067420	1067494	ss3	ss5			75	0.000168608	0.000987902	NA	-1.06	-0.94	NA	DN	NC	na	ATP binding cassette subfamily A member 7	FALSE
ABCA8	10351	NM_001288985	chr17	-	66885567	66885371	ss3	ss5			197	0.131132	5.4905e-06	NA	0.7	1.88	NA	NC	UP	na	ATP binding cassette subfamily A member 8	FALSE
ABCA9-AS1	104355297	NR_126414	chr17	+	67008393	67008494	ss3	ss5	E3	E3	102	0.00237511	0.137485	2.59775e-06	4.5	2.96	4.72	NC	NC	UP	ABCA9 antisense RNA 1	FALSE
ABCB11	8647	NM_003742	chr2	-	169801214	169801115	ss3	ss5		E21	100	0.623243	8.40735e-05	NA	-0.67	-1.08	NA	NC	DN	na	ATP binding cassette subfamily B member 11	FALSE
ABCB11	8647	NM_003742	chr2	-	169814638	169814474	ss3	ss5	E19	E19	165	0.113101	1.79163e-11	0.122967	-0.64	-1.32	-1.53	NC	DN	NC	ATP binding cassette subfamily B member 11	FALSE
ABCB11	8647	NM_003742	chr2	-	169820818	169820716	ss3	ss5	E18	E18	103	0.370121	5.98071e-21	0.158432	-0.35	-1.79	1.27	NC	DN	NC	ATP binding cassette subfamily B member 11	FALSE
ABCB11	8647	NM_003742	chr2	-	169825000	169824937	ss3	ss5	E17	E17	64	0.00428745	2.90603e-14	1	1.53	2.45	-1.54	NC	UP	NC	ATP binding cassette subfamily B member 11	FALSE
ABCB11	8647	NM_003742	chr2	-	169826061	169825860	ss3	ss5	E16	E16	202	0.00636449	3.66136e-32	0.876391	1.87	2.97	0.23	NC	UP	NC	ATP binding cassette subfamily B member 11	FALSE
ABCB11	8647	NM_003742	chr2	-	169826725	169826555	ss3	ss5	E15	E15	171	0.00121107	1.04648e-22	0.926445	1.99	2.64	-2.01	NC	UP	NC	ATP binding cassette subfamily B member 11	FALSE
ABCB11	8647	NM_003742	chr2	-	169842794	169842620	ss3	ss5	E10	E10	175	0.00310993	5.68482e-19	0.776154	1.66	3.17	0.17	NC	UP	NC	ATP binding cassette subfamily B member 11	FALSE
ABCB11	8647	NM_003742	chr2	-	169847435	169847311	ss3	ss5	E9	E9	125	0.0642953	1.14556e-16	0.115868	0.89	3.12	1.61	NC	UP	NC	ATP binding cassette subfamily B member 11	FALSE
ABCB11	8647	NM_003742	chr2	-	169850293	169850221	ss3	ss5		E8	73	0.00313909	2.33538e-06	NA	1.98	2.9	NA	NC	UP	na	ATP binding cassette subfamily B member 11	FALSE
ABCB11	8647	NM_003742	chr2	-	169851992	169851859	ss3	ss5	E7	E7	134	0.0109671	9.01471e-12	0.501543	2.14	2.88	0.65	NC	UP	NC	ATP binding cassette subfamily B member 11	FALSE
ABCB11	8647	NM_003742	chr2	-	169853232	169853145	ss3	ss5	E6	E6	88	0.0220124	1.56482e-05	0.564528	1.13	1.67	0.17	NC	UP	NC	ATP binding cassette subfamily B member 11	FALSE
ABCB11	8647	NM_003742	chr2	-	169870020	169869782	ss3	ss5	E5	E5	239	0.0692816	1.19454e-13	0.207632	0.02	2.97	1.61	NC	UP	NC	ATP binding cassette subfamily B member 11	FALSE
ABCB11	8647	NM_003742	chr2	-	169870864	169870813	ss3	ss5	E4	E4	52	0.0149717	2.62703e-08	0.571063	-10.47	4	-15.41	NC	UP	NC	ATP binding cassette subfamily B member 11	FALSE
ABCB11	8647	NM_003742	chr2	-	169873309	169873288	ss3	ss5	E3	E3	22	0.006134	6.9278e-09	NA	1.57	3.93	NA	NC	UP	na	ATP binding cassette subfamily B member 11	FALSE
ABCB4	5244	NM_018849	chr7	-	87031411	87031361	ce	te	ce	E28	51	0.196731	1.00442e-11	0.724843	NA	4.18	NA	na	UP	na	ATP binding cassette subfamily B member 4	TRUE
ABCB4	5244	NM_018849	chr7	-	87031618	87031445	ss3	ss5	E28		174	0.00484661	2.15862e-19	NA	NA	4.26	NA	na	UP	na	ATP binding cassette subfamily B member 4	FALSE
ABCB4	5244	NM_018849	chr7	-	87032597	87032451	ss3	ss5	E27	E27	147	0.0269482	3.56289e-14	0.77745	NA	4.37	NA	na	UP	na	ATP binding cassette subfamily B member 4	FALSE
ABCB4	5244	NM_018849	chr7	-	87035810	87035604	ss3	ss5	NM_018850:E25	E26	207	0.056466	5.70657e-19	1	NA	4.51	NA	na	UP	na	ATP binding cassette subfamily B member 4	FALSE
ABCB4	5244	NM_018849	chr7	-	87037550	87037353	ss3	ss5	E25	E25	198	0.00203422	5.62871e-19	0.959089	NA	4.77	NA	na	UP	na	ATP binding cassette subfamily B member 4	FALSE
ABCB4	5244	NM_018849	chr7	-	87038708	87038552	ss3	ss5	E24	E24	157	0.00445815	8.12963e-18	1	NA	4.94	NA	na	UP	na	ATP binding cassette subfamily B member 4	FALSE
ABCB4	5244	NM_018849	chr7	-	87041349	87041209	ss3	ss5	E23	E23	141	0.0173952	2.45223e-20	0.191138	NA	5.17	NA	na	UP	na	ATP binding cassette subfamily B member 4	FALSE
ABCB4	5244	NM_018849	chr7	-	87043033	87042933	ss3	ss5	E22	E22	101	0.0102055	8.18903e-19	0.63186	NA	4.87	NA	na	UP	na	ATP binding cassette subfamily B member 4	FALSE
ABCB4	5244	NM_018849	chr7	-	87046831	87046628	ss3	ss5	E21	E21	204	0.0530752	1.67756e-15	0.576636	NA	4.68	NA	na	UP	na	ATP binding cassette subfamily B member 4	FALSE
ABCB4	5244	NM_018849	chr7	-	87047936	87047853	ss3	ss5	E20	E20	84	0.32938	2.54901e-11	1	NA	4	NA	na	UP	na	ATP binding cassette subfamily B member 4	FALSE
ABCB4	5244	NM_018849	chr7	-	87048335	87048168	ss3	ss5			168	1	0.000303191	NA	NA	2.06	NA	na	UP	na	ATP binding cassette subfamily B member 4	FALSE
ABCB4	5244	NM_018849	chr7	-	87049391	87049314	ss3	ss5	E19	E19	78	0.0679929	1.90688e-21	0.739151	NA	4.97	NA	na	UP	na	ATP binding cassette subfamily B member 4	FALSE
ABCB4	5244	NM_018849	chr7	-	87051541	87051437	ss3	ss5	E18	E18	105	1	8.26403e-14	0.919803	NA	3.89	NA	na	UP	na	ATP binding cassette subfamily B member 4	FALSE
ABCB4	5244	NM_018849	chr7	-	87053368	87053222	ss3	ss5	E17	E17	147	0.349181	1.25325e-13	1	NA	4.06	NA	na	UP	na	ATP binding cassette subfamily B member 4	FALSE
ABCB4	5244	NM_018849	chr7	-	87056236	87056066	ss3	ss5	E16	E16	171	0.00327018	8.51946e-22	0.726644	NA	4.76	NA	na	UP	na	ATP binding cassette subfamily B member 4	FALSE
ABCB4	5244	NM_018849	chr7	-	87060881	87060720	ss3	ss5	E15	E15	162	0.0591149	2.79283e-11	0.484024	NA	4.46	NA	na	UP	na	ATP binding cassette subfamily B member 4	FALSE
ABCB4	5244	NM_018849	chr7	-	87069153	87068983	ss3	ss5	E14	E14	171	0.023854	1.08014e-12	0.354237	NA	4.34	NA	na	UP	na	ATP binding cassette subfamily B member 4	FALSE
ABCB4	5244	NM_018849	chr7	-	87069718	87069515	ss3	ss5	E13	E13	204	0.0454754	3.03402e-14	0.718028	NA	4.23	NA	na	UP	na	ATP binding cassette subfamily B member 4	FALSE
ABCB4	5244	NM_018849	chr7	-	87072760	87072635	ss3	ss5	E12	E12	126	0.29067	1.20155e-12	0.878518	NA	3.4	NA	na	UP	na	ATP binding cassette subfamily B member 4	FALSE
ABCB4	5244	NM_018849	chr7	-	87073072	87072979	ss3	ss5		E11	94	0.793004	1.03006e-11	NA	NA	4.38	NA	na	UP	na	ATP binding cassette subfamily B member 4	FALSE
ABCB4	5244	NM_018849	chr7	-	87074290	87074178	ss3	ss5		E10	113	0.747469	9.06173e-13	NA	NA	3.28	NA	na	UP	na	ATP binding cassette subfamily B member 4	FALSE
ABCB4	5244	NM_018849	chr7	-	87076521	87076350	ss3	ss5	E9	E9	172	0.079577	2.27841e-15	0.715061	NA	4.48	NA	na	UP	na	ATP binding cassette subfamily B member 4	FALSE
ABCB4	5244	NM_018849	chr7	-	87079408	87079284	ss3	ss5	E8	E8	125	0.261104	2.16881e-13	0.543558	NA	4.39	NA	na	UP	na	ATP binding cassette subfamily B member 4	FALSE
ABCB4	5244	NM_018849	chr7	-	87081033	87080939	ss3	ss5		E7	95	0.0746299	2.32411e-16	NA	NA	4.95	NA	na	UP	na	ATP binding cassette subfamily B member 4	FALSE
ABCB4	5244	NM_018849	chr7	-	87082451	87082260	ss3	ss5	E6	E6	192	0.190287	5.91192e-19	0.699659	NA	4.31	NA	na	UP	na	ATP binding cassette subfamily B member 4	FALSE
ABCB4	5244	NM_018849	chr7	-	87083908	87083851	ss3	ss5	E5	E5	58	0.407842	1.39577e-17	0.841811	NA	3.96	NA	na	UP	na	ATP binding cassette subfamily B member 4	FALSE
ABCB4	5244	NM_018849	chr7	-	87092224	87092074	ss3	ss5	E4	E4	151	0.136078	6.99344e-18	0.697702	NA	4.31	NA	na	UP	na	ATP binding cassette subfamily B member 4	FALSE
ABCB4	5244	NM_018849	chr7	-	87101991	87101937	ss3	ss5	E3	E3	55	0.280481	1.27141e-16	0.38404	NA	4.78	NA	na	UP	na	ATP binding cassette subfamily B member 4	FALSE
ABCB9	23457	NM_001243014	chr12	-	123404900	123404735	ss3	ss5			166	0.0423165	0.000400194	NA	-1.09	-1.8	NA	NC	DN	na	ATP binding cassette subfamily B member 9	FALSE
ABCC1	4363	NM_004996	chr16	+	16101673	16101849	ss3	ss5	E2	E2	177	0.0644769	3.11974e-09	0.422433	1.89	3.99	-0.2	NC	UP	NC	ATP binding cassette subfamily C member 1	FALSE
ABCC1	4363	NM_004996	chr16	+	16103633	16103758	ss3	ss5	E3	E3	126	0.098301	4.45664e-09	0.871644	1.84	4.15	-0.02	NC	UP	NC	ATP binding cassette subfamily C member 1	FALSE
ABCC1	4363	NM_004996	chr16	+	16108348	16108485	ss3	ss5	E4	E4	138	0.05375	9.93752e-09	0.185149	1.85	3.85	0.28	NC	UP	NC	ATP binding cassette subfamily C member 1	FALSE
ABCC1	4363	NM_004996	chr16	+	16110353	16110478	ss3	ss5	E5	E5	126	0.0567328	6.2934e-08	0.80393	1.82	3.84	0.05	NC	UP	NC	ATP binding cassette subfamily C member 1	FALSE
ABCC1	4363	NM_004996	chr16	+	16126966	16127027	ss3	ss5	E6	E6	62	0.0461829	4.07622e-09	0.723788	1.85	3.78	0.03	NC	UP	NC	ATP binding cassette subfamily C member 1	FALSE
ABCC1	4363	NM_004996	chr16	+	16130329	16130460	ss3	ss5	E7	E7	132	0.0811488	1.64341e-07	0.439884	1.77	3.85	0.15	NC	UP	NC	ATP binding cassette subfamily C member 1	FALSE
ABCC1	4363	NM_004996	chr16	+	16138307	16138537	ss3	ss5	E8	E8	231	0.0842606	4.29954e-08	0.510836	1.78	3.98	-0.15	NC	UP	NC	ATP binding cassette subfamily C member 1	FALSE
ABCC1	4363	NM_004996	chr16	+	16139693	16139870	ss3	ss5	E9	E9	178	0.042492	2.90137e-08	0.587122	1.83	3.9	0.12	NC	UP	NC	ATP binding cassette subfamily C member 1	FALSE
ABCC1	4363	NM_004996	chr16	+	16141999	16142114	ss3	ss5	E10		116	0.0754457	6.88526e-09	NA	1.82	3.92	NA	NC	UP	na	ATP binding cassette subfamily C member 1	FALSE
ABCC1	4363	NM_004996	chr16	+	16146581	16146673	ss3	ss5	E11	E11	93	0.0307956	1.39938e-09	0.801756	1.95	4.06	0.03	NC	UP	NC	ATP binding cassette subfamily C member 1	FALSE
ABCC1	4363	NM_004996	chr16	+	16149949	16150152	ss3	ss5	E12	E12	204	0.081227	1.68978e-09	0.461753	1.7	3.99	-0.16	NC	UP	NC	ATP binding cassette subfamily C member 1	FALSE
ABCC1	4363	NM_004996	chr16	+	16162013	16162159	ss3	ss5	E13	E13	147	0.0648774	2.63147e-08	0.363756	1.76	3.89	0.25	NC	UP	NC	ATP binding cassette subfamily C member 1	FALSE
ABCC1	4363	NM_004996	chr16	+	16165499	16165586	ss3	ss5	E14	E14	88	0.0594204	3.23292e-08	0.661219	1.81	4.03	0.12	NC	UP	NC	ATP binding cassette subfamily C member 1	FALSE
ABCC1	4363	NM_004996	chr16	+	16170183	16170258	ss3	ss5	E15	E15	76	0.0636803	1.97881e-10	0.624188	1.83	4.02	0.13	NC	UP	NC	ATP binding cassette subfamily C member 1	FALSE
[truncated: 7,993 more rows]

## Sheet: s5.junc5
Supplementary table 5: splicing events identified using PSI_junc5' method. Wilcoxon rank-sum test P-value <0.05 and PSI change>20% were used to select significant events.
Gene symbol	contig	strand	junction_pos5'	junction_pos3'	Gene ID	ss5_Annotation	ss3_Annotation	Refseq ID	P.CRC_vs_NC.18P	P.MC_vs_NC.18P	P.CRC_vs_NC.10P	ΔPSI.CRC_vs_NC.18P	ΔPSI.MC_vs_NC.18P	ΔPSI.CRC_vs_NC.10P	ReguType.CRC_vs_NC.18P	ReguType.MC_vs_NC.18P	ReguType.CRC_vs_NC.10P	Gene description	if_metastasis_related
AATK	chr17	-	79101383	79100360	9625	E6	E7	NM_001080395	0.0164336	0.0176768	NA	20.5562	27.1309	NA	UP	UP	na	apoptosis associated tyrosine kinase	#VALUE!
AATK	chr17	-	79101383	79100617	9625	E6		NM_001080395	0.0196923	0.0176768	NA	-20.3205	-27.5531	NA	DN	DN	na	apoptosis associated tyrosine kinase	#VALUE!
ABCA5	chr17	-	67249714	67246762	23461	E34	E36	NM_172232	0.00564239	0.0195775	0.0285714	-8.76333	-6.72667	-30.415	NC	NC	DN	ATP binding cassette subfamily A member 5	FALSE
ABCA5	chr17	-	67249714	67248007	23461	E34	E35	NM_172232	0.00564239	0.0195775	0.0285714	9.31444	7.27778	30.415	NC	NC	UP	ATP binding cassette subfamily A member 5	FALSE
ABCA5	chr17	-	67321840	67313964	23461			NM_172232	0.00782242	0.281317	NA	27.4104	19.8114	NA	UP	NC	na	ATP binding cassette subfamily A member 5	#VALUE!
ABCC6	chr16	-	16259480	16255421	368	E23	E25	NM_001171	0.138792	0.00799201	NA	24.6	-23.487	NA	NC	DN	na	ATP binding cassette subfamily C member 6	#VALUE!
ABCC6	chr16	-	16259480	16257049	368	E23	E24	NM_001171	0.0926917	0.002664	NA	-22.494	26.899	NA	NC	UP	na	ATP binding cassette subfamily C member 6	#VALUE!
ABI3BP	chr3	-	100565216	100527079	25890	E17	E47	NM_001349329	0.0269801	0.000112919	NA	16.4316	33.9825	NA	NC	UP	na	ABI family member 3 binding protein	#VALUE!
ABI3BP	chr3	-	100565216	100560883	25890	E17	E18	NM_001349329	0.00678091	7.665e-05	NA	-15.8543	-33.5743	NA	NC	DN	na	ABI family member 3 binding protein	#VALUE!
ACKR2	chr3	+	42851024	42861123	1238	E1	E2	NM_001296	NA	0.0292664	NA	-16.3292	-26.4472	NA	na	DN	na	atypical chemokine receptor 2	#VALUE!
ACKR3	chr2	+	237476484	237487650	57007			NM_020311	0.038099	NA	NA	-34.2062	-38.8533	NA	DN	na	na	atypical chemokine receptor 3	#VALUE!
ACTN1	chr14	-	69346679	69345240	87	E18	E20	NM_001130004	0.103752	2.13771e-08	0.00295299	-4.49722	-19.8433	-55.2878	NC	NC	DN	actinin alpha 1	FALSE
ACTN1	chr14	-	69346679	69345786	87	E18	E19	NM_001130004	0.106598	2.13771e-08	0.00295299	4.31944	19.9361	55.9135	NC	NC	UP	actinin alpha 1	FALSE
ACTR3C	chr7	-	149946037	149944658	653857	NM_001164459:E7	NM_001164459:E8	NM_001351028	0.871844	0.0107779	NA	5.06031	22.8485	NA	NC	UP	na	ARP3 actin related protein 3 homolog C	#VALUE!
ACYP2	chr2	+	54200947	54278095	98	E2	E3	NM_001320586	0.624928	0.0179233	NA	2.48167	25.8275	NA	NC	UP	na	acylphosphatase 2	#VALUE!
ADAMTSL1	chr9	+	18707046	18721534	92949	E14	E15	NM_001040272	0.140394	0.042505	NA	-12.2483	-39.1073	NA	NC	DN	na	ADAMTS like 1	#VALUE!
ADAMTSL3	chr15	+	84611834	84630325	57188	E19		NM_001301110	0.70276	0.00316436	NA	-2.862	-28.3477	NA	NC	DN	na	ADAMTS like 3	#VALUE!
ADAMTSL3	chr15	+	84611834	84639236	57188	E19	E20	NM_001301110	0.445685	0.00327853	NA	5.361	30.4267	NA	NC	UP	na	ADAMTS like 3	#VALUE!
ADAMTSL5	chr19	-	1512962	1511726	339366	E1		NM_213604	0.0494912	0.177778	NA	-23.7812	-16.865	NA	DN	NC	na	ADAMTS like 5	#VALUE!
ADARB1	chr21	+	46494708	46548317	104	E1	E2	NM_015834	0.8	0.036447	NA	2.49833	-25.8217	NA	NC	DN	na	adenosine deaminase, RNA specific B1	#VALUE!
ADD3	chr10	+	111768740	111860383	120		E3	NM_001320591	0.899588	0.0410558	NA	-1.00889	-32.176	NA	NC	DN	na	adducin 3	#VALUE!
ADD3	chr10	+	111890244	111892063	120	E14	E15	NM_001320591	0.0257033	0.562777	0.00100371	1.70667	-0.762778	33.4576	NC	NC	UP	adducin 3	FALSE
ADD3	chr10	+	111890244	111893084	120	E14	E16	NM_001320591	0.0257033	0.562777	0.00100371	-1.70667	0.762778	-33.4576	NC	NC	DN	adducin 3	FALSE
ADGRE5	chr19	+	14501891	14507154	976	E4	E5	NM_078481	0.62791	0.254677	0.00661899	2.37722	3.955	-22.1967	NC	NC	DN	adhesion G protein-coupled receptor E5	FALSE
ADGRE5	chr19	+	14501891	14508470	976	E4	E7	NM_078481	0.62791	0.161007	0.0156014	-2.28167	-4.01111	22.6494	NC	NC	UP	adhesion G protein-coupled receptor E5	FALSE
ADGRG6	chr6	+	142630781	142688703	57211	E2		NM_020455	0.355642	0.0118996	NA	8.87933	28.0273	NA	NC	UP	na	adhesion G protein-coupled receptor G6	#VALUE!
ADGRG6	chr6	+	142630781	142688706	57211	E2	E3	NM_020455	0.43781	0.00971127	NA	-9.04533	-28.9913	NA	NC	DN	na	adhesion G protein-coupled receptor G6	#VALUE!
ADGRG7	chr3	+	100356246	100362110	84873	E6	E7	NM_032787	0.499592	0.00299733	NA	-3.41258	-27.1076	NA	NC	DN	na	adhesion G protein-coupled receptor G7	#VALUE!
ADGRG7	chr3	+	100356246	100364789	84873	E6	E9	NM_032787	0.263912	0.00174594	NA	4.36985	25.2882	NA	NC	UP	na	adhesion G protein-coupled receptor G7	#VALUE!
ADGRL2	chr1	+	82451039	82452585	23266	E21	E22	NM_001350698	0.287305	0.00886802	NA	-13.6547	-20.7688	NA	NC	DN	na	adhesion G protein-coupled receptor L2	#VALUE!
ADHFE1	chr8	+	67352434	67355033	137872	E2	E3	NM_144650	0.26558	0.00253627	NA	-8.79556	24.4702	NA	NC	UP	na	alcohol dehydrogenase, iron containing 1	#VALUE!
ADHFE1	chr8	+	67352434	67356602	137872	E2	E4	NM_144650	0.26558	0.00357916	NA	9.58889	-23.6768	NA	NC	DN	na	alcohol dehydrogenase, iron containing 1	#VALUE!
ADIPOR2	chr12	+	1812148	1863424	79602		E2	NM_024551	0.0335523	0.0924648	NA	-39.1471	-41.8371	NA	DN	NC	na	adiponectin receptor 2	#VALUE!
ADRA1B	chr5	+	159344861	159398886	147	E1	E2	NM_000679	0.7	0.0384615	NA	5.73667	26.3561	NA	NC	UP	na	adrenoceptor alpha 1B	#VALUE!
AFF3	chr2	-	100720864	100628033	3899	E3		NM_002285	0.00612886	NA	NA	70.8037	NA	NA	UP	na	na	AF4/FMR2 family member 3	#VALUE!
AGAP3	chr7	+	150831655	150835230	116988	E12	E13	NM_001350103	0.849422	0.89928	0.047619	-1.02222	1.39111	32.4233	NC	NC	UP	ArfGAP with GTPase domain, ankyrin repeat and PH domain 3	FALSE
AGAP3	chr7	+	150831655	150838985	116988	E12	E15	NM_001350103	0.962143	0.318795	0.047619	0.223333	-3.87	-32.4233	NC	NC	DN	ArfGAP with GTPase domain, ankyrin repeat and PH domain 3	FALSE
AGMO	chr7	-	15405139	15344859	392636	E12		NM_001004320	NA	0.00240458	NA	-91.175	-90.4165	NA	na	DN	na	alkylglycerol monooxygenase	#VALUE!
AKAP11	chr13	+	42882745	42887183	11215	E9	E10	NM_016248	0.579752	0.562777	0.030303	-1.84944	-4.13222	26.9629	NC	NC	UP	A-kinase anchoring protein 11	FALSE
AKAP11	chr13	+	42882745	42888030	11215	E9	E11	NM_016248	0.601598	0.584133	0.030303	1.64833	3.86444	-26.9629	NC	NC	DN	A-kinase anchoring protein 11	FALSE
AKAP7	chr6	+	131540948	131574177	9465	E7		NM_016377	0.0965278	0.0291746	NA	-23.7661	-28.1573	NA	NC	DN	na	A-kinase anchoring protein 7	#VALUE!
AKAP7	chr6	+	131571756	131574177	9465	NM_004842:E1		NM_016377	0.20009	0.00202015	NA	-7.22303	-22.7381	NA	NC	DN	na	A-kinase anchoring protein 7	#VALUE!
ALDOA	chr16	+	30076105	30077197	226	NA	NA	NM_000034	0.023709	0.00245164	NA	-16.03	-20.838	NA	NC	DN	na	aldolase, fructose-bisphosphate A	#VALUE!
ALDOA	chr16	+	30076105	30078555	226	NA	E7	NM_000034	0.023709	0.00245164	NA	15.904	20.838	NA	NC	UP	na	aldolase, fructose-bisphosphate A	#VALUE!
ALOX12-AS1	chr17	-	6905803	6902910	100506713			NR_040089	0.0177133	0.915884	NA	22.9335	-0.0355385	NA	UP	NC	na	ALOX12 antisense RNA 1	#VALUE!
ANAPC10	chr4	-	145985724	145954523	10393	E6		NM_001256709	0.0592586	0.0193756	NA	-15.1861	-22.0055	NA	NC	DN	na	anaphase promoting complex subunit 10	#VALUE!
ANKRD12	chr18	+	9195696	9204474	23253	E3	E4	NM_015208	0.187932	0.816248	0.0174825	-6.43505	-0.228958	-20.93	NC	NC	DN	ankyrin repeat domain 12	FALSE
ANKRD12	chr18	+	9195696	9208655	23253	E3	E5	NM_015208	0.147507	0.642112	0.0174825	6.69288	1.2375	20.3086	NC	NC	UP	ankyrin repeat domain 12	FALSE
ANKRD28	chr3	-	15855747	15836813	23243	E2	E3	NM_001349279	0.0475094	0.0286888	NA	-27.0771	-32.2376	NA	DN	DN	na	ankyrin repeat domain 28	#VALUE!
ANKRD28	chr3	-	15855747	15836813	23243	E2	E3	NM_001349279	0.0475094	0.0286888	NA	-27.0771	-32.2376	NA	DN	DN	na	ankyrin repeat domain 28	#VALUE!
ANKRD36	chr2	+	97899608	97907003	375248	E68	E69	NM_001354587	0.0851524	0.0435966	NA	-16.2325	-25.8408	0	NC	DN	na	ankyrin repeat domain 36	FALSE
ANKRD44	chr2	-	197943427	197889991	91526	E16	E17	NM_001195144	0.166404	0.00779411	NA	11.122	20.447	NA	NC	UP	na	ankyrin repeat domain 44	#VALUE!
ANXA6	chr5	-	150496688	150489407	309	E20	E22	NM_001155	0.0470848	2.64459e-09	0.222222	9.65889	21.5322	25.052	NC	UP	NC	annexin A6	FALSE
ANXA6	chr5	-	150496688	150490205	309	E20	E21	NM_001155	0.0470848	2.64459e-09	0.222222	-9.71667	-21.5167	-25.052	NC	DN	NC	annexin A6	FALSE
APBB2	chr4	-	40946882	40936716	323	E7	E9	NM_001166050	0.00686571	0.000618042	NA	-23.5619	-28.9671	39.165	DN	DN	na	amyloid beta precursor protein binding family B member 2	FALSE
APBB2	chr4	-	40946882	40937156	323	E7	E8	NM_001166050	0.00686571	0.000729941	NA	23.0987	28.0864	-39.165	UP	UP	na	amyloid beta precursor protein binding family B member 2	FALSE
ARHGAP33	chr19	+	36275219	36275397	115703	E15		NM_001172630	0.122235	0.00652087	NA	-15.3897	-22.7138	NA	NC	DN	na	Rho GTPase activating protein 33	#VALUE!
ARHGAP33	chr19	+	36275219	36275855	115703	E15	E16	NM_001172630	0.122235	0.00652087	NA	15.3897	22.7138	NA	NC	UP	na	Rho GTPase activating protein 33	#VALUE!
ARHGEF10	chr8	+	1824900	1830801	9639	E9	E11	NM_001308153	0.00479007	0.00151058	NA	19.7027	23.0273	NA	NC	UP	na	Rho guanine nucleotide exchange factor 10	#VALUE!
ARHGEF7	chr13	+	111857720	111861682	8874	E3		NM_001354046	0.0479807	4.77026e-05	NA	-10.3439	-23.5594	NA	NC	DN	na	Rho guanine nucleotide exchange factor 7	#VALUE!
ARHGEF9	chrX	-	62974801	62974556	23229			NM_001330495	0.580865	0.0181242	NA	2.089	20.4709	NA	NC	UP	na	Cdc42 guanine nucleotide exchange factor 9	#VALUE!
ARID1A	chr1	+	27099123	27099303	8289	E13	E14	NM_006015	0.0933194	0.234304	0.019451	-4.89833	-2.43346	21.927	NC	NC	UP	AT-rich interaction domain 1A	FALSE
ARID1A	chr1	+	27099123	27099306	8289	E13		NM_006015	0.0933194	0.234304	0.019451	4.89833	2.43346	-21.927	NC	NC	DN	AT-rich interaction domain 1A	FALSE
ARRB1	chr11	-	74983939	74980003	408	E12	E14	NM_004041	0.00144513	0.766563	0.015873	6.87111	2.06611	36.9515	NC	NC	UP	arrestin beta 1	FALSE
ARRB1	chr11	-	74983939	74982768	408	E12	E13	NM_004041	0.000757768	0.766563	0.015873	-6.88111	-2.01556	-36.9515	NC	NC	DN	arrestin beta 1	FALSE
ARSG	chr17	+	66366665	66381205	22901	E8	E9	NM_001352904	0.571429	0.0357143	NA	9.402	-32.6713	NA	NC	DN	na	arylsulfatase G	#VALUE!
ASAP1	chr8	-	131370263	131302384	50807	E4		NM_001247996	0.152828	0.0466411	NA	-26.4133	-25.9692	NA	NC	DN	na	ArfGAP with SH3 domain, ankyrin repeat and PH domain 1	#VALUE!
ATAD3B	chr1	+	1424654	1425072	83858	E13		NM_031921	0.00998893	0.00652605	NA	-20.6248	-18.7219	NA	DN	NC	na	ATPase family, AAA domain containing 3B	#VALUE!
ATAD3B	chr1	+	1424654	1425637	83858	E13	E14	NM_031921	0.00689041	0.00468117	NA	21.0401	19.2425	NA	UP	NC	na	ATPase family, AAA domain containing 3B	#VALUE!
ATP11A	chr13	+	113532617	113536190	23250	E29	E30	NM_015205	0.0260992	0.0374013	NA	-22.5767	-21.5988	NA	DN	DN	na	ATPase phospholipid transporting 11A	#VALUE!
ATP5F1C	chr10	+	7844817	7848937	509	E8	E9	NM_001001973	0.0155727	0.0764152	0.00137118	-2.97556	0.661111	35.507	NC	NC	UP	ATP synthase F1 subunit gamma	FALSE
ATP5F1C	chr10	+	7844817	7849622	509	E8	E10	NM_001001973	0.0129934	0.0548764	0.00137118	2.89278	-0.575556	-35.507	NC	NC	DN	ATP synthase F1 subunit gamma	FALSE
ATP8B1	chr18	-	55468918	55399064	5205			NM_005603	0.027367	0.281946	NA	20.2983	13.195	NA	UP	NC	na	ATPase phospholipid transporting 8B1	#VALUE!
ATXN1	chr6	-	16522858	16498050	6310	E6		NM_001357857	0.334621	0.0127097	NA	-14.177	-35.3533	NA	NC	DN	na	ataxin 1	#VALUE!
AZIN2	chr1	+	33563780	33583503	113451	E10	E11	NM_001350401	0.0334597	0.00781884	NA	14.4348	20.0856	NA	NC	UP	na	antizyme inhibitor 2	#VALUE!
B9D1	chr17	-	19247103	19246774	27077	E6		NM_001243475	0.1652	0.0227025	NA	13.0929	20.7314	NA	NC	UP	na	B9 domain containing 1	#VALUE!
BARX2	chr11	+	129246117	129279617	8538	E1		NM_003658	0.0153921	0.0146631	NA	-14.872	-23.7928	NA	NC	DN	na	BARX homeobox 2	#VALUE!
BARX2	chr11	+	129246117	129306646	8538	E1	E2	NM_003658	0.763971	0.0144908	NA	2.56026	20.4633	NA	NC	UP	na	BARX homeobox 2	#VALUE!
BCAR3	chr1	-	94311123	94219902	8412	E2		NM_001261408	0.0128137	0.00930709	NA	32.0629	37.5072	NA	UP	UP	na	BCAR3, NSP family adaptor protein	#VALUE!
BCAR3	chr1	-	94311123	94249747	8412	E2		NM_001261408	0.00486011	0.00813768	NA	-41.7095	-41.5609	NA	DN	DN	na	BCAR3, NSP family adaptor protein	#VALUE!
BCL2L2-PABPN1	chr14	+	23789039	23790041	100529063			NM_001199864	0.0472263	NA	NA	-26.605	-41.035	NA	DN	na	na	BCL2L2-PABPN1 readthrough	#VALUE!
BCL2L2-PABPN1	chr14	+	23789039	23791390	100529063		E4	NM_001199864	0.0472263	NA	NA	26.605	41.035	NA	UP	na	na	BCL2L2-PABPN1 readthrough	#VALUE!
BDH1	chr3	-	197265177	197260432	622		E4	NM_203314	0.0489385	0.722145	NA	23.8573	6.23075	NA	UP	NC	na	3-hydroxybutyrate dehydrogenase 1	#VALUE!
BEND6	chr6	+	56857353	56879931	221336	E3	E4	NM_152731	0.0285714	0.8	NA	29.1625	11.0175	NA	UP	NC	na	BEN domain containing 6	#VALUE!
BHLHB9	chrX	+	101975955	102002745	80823	E2	NM_001142525:E3	NM_001142528	0.0357701	0.653095	NA	-24.3653	-2.56333	NA	DN	NC	na	basic helix-loop-helix family member b9	#VALUE!
BNC2	chr9	-	16727795	16583083	54796	E2	E3	NM_001317939	0.5681	0.0384339	NA	-21.9829	-39.3095	NA	NC	DN	na	basonuclin 2	#VALUE!
BPNT1	chr1	-	220263160	220247413	10380		E3	NM_006085	0.0305367	NA	NA	21.1392	6.0325	NA	UP	na	na	3'(2'), 5'-bisphosphate nucleotidase 1	#VALUE!
BPNT1	chr1	-	220263160	220253196	10380		E2	NM_006085	0.0305367	NA	NA	-21.1392	-6.0325	NA	DN	na	na	3'(2'), 5'-bisphosphate nucleotidase 1	#VALUE!
C1QTNF2	chr5	-	159797519	159782027	114898	E1	E2	NM_031908	0.0318797	NA	NA	-22.1778	-25.9278	NA	DN	na	na	C1q and TNF related 2	#VALUE!
C1QTNF2	chr5	-	159797519	159782350	114898	E1		NM_031908	0.0294136	NA	NA	23.6156	27.3656	NA	UP	na	na	C1q and TNF related 2	#VALUE!
C1orf159	chr1	-	1019733	1018367	54991		E12	NM_001330306	0.013631	0.18334	NA	21.2163	11.9761	NA	UP	NC	na	chromosome 1 open reading frame 159	#VALUE!
C2orf54	chr2	-	241836226	241835386	79919	n		NM_001085437	0.0357701	0.049746	NA	27.65	39.925	NA	UP	UP	na	chromosome 2 open reading frame 54	#VALUE!
C5	chr9	-	123837032	123829842	727	E1		NM_001317163	0.145957	0.00898067	NA	-21.9617	-40.429	NA	NC	DN	na	complement C5	#VALUE!
CADM2	chr3	+	86010797	86028314	253559	E8	NM_001256502:E9	NM_001167675	0.0357143	NA	NA	20.6993	28.026	NA	UP	na	na	cell adhesion molecule 2	#VALUE!
CADM2	chr3	+	86010797	86028314	253559	E9	NM_001256502:E9	NM_001256504	0.0357143	NA	NA	20.6993	28.026	NA	UP	na	na	cell adhesion molecule 2	#VALUE!
CAMKMT	chr2	+	44617444	44776694	79823	E3		NM_024766	0.0131989	0.0571532	NA	-21.8606	-16.8239	NA	DN	NC	na	calmodulin-lysine N-methyltransferase	#VALUE!
CCDC50	chr3	+	191087825	191092851	152137	E5	E6	NM_178335	0.0071569	0.000379499	0.200345	-12.0011	-21.6283	22.45	NC	DN	NC	coiled-coil domain containing 50	FALSE
CCDC50	chr3	+	191087825	191097948	152137	E5	E7	NM_178335	0.00786494	0.000563022	0.200345	11.9283	21.4122	-22.45	NC	UP	NC	coiled-coil domain containing 50	FALSE
CCDC88C	chr14	-	91866483	91850895	440193			NM_001080414	0.00254475	0.0800813	NA	-21.7083	-14.8537	NA	DN	NC	na	coiled-coil domain containing 88C	#VALUE!
CCSER1	chr4	+	91048982	91229395	401145	E1	E2	NM_001145065	0.0406421	0.468216	NA	41.4532	11.1937	NA	UP	NC	na	coiled-coil serine rich protein 1	#VALUE!
CD1E	chr1	+	158326381	158326518	913	E5	E6	NM_030893	0.372456	0.00836037	NA	17.5708	20.485	NA	NC	UP	na	CD1e molecule	#VALUE!
CD1E	chr1	+	158326381	158326554	913	E5	NM_001042583:E6	NM_030893	0.372456	0.00836037	NA	-17.5708	-20.485	NA	NC	DN	na	CD1e molecule	#VALUE!
CD44	chr11	+	35211612	35229652	960	E5	E12	NM_000610	0.00640223	4.1072e-05	0.000841227	15.0433	17.2617	43.8038	NC	NC	UP	CD44 molecule (Indian blood group)	FALSE
CD44	chr11	+	35211612	35236399	960	E5	E15	NM_000610	0.000379499	1.59733e-06	0.000857043	-24.69	-26.6094	-58.299	DN	DN	DN	CD44 molecule (Indian blood group)	FALSE
CD47	chr3	-	107770786	107766139	961	E8	E11	NM_001777	0.0636823	0.742798	0.0112898	-2.48778	2.51	-37.1675	NC	NC	DN	CD47 molecule	FALSE
CD47	chr3	-	107770786	107769449	961	E8	E9	NM_001777	0.125979	0.62791	0.0112898	2.21222	-2.40056	36.6365	NC	NC	UP	CD47 molecule	FALSE
CDC42BPA	chr1	-	227257478	227235711	8476	E21	E22	NM_003607	0.000596197	0.0467348	NA	20.3925	11.138	0	UP	NC	na	CDC42 binding protein kinase alpha	FALSE
CDH6	chr5	+	31193993	31249321	1004	E1		NM_004932	0.0162095	NA	NA	-83.6983	-89.1033	NA	DN	na	na	cadherin 6	#VALUE!
CDH6	chr5	+	31193993	31267453	1004	E1	E2	NM_004932	0.0162095	0.0162095	NA	83.6983	82.3333	NA	UP	UP	na	cadherin 6	#VALUE!
CDK14	chr7	+	90233563	90321887	5218	E2		NM_001287135	0.0604722	0.025585	NA	-43.583	-47.7362	NA	NC	DN	na	cyclin dependent kinase 14	#VALUE!
CDK14	chr7	+	90233563	90355881	5218	E2	E3	NM_001287135	0.0469062	0.0274725	NA	42.4408	29.072	NA	UP	UP	na	cyclin dependent kinase 14	#VALUE!
CDK14	chr7	+	90547039	90585012	5218	E8	E9	NM_001287135	0.15687	0.00625266	NA	-21.0706	-43.1959	NA	NC	DN	na	cyclin dependent kinase 14	#VALUE!
CENPP	chr9	+	95142141	95373596	401541	E5	E6	NM_001012267	0.0256011	0.0345501	NA	56.7333	38.1373	NA	UP	UP	na	centromere protein P	#VALUE!
CEP44	chr4	+	175205094	175219117	80817	E1	E2	NM_001040157	0.0242424	0.266667	NA	-21.0086	-5.55857	NA	DN	NC	na	centrosomal protein 44	#VALUE!
CHD3	chr17	+	7797583	7797733	1107	E7	E8	NM_001005271	0.861829	0.199458	0.0209052	0.0855556	-2.59	-21.8375	NC	NC	DN	chromodomain helicase DNA binding protein 3	FALSE
CHML	chr1	-	241803184	241791795	1122	n		NM_001821	0.223485	0.00246051	NA	-9.36286	-20.36	NA	NC	DN	na	CHM like, Rab escort protein 2	#VALUE!
CHORDC1	chr11	-	89943704	89939440	26973	E6	E7	NM_012124	0.000767912	0.00166599	NA	20.0964	18.9212	NA	UP	NC	na	cysteine and histidine rich domain containing 1	#VALUE!
CHORDC1	chr11	-	89943704	89939978	26973	E6		NM_012124	0.000767912	0.00126769	NA	-20.0964	-19.0993	NA	DN	NC	na	cysteine and histidine rich domain containing 1	#VALUE!
CHRM3	chr1	+	239841588	239882096	1131	E5		NM_001347716	0.283858	0.00777458	NA	-15.2311	-32.8656	NA	NC	DN	na	cholinergic receptor muscarinic 3	#VALUE!
CHSY3	chr5	+	129244053	129519922	337876	E2	E3	NM_175856	0.0152566	0.0456447	NA	25.5486	23.3506	NA	UP	UP	na	chondroitin sulfate synthase 3	#VALUE!
CLEC2D	chr12	+	9845527	9845630	29121	E4	E5	NM_001004419	0.10169	0.0484848	NA	-21.9721	-25.0521	NA	NC	DN	na	C-type lectin domain family 2 member D	#VALUE!
CLK1	chr2	-	201725961	201724469	1195	E3	E5	NM_004071	2.53263e-06	3.94308e-06	0.00793651	-28.73	-24.7039	-30.436	DN	DN	DN	CDC like kinase 1	FALSE
CLK1	chr2	-	201725961	201724938	1195	E3	E4	NM_004071	3.16645e-06	3.94308e-06	0.00793651	28.6617	24.7111	31.15	UP	UP	UP	CDC like kinase 1	FALSE
CLN3	chr16	-	28506447	28505013	1201			NM_001042432	0.0474175	NA	NA	28.3062	56.3062	NA	UP	na	na	CLN3, battenin	#VALUE!
CMAHP	chr6	-	25137848	25115328	8418	E1	E2	NR_002174	0.215016	0.00863107	NA	-8.56884	-31.0906	NA	NC	DN	na	cytidine monophospho-N-acetylneuraminic acid hydroxylase, pseudogene	#VALUE!
CMAHP	chr6	-	25137848	25119458	8418	E1		NR_002174	0.676303	0.0100063	NA	2.8683	30.0669	NA	NC	UP	na	cytidine monophospho-N-acetylneuraminic acid hydroxylase, pseudogene	#VALUE!
CNGA1	chr4	-	48018500	48012910	1259	n	E2	NM_000087	0.0106791	0.0122042	NA	-22.7419	-19.5162	NA	DN	NC	na	cyclic nucleotide gated channel alpha 1	#VALUE!
CNIH3	chr1	+	224703578	224708702	149111	NR_136289:E2		NM_001322304	0.0296775	0.247947	NA	30.4114	17.8959	NA	UP	NC	na	cornichon family AMPA receptor auxiliary protein 3	#VALUE!
CNIH3	chr1	+	224703578	224753901	149111	NR_136289:E2	NR_136289:E3	NM_001322304	0.0162978	0.291088	NA	-34.031	-17.6899	NA	DN	NC	na	cornichon family AMPA receptor auxiliary protein 3	#VALUE!
CNTLN	chr9	+	17143374	17226201	54875	E2	E3	NM_017738	0.0263267	0.0815973	NA	25.0946	10.8466	NA	UP	NC	na	centlein	#VALUE!
COBL	chr7	-	51251799	51204028	23242	E5	E6	NM_001287436	0.00105891	3.13183e-05	NA	27.9147	27.4066	NA	UP	UP	na	cordon-bleu WH2 repeat protein	#VALUE!
COBL	chr7	-	51251799	51240227	23242	E5		NM_001287436	0.00105891	3.13183e-05	NA	-27.9147	-30.4672	NA	DN	DN	na	cordon-bleu WH2 repeat protein	#VALUE!
COL12A1	chr6	-	75912436	75862198	1303	E2	E18	NM_004370	0.00580067	NA	NA	-88.9779	NA	-66.67	DN	na	na	collagen type XII alpha 1 chain	#VALUE!
COL12A1	chr6	-	75912436	75904663	1303	E2	E3	NM_004370	0.00780758	NA	NA	87.4533	NA	66.67	UP	na	na	collagen type XII alpha 1 chain	#VALUE!
COL16A1	chr1	-	32137216	32134456	1307	E48	E50	NM_001856	0.000152443	7.12146e-07	NA	20.794	26.1306	NA	UP	UP	na	collagen type XVI alpha 1 chain	#VALUE!
COL16A1	chr1	-	32137216	32136247	1307	E48	E49	NM_001856	0.000237736	8.53437e-07	NA	-20.509	-26.8463	NA	DN	DN	na	collagen type XVI alpha 1 chain	#VALUE!
COL16A1	chr1	-	32145643	32145286	1307	E40	E42	NM_001856	0.000629652	4.06662e-06	NA	-20.44	-25.3742	NA	DN	DN	na	collagen type XVI alpha 1 chain	#VALUE!
COL16A1	chr1	-	32145643	32145452	1307	E40	E41	NM_001856	0.000629652	4.798e-06	NA	20.44	24.8936	NA	UP	UP	na	collagen type XVI alpha 1 chain	#VALUE!
COL16A1	chr1	-	32165414	32164207	1307	E4	E5	NM_001856	0.000229802	0.00552988	NA	21.5998	20.5936	NA	UP	UP	na	collagen type XVI alpha 1 chain	#VALUE!
COL6A3	chr2	-	238289558	238285987	1293	E5	E7	NM_004369	5.51785e-05	1.45544e-05	0.015873	-19.6546	-20.2992	-41.7875	NC	DN	DN	collagen type VI alpha 3 chain	FALSE
COL6A3	chr2	-	238289558	238287878	1293	E5	E6	NM_004369	5.51785e-05	1.45544e-05	0.015873	19.7634	20.408	41.7875	NC	UP	UP	collagen type VI alpha 3 chain	FALSE
CPEB2	chr4	+	15034835	15042088	132864	E5	E6	NM_001177382	0.000252376	0.00109997	NA	-26.4271	-24.3864	3.09	DN	DN	na	cytoplasmic polyadenylation element binding protein 2	FALSE
CPEB2	chr4	+	15034835	15054038	132864	E5	E7	NM_001177382	0.000252376	0.00326248	NA	26.4271	22.2436	-3.09	UP	UP	na	cytoplasmic polyadenylation element binding protein 2	FALSE
CPED1	chr7	+	120884392	120901686	79974	E18		NM_024913	0.1949	0.0134669	NA	-9.11143	22.2869	NA	NC	UP	na	cadherin like and PC-esterase domain containing 1	#VALUE!
CPED1	chr7	+	120884392	120906281	79974	E18	E19	NM_024913	0.188839	0.0119688	NA	8.74084	-22.3714	0	NC	DN	na	cadherin like and PC-esterase domain containing 1	FALSE
CPNE1	chr20	-	34252801	34220845	8904		E3	NM_152928	0.0890368	0.00315119	NA	19.5971	26.6898	NA	NC	UP	na	copine 1	#VALUE!
CPNE1	chr20	-	34252801	34246936	8904		NM_152927:E2	NM_152928	0.0787025	0.00315119	NA	-25.664	-31.0452	NA	NC	DN	na	copine 1	#VALUE!
CROCC	chr1	+	17240632	17250820	9696		E3	NM_014675	0.0277998	0.103164	NA	-25.8609	-21.2709	NA	DN	NC	na	ciliary rootlet coiled-coil, rootletin	#VALUE!
CROCC	chr1	+	17240632	17256781	9696		E6	NM_014675	0.0227516	0.0141588	NA	22.6437	27.538	NA	UP	UP	na	ciliary rootlet coiled-coil, rootletin	#VALUE!
CSGALNACT1	chr8	-	19614697	19459376	55790	NR_148900:E1	E2	NM_001354480	0.282828	0.015873	NA	8.045	54.313	NA	NC	UP	na	chondroitin sulfate N-acetylgalactosaminyltransferase 1	#VALUE!
CSPP1	chr8	+	67998345	67999058	79848	E4		NM_024790	0.00301843	0.000247017	NA	-24.4872	-32.1836	NA	DN	DN	na	centrosome and spindle pole associated protein 1	#VALUE!
CSPP1	chr8	+	67998345	68004038	79848	E4		NM_024790	0.146976	0.00500343	NA	13.4519	20.7073	NA	NC	UP	na	centrosome and spindle pole associated protein 1	#VALUE!
CTNND1	chr11	+	57582972	57583387	1500	E19	E20	NM_001085458	0.000865277	9.87313e-07	0.853428	-13.1833	-22.8133	19.658	NC	DN	NC	catenin delta 1	FALSE
CTNND1	chr11	+	57582972	57583769	1500	E19	E21	NM_001085458	0.000662413	2.01562e-06	0.684211	12.8267	21.5861	-18.403	NC	UP	NC	catenin delta 1	FALSE
CTTN	chr11	+	70266616	70267576	2017	E10		NM_001184740	6.03693e-06	3.16645e-06	NA	21.6233	28.695	NA	UP	UP	na	cortactin	#VALUE!
CTTN	chr11	+	70266616	70269046	2017	E10	E11	NM_001184740	9.10047e-06	2.53263e-06	NA	-21.8428	-28.5133	0.294	DN	DN	na	cortactin	FALSE
CUL9	chr6	+	43155856	43156261	23113	E7	E8	NM_015089	0.742448	0.0495554	NA	-1.17667	-28.0947	NA	NC	DN	na	cullin 9	#VALUE!
CUL9	chr6	+	43155856	43160739	23113	E7	E9	NM_015089	0.742448	0.0495554	NA	1.17667	28.0947	NA	NC	UP	na	cullin 9	#VALUE!
CUTALP	chr9	+	123605717	123607271	253039	E1	E2	NR_024408	0.293694	0.0488846	NA	10.0083	24.78	NA	NC	UP	na	cutA divalent cation tolerance homolog-like, pseudogene	#VALUE!
CUTALP	chr9	+	123605717	123609572	253039	E1	E3	NR_024408	0.228133	0.0275319	NA	-9.1	-29.35	NA	NC	DN	na	cutA divalent cation tolerance homolog-like, pseudogene	#VALUE!
CYFIP1	chr15	+	22955280	22956039	23191	E15	E16	NM_001324122	0.000112745	1.11954e-07	0.956622	-17.8883	-24.0656	2.15533	NC	DN	NC	cytoplasmic FMR1 interacting protein 1	FALSE
CYFIP1	chr15	+	22955280	22956438	23191	E15	E17	NM_001324122	0.000210508	1.11954e-07	0.956622	17.6	23.7083	-3.48833	NC	UP	NC	cytoplasmic FMR1 interacting protein 1	FALSE
CYP2B6	chr19	+	41510351	41512810	1555	E3	E4	NM_000767	0.0165727	0.021331	NA	-21.7683	-18.1468	NA	DN	NC	na	cytochrome P450 family 2 subfamily B member 6	#VALUE!
CYP7B1	chr8	-	65711023	65537096	9420	E1	E2	NM_001324112	0.1	0.0150438	NA	41.7467	79.8267	NA	NC	UP	na	cytochrome P450 family 7 subfamily B member 1	#VALUE!
CZ1P-ASNS	chr7	-	97599082	97598364	107986827	NR_002822:E2		NR_147989	0.0199561	0.00120396	NA	14.5376	24.1488	NA	NC	UP	na	CZ1P-ASNS readthrough	#VALUE!
DCST1-AS1	chr1	-	155021745	155018631	100505666	E2	E3	NR_040773	0.394938	0.0420664	NA	-10.1013	-26.18	NA	NC	DN	na	DCST1 antisense RNA 1	#VALUE!
DENND1C	chr19	-	6475848	6475762	79958	E11	E12	NM_024898	0.00214684	0.854697	NA	-21.797	-9.33364	NA	DN	NC	na	DENN domain containing 1C	#VALUE!
DENND5B	chr12	-	31743640	31652605	160518		E3	NM_001308339	0.0420664	NA	NA	-45.925	-37.0075	NA	DN	na	na	DENN domain containing 5B	#VALUE!
DENND5B	chr12	-	31743640	31693965	160518			NM_001308339	0.0371882	NA	NA	52.1075	50.2375	NA	UP	na	na	DENN domain containing 5B	#VALUE!
DGKH	chr13	+	42703768	42727886	160851	E4		NM_001204504	0.386476	0.044368	NA	-23.0658	-42.0433	NA	NC	DN	na	diacylglycerol kinase eta	#VALUE!
DMD	chrX	-	31152219	31140047	1756	E77	E79	NM_000109	0.157657	0.00465483	NA	12.1964	25.2313	NA	NC	UP	na	dystrophin	#VALUE!
DMD	chrX	-	31152219	31144790	1756	E77	E78	NM_000109	0.157657	0.00465483	NA	-11.7182	-24.7531	NA	NC	DN	na	dystrophin	#VALUE!
DNM1	chr9	+	131009765	131010203	1759	E17	E18	NM_001288738	0.656232	0.0453879	NA	-5.12577	-23.511	NA	NC	DN	na	dynamin 1	#VALUE!
DNM1	chr9	+	131009765	131010862	1759	E17	E19	NM_001288738	0.656232	0.0453879	NA	5.12577	23.511	NA	NC	UP	na	dynamin 1	#VALUE!
DNM2	chr19	+	10916643	10919245	1785	E13	E14	NM_001190716	1.35233e-05	5.81106e-05	0.00169939	14.8228	19.1928	22.969	NC	NC	UP	dynamin 2	FALSE
DNM2	chr19	+	10916643	10922940	1785	E13	E15	NM_001190716	5.47931e-05	5.81106e-05	0.00169939	-15.0011	-19.2594	-22.969	NC	NC	DN	dynamin 2	FALSE
DST	chr6	-	56475225	56465019	667	E38	E39	NM_001144769	0.0405234	0.708748	NA	-23.6129	0.142333	-0.91	DN	NC	na	dystonin	FALSE
DST	chr6	-	56475225	56474142	667	E38		NM_001144769	0.0222867	0.957037	NA	26.2362	-0.375	NA	UP	NC	na	dystonin	#VALUE!
DSTYK	chr1	-	205156546	205140689	25778	E2		NM_015375	0.0270654	0.337223	NA	20.2733	11.0126	NA	UP	NC	na	dual serine/threonine and tyrosine protein kinase	#VALUE!
DUSP16	chr12	-	12713934	12674397	80824		E2	NM_030640	0.00163807	0.00298063	NA	29.5587	28.8978	NA	UP	UP	na	dual specificity phosphatase 16	#VALUE!
DUXAP10	chr14	+	19650126	19653625	503639	E1	E3	NR_110526	0.0915895	0.0321748	NA	-19.0518	-25.4077	NA	NC	DN	na	double homeobox A pseudogene 10	#VALUE!
DYNC1I2	chr2	+	172563887	172569277	1781	E5	E6	NM_001378	0.00112214	4.59497e-07	NA	-18.8472	-25.4472	0	NC	DN	na	dynein cytoplasmic 1 intermediate chain 2	FALSE
DYNC1I2	chr2	+	172563887	172571838	1781	E5	E7	NM_001378	0.00112214	4.59497e-07	NA	18.8472	25.4472	NA	NC	UP	na	dynein cytoplasmic 1 intermediate chain 2	#VALUE!
DYNLL1	chr12	+	120907907	120925920	8655	E1		NM_001037494	0.690476	0.0344389	NA	-7.564	-31.6411	NA	NC	DN	na	dynein light chain LC8-type 1	#VALUE!
EBF4	chr20	+	2690288	2729195	57593	E7	E8	NM_001110514	0.151376	0.0396345	NA	-6.61583	-21.9783	NA	NC	DN	na	early B cell factor 4	#VALUE!
ECT2	chr3	+	172473164	172473273	1894	E4	E5	NM_001349094	0.032245	0.000274947	0.281818	-13.4321	-21.6708	-13.8644	NC	DN	NC	epithelial cell transforming 2	FALSE
ECT2	chr3	+	172473164	172474773	1894	E4	E6	NM_001349094	0.032245	0.000274947	0.281818	13.2389	21.6708	13.8644	NC	UP	NC	epithelial cell transforming 2	FALSE
EHF	chr11	+	34642775	34663555	26298	E1		NM_012153	1.53607e-06	3.06332e-08	NA	-31.2189	-44.2828	NA	DN	DN	na	ETS homologous factor	#VALUE!
EHF	chr11	+	34642775	34664175	26298	E1	E2	NM_012153	9.18113e-07	3.06332e-08	NA	31.2281	44.7406	-0.645	UP	UP	na	ETS homologous factor	FALSE
EHF	chr11	+	34645864	34663555	26298			NM_012153	0.00318767	0.00040041	NA	-25.7758	-33.5181	NA	DN	DN	na	ETS homologous factor	#VALUE!
EHF	chr11	+	34645864	34664175	26298		E2	NM_012153	0.00178214	9.87828e-05	NA	26.9619	37.7644	NA	UP	UP	na	ETS homologous factor	#VALUE!
ENAH	chr1	-	225695653	225688772	55740	E11	E13	NM_001008493	0.71594	0.924372	0.00252525	1.71778	-1.18722	-64.7194	NC	NC	DN	ENAH, actin regulator	FALSE
ENAH	chr1	-	225695653	225692755	55740	E11	E12	NM_001008493	0.88677	0.849422	0.00252525	-1.12611	1.83722	64.7194	NC	NC	UP	ENAH, actin regulator	FALSE
ENAH	chr1	-	225840388	225788064	55740	E1		NM_001008493	0.0107526	0.00251337	NA	-19.4276	-20.1414	NA	NC	DN	na	ENAH, actin regulator	#VALUE!
EPB41L3	chr18	-	5395066	5393477	23136	E21	E23	NM_012307	4.0114e-06	1.31899e-06	NA	-33.2387	-47.4002	NA	DN	DN	na	erythrocyte membrane protein band 4.1 like 3	#VALUE!
EPB41L3	chr18	-	5395066	5394792	23136	E21	E22	NM_012307	4.0114e-06	1.31899e-06	NA	33.2387	47.4002	NA	UP	UP	na	erythrocyte membrane protein band 4.1 like 3	#VALUE!
EPS15L1	chr19	-	16487933	16472795	58513	E22	E23	NM_001258374	0.0119252	0.0720155	NA	22.802	16.0066	NA	UP	NC	na	epidermal growth factor receptor pathway substrate 15 like 1	#VALUE!
ESCO1	chr18	-	19140820	19119970	114799	E8	E9	NM_052911	0.00342058	0.0507144	NA	22.6124	13.0612	NA	UP	NC	na	establishment of sister chromatid cohesion N-acetyltransferase 1	#VALUE!
ESCO1	chr18	-	19140820	19120661	114799	E8		NM_052911	0.00632924	0.117689	NA	-22.1722	-13.2518	NA	DN	NC	na	establishment of sister chromatid cohesion N-acetyltransferase 1	#VALUE!
ETS1	chr11	-	128426186	128360471	2113	E3	E4	NM_001143820	0.190476	0.0356983	NA	34.408	60.925	NA	NC	UP	na	ETS proto-oncogene 1, transcription factor	#VALUE!
ETS1	chr11	-	128426186	128406678	2113	E3		NM_001143820	NA	0.0356983	NA	-67.87	-60.925	NA	na	DN	na	ETS proto-oncogene 1, transcription factor	#VALUE!
EVADR	chr6	+	71104746	71104933	101928353	E2		NR_125857	0.00034965	0.000174825	NA	24.9814	25.1814	NA	UP	UP	na	uncharacterized LOC101928353	#VALUE!
EVADR	chr6	+	71104746	71108918	101928353	E2	E4	NR_125857	0.00357916	0.000699301	NA	-25.9741	-26.8163	NA	DN	DN	na	uncharacterized LOC101928353	#VALUE!
EVI5	chr1	-	93131496	93101893	7813	E11	E14	NM_001350198	0.219524	0.00426361	NA	-13.4667	-31.3059	54.46	NC	DN	na	ecotropic viral integration site 5	FALSE
EVI5	chr1	-	93131496	93129009	7813	E11	E12	NM_001350198	0.746617	0.00948232	NA	10.3758	30.7037	-58.83	NC	UP	na	ecotropic viral integration site 5	FALSE
EXOC1	chr4	+	56750094	56755054	55763	E10	E11	NM_018261	0.0576223	0.973669	0.0192227	2.01278	0.187288	30.351	NC	NC	UP	exocyst complex component 1	FALSE
EXOC1	chr4	+	56750094	56756389	55763	E10	E12	NM_018261	0.0535817	0.986832	0.0192227	-2.14167	-0.343203	-30.351	NC	NC	DN	exocyst complex component 1	FALSE
EXOC2	chr6	-	689139	637861	55770		E2	NM_018303	0.816758	0.0266056	NA	4.80292	31.3054	NA	NC	UP	na	exocyst complex component 2	#VALUE!
EXOC6B	chr2	-	73052927	72968598	23233	E1	E2	NM_001321729	0.00382761	0.00224577	NA	25.08	24.7168	NA	UP	UP	na	exocyst complex component 6B	#VALUE!
EXOC7	chr17	-	74087224	74086478	23265	E7	E8	NM_001145299	0.428571	0.0449512	NA	15.572	20.3	NA	NC	UP	na	exocyst complex component 7	#VALUE!
EYA3	chr1	-	28326471	28323889	2140	E12	E13	NM_001990	0.00340774	0.00530954	NA	24.1986	23.3886	NA	UP	UP	na	EYA transcriptional coactivator and phosphatase 3	#VALUE!
EYA3	chr1	-	28326471	28324862	2140	E12		NM_001990	0.00340774	0.0014024	NA	-24.1986	-25.284	NA	DN	DN	na	EYA transcriptional coactivator and phosphatase 3	#VALUE!
FABP6	chr5	+	159640826	159655480	2172	E3		NM_001130958	0.0380952	0.0588235	NA	-29.9312	-26.7463	NA	DN	NC	na	fatty acid binding protein 6	#VALUE!
[truncated: 555 more rows]

## Sheet: s6.junc3
Supplementary table 6: splicing events identified using PSI_junc3' method. Wilcoxon rank-sum test P-value <0.05 and PSI change>20% were used to select significant events.
[truncated: 1,304 more rows]

[truncated: 2 more sheets: s7.TCGA.junc, s8.TCGA.stroma]
